# Supplementary material for: Preformed fibrils of α-synuclein rapidly activate LRRK2 on early endosomes, driving Rab5 phosphorylation and disrupting endolysosomal and synaptic function
Source: NPJ Parkinsons Dis. 2026 May 12;12:176. doi: 10.1038/s41531-026-01382-z (PMC13392030; doi:10.1038/s41531-026-01382-z)
Supplement: Supplementary file 2 — Supplementary Data 1 [file 41531_2026_1382_MOESM2_ESM.xlsx]

## Sheet: PBS Lyso-enriched protein
		Lysosome-enriched proteins in PBS-treated neurons
GeneName	logFC	AveExpr	t	P.Value	adj.P.Val
Hbb-bs	1.81393	12.0887	8.75968	3.24075e-07	0.00112938
Clu	2.02094	15.0185	8.38178	5.59653e-07	0.00112938
Serpine2	1.4148	13.2333	7.73458	1.48434e-06	0.0017909
Abhd15	3.45591	11.2547	6.95611	5.14862e-06	0.0027729
Asah1	1.91551	13.9135	6.85958	6.04094e-06	0.0027729
Clcn4	1.74164	10.7437	6.81099	6.55014e-06	0.0027729
Gba	1.3747	13.3928	6.48879	1.12937e-05	0.00357148
Lamtor3	1.44934	13.8684	6.14377	2.05614e-05	0.00461031
Agrn	1.36108	12.5286	6.01436	2.58517e-05	0.00521686
Plpp3	1.79542	14.7136	5.97344	2.78062e-05	0.00534408
Npc1	1.64229	12.1919	5.93553	2.9755e-05	0.00545869
Galc	1.55232	13.022	5.821	3.65545e-05	0.00614725
Ctsb	1.12299	15.6026	5.73774	4.25018e-05	0.00635323
Mfge8	1.24235	16.2669	5.70818	4.48488e-05	0.00646463
Lpl	1.81003	10.0364	5.57926	5.67749e-05	0.00720914
Gja1	0.991384	13.3252	5.5756	5.71587e-05	0.00720914
Tspan7	1.33893	12.5179	5.54031	6.09936e-05	0.0074597
Gns	1.54499	13.5413	5.44214	7.31377e-05	0.00831187
Ctsf	1.06594	11.5993	5.43807	7.36931e-05	0.00831187
Sdc4	1.10495	11.7843	5.4061	7.82045e-05	0.00831187
Tpp1	1.55809	13.7489	5.4038	7.85394e-05	0.00831187
Anapc2	0.7855	13.0048	5.38644	8.11205e-05	0.00831187
Itga6	1.01312	12.9423	5.33417	8.94362e-05	0.00839452
Scarb2	1.15868	14.7462	5.27989	9.90114e-05	0.00878994
Ddx3x	0.88765	14.9008	5.27363	0.000100183	0.00878994
Fth1	1.47442	14.8192	5.24058	0.000106607	0.00915457
Lgmn	0.781762	11.3788	5.13635	0.000129807	0.0102726
Stom	1.30885	14.0204	5.08087	0.000144232	0.0108524
Cenpv	1.16193	13.5095	5.07591	0.000145601	0.0108524
Pcbp2	0.633078	15.4356	5.06948	0.000147394	0.0108524
Arl8a	0.757358	16.0212	5.06772	0.00014789	0.0108524
Rpl34	0.726553	12.5757	5.01737	0.000162797	0.011733
Slc4a4	0.944993	14.774	4.95544	0.000183289	0.0125382
Ppt1	1.34711	15.0295	4.9436	0.000187502	0.0126126
Grn	2.15365	13.7995	4.8954	0.000205708	0.013326
Atp1a2	0.804325	15.837	4.88721	0.000208981	0.013326
Hnrnpa0	0.888215	15.2094	4.85992	0.00022027	0.013326
Macroh2a2	0.848558	14.06	4.82639	0.000235009	0.0137463
Tmem192	1.35374	9.41435	4.80607	0.000244436	0.0139704
Ctsa	1.11661	14.1069	4.80327	0.000245763	0.0139704
Ctsd	1.35957	15.7506	4.79141	0.000251476	0.0140389
Gmpr2	1.54189	9.68849	4.7864	0.000253925	0.0140389
Dazap1	1.16337	14.0532	4.76696	0.000263682	0.0143814
Cant1	1.45785	10.1097	4.7599	0.000267324	0.0143856
Pals2	0.724518	12.8272	4.72102	0.000288303	0.0151661
Atp2a2	0.631999	15.4659	4.69954	0.000300616	0.0151661
Pla2g7	1.4337	13.6048	4.63851	0.00033864	0.0166677
Ttyh3	0.996139	13.3903	4.60037	0.000364885	0.0175318
Lamtor1	1.41774	12.8222	4.53649	0.000413618	0.0187569
Pcbp1	0.599722	15.1308	4.45951	0.00048134	0.0206175
Cat	0.718675	15.5333	4.44024	0.000500008	0.0208045
Gng12	1.38408	11.2513	4.28035	0.000686561	0.0269025
Rpn1	0.642194	15.6686	4.25469	0.000722555	0.0275359
Gm2a	1.5542	15.4617	4.20413	0.000799235	0.0288575
Epdr1	1.5228	14.2279	4.16991	0.000855799	0.0292712
Ptpmt1	1.84339	9.8576	4.15718	0.000877882	0.0297742
Egfr	0.802793	12.7921	4.14302	0.000903116	0.0303748
Rpl22l1	2.05461	9.86121	4.09309	0.00099815	0.0322053
Galnt16	1.05253	11.5467	4.08482	0.00101483	0.0322053
Lamtor2	2.31292	10.8571	4.07485	0.00103536	0.0322053
Tm9sf3	1.18742	12.7095	4.06518	0.00105564	0.0324595
Apoe	1.0964	15.0378	4.05714	0.00107283	0.0325561
Ints3	1.4248	9.88415	4.04797	0.00109277	0.0329136
Cmas	0.725079	13.7167	4.02646	0.00114105	0.0336151
Ctbp1	0.629288	13.3766	4.02063	0.0011545	0.0337649
Naglu	0.710474	12.6811	4.00841	0.00118323	0.0342514
Cpe	0.853465	15.018	4.00636	0.00118811	0.0342514
Usp4	0.711551	10.6485	4.00251	0.00119736	0.0342733
Trim46	0.632179	12.8424	3.99848	0.00120711	0.0343091
Tmem106b	0.908412	12.6918	3.95324	0.00132223	0.036303
Rufy1	0.64019	11.3855	3.93224	0.00137943	0.0371158
Ftl1	1.03447	16.1658	3.93024	0.00138499	0.0371158
Ncstn	1.49313	12.8175	3.92567	0.00139782	0.0371158
Dnaja1	0.592087	14.5821	3.89967	0.00147311	0.0388592
Smpdl3a	1.05968	12.3239	3.89433	0.00148909	0.0390257
Hepacam	0.833463	14.2114	3.87621	0.00154457	0.0396407
Lamp2	1.24916	15.441	3.87475	0.00154915	0.0396407
Rps6	0.825802	14.447	3.87389	0.00155184	0.0396407
Ndufb7	0.920302	12.7426	3.83615	0.00167482	0.0422474
Vps41	1.09084	9.49944	3.80816	0.00177239	0.0435359
Gtpbp1	0.82861	11.7763	3.8018	0.00179534	0.0436505
Spns1	1.16062	10.9619	3.75204	0.00198564	0.0460577
Plbd2	1.36721	13.2	3.74077	0.00203149	0.0461634
Htra1	0.765171	11.4197	3.7344	0.00205791	0.0463105
Ids	1.19745	11.4118	3.72244	0.0021084	0.0469608
Znrf2	0.882497	12.9555	3.71025	0.00216113	0.0474039
Snu13	1.05794	12.397	3.7015	0.00219982	0.0477337
Glyr1	1.0315	12.1068	3.67691	0.00231233	0.049644
Adam10	1.07133	12.9059	3.67427	0.00232476	0.049644
Apoa1	2.60835	10.7531	3.66809	0.00235407	0.0497435
Ruvbl2	0.860017	13.2117	3.66175	0.00238457	0.0499577
Dnaja2	0.701304	13.5925	3.6457	0.00246353	0.0503427
Lhx5	1.18134	10.885	3.64569	0.00246355	0.0503427
Itgb5	0.958917	12.1988	3.6362	0.00251149	0.0509366
Ctsl	1.22288	13.4832	3.6233	0.00257814	0.0519518
Tollip	0.527707	13.3205	3.62155	0.00258729	0.0519518
Ddx5	0.707194	15.1264	3.61579	0.00261774	0.0523029
Plat	1.14986	12.9538	3.5989	0.0027091	0.0533124
Syt11	1.46886	11.2629	3.59458	0.00273298	0.0533124
Clcn3	0.682494	10.9683	3.58602	0.00278089	0.0537017
Abcd3	0.548464	14.9993	3.58103	0.00280925	0.0539912
Ctnnd1	0.533376	13.3498	3.54267	0.00303693	0.0562249
Hnrnpll	0.60165	13.83	3.52924	0.00312097	0.0572556
Pip4p2	0.788774	11.0682	3.52481	0.00314923	0.0575126
Gnas	0.624075	15.314	3.51592	0.00320666	0.0578457
Gpc1	0.815355	13.491	3.51538	0.00321019	0.0578457
Lmbrd1	0.917091	13.1677	3.51533	0.00321047	0.0578457
Tjp1	0.674646	12.653	3.49859	0.00332163	0.0590578
Ptn	1.29652	9.64469	3.49425	0.00335102	0.0593189
Atp5pb	0.603161	15.6201	3.4861	0.00340703	0.060047
Bdh1	0.860172	15.2316	3.48026	0.00344774	0.0605003
Npc2	1.16898	15.224	3.47342	0.00349597	0.0610812
Anp32b	1.00515	11.1277	3.46443	0.00356052	0.0619408
Lamtor5	1.22333	12.2978	3.46099	0.00358546	0.0621069
Tdrkh	0.701786	12.0783	3.44741	0.00368588	0.0626865
Gstm5	0.752388	11.6936	3.44598	0.00369658	0.0626865
Galnt2	1.03431	11.9761	3.42353	0.00386922	0.0647974
Tm7sf3	1.08069	12.5613	3.41946	0.00390141	0.0648401
Ruvbl1	0.511731	13.5252	3.41908	0.00390443	0.0648401
Slc16a1	0.673175	13.2491	3.41713	0.00391996	0.0648401
Enpp5	0.932224	12.7578	3.41089	0.00397001	0.064866
Rpl9	0.631711	14.315	3.40852	0.00398918	0.064866
Rpl9-ps6	0.631711	14.315	3.40852	0.00398918	0.064866
Hexb	1.53407	14.2131	3.39566	0.00409488	0.0650667
Ttyh1	1.20804	11.9139	3.38657	0.00417126	0.0655067
Ric8a	1.45426	13.0806	3.37446	0.00427525	0.0663651
Vdac2	0.605473	16.5578	3.36693	0.00434115	0.066996
Pcyox1	1.09176	14.1691	3.36592	0.00435009	0.066996
Camk2g	0.491931	14.2227	3.35919	0.00441007	0.0671662
Rpl27a	0.532793	14.5726	3.35396	0.00445724	0.0676294
Gnai2	0.680134	16.3576	3.32772	0.00470145	0.0705393
Cald1	1.05465	14.0466	3.32251	0.00475149	0.0710259
Mgll	0.888934	11.6956	3.31995	0.00477629	0.0711333
Acp2	1.1842	12.9175	3.31565	0.00481825	0.0714943
Slc29a2	1.2666	10.0492	3.30778	0.00489587	0.0716726
Slc2a8	1.79564	10.5707	3.30777	0.00489596	0.0716726
Dhx15	0.736194	12.9831	3.30546	0.00491906	0.0716726
Cpq	1.36927	12.0367	3.27757	0.00520597	0.0739834
Ckap4	0.483048	15.3169	3.27403	0.00524348	0.0742551
Gpc3	1.49678	9.32628	3.23906	0.00562954	0.0791667
Stt3b	0.923989	12.4608	3.22933	0.0057419	0.0797881
Ndufb5	0.514086	14.8665	3.22908	0.00574484	0.0797881
Get3	0.504699	14.0871	3.2284	0.00575277	0.0797881
Prodh	0.903927	10.5636	3.22644	0.00577574	0.0797881
Itm2c	0.9986	12.4359	3.22503	0.00579235	0.0797881
Impdh2	0.731053	13.1592	3.21623	0.00589679	0.0809504
Apmap	0.684587	12.0739	3.21204	0.00594716	0.0810953
Hmgcs1	0.615702	14.2714	3.20927	0.00598068	0.0810953
Nono	0.601839	14.0435	3.20869	0.00598771	0.0810953
Man2b1	0.694912	12.806	3.203	0.00605732	0.0817637
Micos13	0.653458	13.3271	3.19483	0.00615854	0.0820326
Hnrnph1	0.902346	14.2976	3.18885	0.00623375	0.0827613
Sgsm1	1.32994	9.84704	3.18456	0.00628826	0.0829393
Myo6	1.03616	13.5567	3.1744	0.00641931	0.084118
Ptk7	0.735212	12.6508	3.17213	0.00644898	0.0842333
Hsd17b4	0.557278	14.8228	3.16111	0.00659472	0.0854637
Sorbs2	0.758058	13.7399	3.15527	0.00667341	0.0859298
Hp1bp3	0.769731	13.9209	3.15439	0.00668532	0.0859298
Atic	0.470834	12.7683	3.14121	0.00686646	0.0879779
Gm10320	0.671995	11.5133	3.13651	0.00693221	0.0879823
Sec61b	0.671995	11.5133	3.13651	0.00693221	0.0879823
Snx27	0.890275	13.594	3.12042	0.00716208	0.0897707
Add3	0.618498	13.7995	3.11156	0.00729175	0.0900392
Anxa11	0.754795	11.8486	3.1088	0.00733271	0.0900392
Sel1l	0.735137	11.0742	3.10748	0.00735239	0.0900392
Pi4k2a	0.587044	12.0371	3.10615	0.00737223	0.0900392
Slc2a1	1.02202	10.0328	3.09284	0.00757366	0.0915188
Uqcrc1	0.506083	16.4512	3.09011	0.0076157	0.0917522
Septin2	0.517676	15.3866	3.08863	0.00763851	0.0917531
Hnrnpf	0.801107	15.6167	3.08557	0.00768598	0.0920493
Mtarc2	0.852803	11.0762	3.08072	0.00776185	0.0924115
Arhgap5	0.869046	11.4714	3.07012	0.00793032	0.0930191
Ndufa10	0.439494	14.8989	3.06968	0.0079374	0.0930191
Cct6a	0.426151	15.5625	3.06881	0.00795134	0.0930191
Hnrnpul1	0.677152	13.9187	3.0603	0.00808948	0.0941333
Arl8b	0.837503	15.3677	3.05748	0.00813583	0.0941803
Gaa	1.01547	14.0454	3.05699	0.00814393	0.0941803
Tom1	0.59943	12.5552	3.04204	0.00839388	0.0962435
F3	0.972948	9.38778	3.03031	0.0085955	0.0977223
Mrps31	1.35338	9.80602	3.02351	0.00871448	0.0987967
Trim56	1.9968	9.76134	3.02129	0.00875366	0.0988405
Gmpr	0.757668	12.6121	3.01801	0.00881195	0.0988405
Luc7l2	0.562232	12.2176	3.01782	0.00881525	0.0988405
Syngr3	1.2974	11.2555	3.00363	0.00907168	0.101021
Klc4	1.7444	10.2429	3.00286	0.00908589	0.101021
Seh1l	0.817762	11.6232	2.99628	0.00920741	0.102091
Rab1A	0.471923	15.3631	2.99105	0.0093053	0.102722
Tmed9	0.526318	13.228	2.99052	0.0093152	0.102722
Prpf19	0.569589	14.2364	2.98045	0.00950658	0.103699
Glg1	0.558844	14.3486	2.97756	0.00956228	0.103746
Septin9	0.437069	13.7536	2.9613	0.00988116	0.106264
Chd4	0.893842	11.6356	2.94611	0.0101886	0.108499
Slc39a7	1.1265	9.77822	2.94189	0.0102757	0.108677
Manba	0.634075	11.6247	2.94139	0.0102861	0.108677
Rcc2	0.93431	11.8873	2.93957	0.0103239	0.108792
Rapgef2	0.713147	11.5122	2.91913	0.0107579	0.111904
Erlin2	0.649066	13.2431	2.91552	0.0108365	0.112144
Spcs2	0.571478	12.173	2.9113	0.0109288	0.112567
Uba2	0.778256	11.8666	2.89679	0.0112528	0.115161
Chchd4	0.725999	10.7373	2.89231	0.0113548	0.115436
Ctps1	0.599899	12.5738	2.88818	0.0114496	0.116107
Prpf31	0.693286	10.4793	2.88102	0.0116156	0.116909
Pa2g4	0.688916	15.4426	2.86464	0.0120045	0.11963
Thoc3	0.95168	9.42128	2.8479	0.0124149	0.122669
Banf1	0.858378	12.3586	2.84224	0.0125567	0.123306
Sgpl1	0.595767	12.8216	2.82836	0.0129114	0.12587
Gprc5b	0.704196	9.64796	2.82128	0.0130962	0.126148
Vps51	0.911722	12.2116	2.79922	0.013688	0.129809
Hba	0.836789	11.7757	2.78531	0.0140747	0.131799
Pdcd6ip	0.456859	12.6368	2.78353	0.014125	0.131964
Eef2	0.405033	16.6324	2.77503	0.0143672	0.133311
Mvd	0.659964	12.105	2.77499	0.0143683	0.133311
Plscr3	0.945268	12.0189	2.77172	0.0144624	0.133659
Emc8	0.610422	11.6433	2.77072	0.0144914	0.133659
Bcas2	1.50315	10.1676	2.76923	0.0145346	0.133659
Hnrnpl	0.551742	15.3801	2.76911	0.0145383	0.133659
Tmed7	0.704455	13.8637	2.76133	0.0147661	0.134528
Dhrs1	0.599603	14.4464	2.7596	0.0148174	0.134691
Idi1	0.719455	12.2819	2.75659	0.0149067	0.135013
Fabp7	0.524453	16.1902	2.74812	0.0151611	0.136112
Arsa	0.696836	12.5345	2.74593	0.0152276	0.136112
Trim67	0.534935	12.5368	2.74202	0.0153471	0.136112
Tfrc	0.510924	12.5529	2.73339	0.0156137	0.137591
Bsg	0.554426	14.6635	2.70928	0.0163826	0.142316
Ccdc47	0.572307	12.9049	2.70714	0.0164526	0.142367
Rab9a	0.534056	12.6576	2.70544	0.0165083	0.142367
Bzw2	0.609164	13.1162	2.70211	0.0166183	0.142402
Naaa	0.954778	12.9717	2.69524	0.0168471	0.143589
Atp6ap2	0.83082	10.6993	2.68917	0.0170518	0.144582
Tex264	0.464088	10.2799	2.68741	0.0171118	0.144787
Tmx4	0.706884	12.8286	2.68449	0.0172114	0.145036
Arl3	0.567622	13.2277	2.68379	0.0172353	0.145036
Esd	0.389468	14.6483	2.68339	0.0172491	0.145036
Tbl2	0.529993	11.3011	2.6809	0.0173348	0.145454
Npm1	0.571588	15.4959	2.67716	0.0174641	0.145932
Cox5b	0.474541	15.2623	2.67021	0.017707	0.147048
Anp32a	0.749969	12.5458	2.66256	0.0179783	0.14869
Bles03	0.76843	9.84912	2.66122	0.0180263	0.148782
Epb41l2	0.600285	14.4207	2.64613	0.0185744	0.151142
Atp5mf	0.594768	13.3445	2.63902	0.0188383	0.152368
Mrps9	0.612071	12.1228	2.63717	0.0189077	0.152492
Spryd4	1.39068	9.97648	2.63642	0.0189355	0.152492
Bmp1	1.0304	12.0081	2.63212	0.0190979	0.152921
Elavl1	0.458653	13.4834	2.63045	0.0191613	0.152921
Sec63	0.571242	10.9024	2.62853	0.0192343	0.152921
Atp6v0d1	0.44486	14.6137	2.62718	0.0192856	0.152921
Vcam1	0.755572	11.5276	2.6239	0.0194115	0.153401
Cirbp	0.810353	13.0704	2.61815	0.0196339	0.153897
Hint1	0.485818	16.0817	2.61307	0.0198324	0.154524
Cotl1	0.412447	14.8923	2.60852	0.0200115	0.155619
St8sia3	2.2865	11.3428	2.58487	0.0209696	0.161206
Cct4	0.526944	15.6662	2.57362	0.0214406	0.164202
Tial1	1.13966	11.1409	2.57193	0.021512	0.164437
Rpl12	0.432604	15.2334	2.55688	0.0221604	0.168754
Dync1h1	0.412667	16.859	2.55568	0.0222126	0.168833
Mybbp1a	0.563538	11.4301	2.55408	0.0222827	0.169047
Rap1a	0.400904	12.7886	2.55092	0.022422	0.169784
Vti1b	0.766774	12.1847	2.54842	0.0225328	0.170304
Spock1	0.709236	11.8153	2.54549	0.022663	0.170949
Fbl	0.502039	11.9164	2.5446	0.0227029	0.170949
Krt27	0.734939	10.5174	2.54251	0.0227967	0.171336
Mipep	2.49074	10.4558	2.53608	0.0230868	0.171916
H4f16	0.682007	18.3793	2.53108	0.0233148	0.172658
Rpl38	0.62462	13.9001	2.52267	0.0237035	0.175215
Alb	0.768297	12.127	2.52153	0.0237568	0.175288
Dcps	1.37304	9.52527	2.51627	0.0240037	0.176465
Ssr4	0.80954	11.0318	2.5152	0.0240542	0.176514
Glipr2	0.553296	13.0629	2.50121	0.024724	0.179471
Adgrg1	0.661731	11.2428	2.49483	0.0250352	0.181274
Prkra	0.421755	14.1723	2.48437	0.0255536	0.183513
Crtc1	0.778627	9.35519	2.48199	0.0256729	0.183686
Tomm34	0.586534	12.8516	2.4779	0.0258792	0.183888
Pnkd	0.783396	9.14153	2.47131	0.0262156	0.185625
Cox5a	0.581499	16.2525	2.46775	0.0263986	0.186593
Gosr2	0.904579	11.8192	2.46211	0.0266912	0.187676
Anp32e	0.577405	12.1384	2.45578	0.0270234	0.1896
Haghl	1.09726	9.37176	2.45116	0.0272684	0.190737
Tmed2	0.556715	11.9207	2.44534	0.0275803	0.191591
Ahcyl2	0.8003	12.0979	2.43299	0.0282528	0.19492
Abhd17b	0.608415	9.21945	2.4171	0.0291405	0.20036
Dynll1	2.11046	10.8385	2.4055	0.0298056	0.203546
Nptx2	1.75939	11.9944	2.40412	0.0298857	0.203695
Rnf13	1.19359	13.3066	2.39352	0.0305077	0.20583
Nova2	0.458571	13.3583	2.39283	0.0305486	0.20583
Wwc1	1.2998	10.2288	2.39214	0.0305892	0.20583
Gpc2	0.693979	12.8877	2.38932	0.0307572	0.20583
Ndufs2	0.378702	13.3952	2.38788	0.0308437	0.20583
Hmgb1	0.537409	15.4546	2.38441	0.0310517	0.206126
Mat2a	0.436845	12.3862	2.38278	0.0311504	0.206238
Tufm	0.499602	15.0804	2.38237	0.0311752	0.206238
Mtor	1.33845	13.0218	2.3782	0.0314277	0.20692
Uqcrb	0.609618	14.9877	2.37462	0.0316471	0.208025
Timm13	0.836169	12.9201	2.36392	0.0323098	0.211692
Slc44a1	1.35998	10.9215	2.35757	0.032709	0.213532
Lamp1	0.94552	15.0362	2.35693	0.0327494	0.213532
Crtac1	1.05736	9.61733	2.35311	0.0329926	0.213795
Phb2	0.398159	16.0871	2.34965	0.0332135	0.213795
Pcdhgc3	0.698118	12.4646	2.34476	0.0335293	0.215484
Mt3	0.533171	9.82328	2.33842	0.0339423	0.217352
Dnm3	0.396898	13.8423	2.33834	0.0339472	0.217352
Pex11b	0.628033	11.228	2.33782	0.0339815	0.217352
Rpl26	0.559871	13.3274	2.33556	0.0341298	0.217956
Mtx1	0.849	12.1701	2.3343	0.0342129	0.218141
Ahnak	0.765595	14.0728	2.33233	0.0343432	0.218626
Mthfd1	0.555567	13.7382	2.32355	0.0349298	0.220621
Irf2bp2	1.33234	10.0856	2.3184	0.0352778	0.221778
Ccdc177	0.854728	9.57695	2.30776	0.0360081	0.22474
Ctnnb1	0.42473	14.3636	2.30718	0.0360484	0.22474
Psmd6	0.467396	13.8888	2.30638	0.0361034	0.22474
Magoh	0.835026	11.4762	2.30587	0.0361388	0.22474
Magohb	0.835026	11.4762	2.30587	0.0361388	0.22474
Usp14	0.424077	12.862	2.30335	0.0363147	0.225013
Acot13	0.810359	10.7186	2.29525	0.036884	0.227423
Ndufb9	0.709517	12.5352	2.29205	0.0371118	0.228328
Krt7	2.10053	10.2978	2.29082	0.0371992	0.228518
Prkaa1	0.855027	9.95855	2.28814	0.0373911	0.228999
Tmx3	0.635096	10.6363	2.28185	0.0378454	0.230603
Pate7	1.42631	15.5926	2.28135	0.0378815	0.230603
Ntrk2	0.463238	14.0204	2.27675	0.038217	0.231677
Golm2	0.570492	11.3316	2.27244	0.038534	0.232819
Slc1a3	0.777723	17.8541	2.26952	0.0387503	0.233776
Kif3b	0.553381	12.7317	2.26677	0.0389549	0.234211
Ncln	0.493579	13.448	2.26561	0.0390413	0.234211
Hnrnpa3	0.457635	17.1995	2.26544	0.0390545	0.234211
Trim32	0.449413	12.2499	2.2637	0.0391843	0.234348
Ampd2	0.919584	10.0724	2.26358	0.0391935	0.234348
Lsm14b	1.14521	9.29296	2.25709	0.0396828	0.236573
Lcmt1	0.638302	12.5825	2.25518	0.0398286	0.236743
Tmed10	0.479388	13.8778	2.25112	0.0401386	0.237667
Podxl	0.787834	11.846	2.25083	0.0401607	0.237667
Fxr2	0.517292	12.3175	2.24896	0.0403044	0.238167
Alg2	0.55956	14.4154	2.24506	0.0406059	0.238974
Acsbg1	0.548844	12.8926	2.2449	0.0406185	0.238974
Tubb3	0.355197	18.8231	2.24141	0.0408901	0.239873
Shoc2	0.95944	11.2643	2.23673	0.0412568	0.239906
Cd81	0.823024	12.1281	2.23443	0.0414379	0.239906
Tomm40	0.348108	14.1953	2.23398	0.0414734	0.239906
Svop	3.84122	10.4898	2.23338	0.0415209	0.239906
Ndufb1	0.666619	11.2377	2.23142	0.0416768	0.239906
Rnaset2a	0.972058	10.0567	2.23116	0.0416973	0.239906
Rnaset2b	0.972058	10.0567	2.23116	0.0416973	0.239906
Tenm2	0.39272	12.6049	2.22885	0.0418809	0.240055
Spred1	1.21182	9.56143	2.22821	0.0419324	0.240055
Rpl37a	0.379714	13.9457	2.22299	0.0423514	0.241768
Rgs7	0.658327	12.2803	2.21306	0.0431588	0.245172
Immt	0.379741	15.5607	2.2113	0.0433035	0.245172
Dner	0.450688	13.217	2.21029	0.0433872	0.245172
Elmod1	0.521276	11.5202	2.21026	0.0433891	0.245172
Cfap418	0.950612	9.16225	2.20973	0.0434336	0.245172
Mzt2	1.69618	9.88836	2.20736	0.0436291	0.245932
Dctn3	0.418821	12.6712	2.20557	0.0437781	0.246428
Fxr1	0.664279	11.7752	2.20081	0.0441758	0.247975
Scp2	0.598611	13.1635	2.19843	0.0443758	0.248482
Gapdh	0.771099	14.6014	2.19754	0.0444504	0.248482
Cttnbp2nl	0.763703	12.3917	2.19754	0.0444509	0.248482
Rps3	0.478721	15.404	2.19439	0.0447171	0.249624
Stt3a	0.538465	12.9092	2.1893	0.0451505	0.251348
Aplp2	0.580892	11.4721	2.18053	0.0459077	0.254315
Nf1	0.554679	11.759	2.17867	0.0460689	0.254504
Arhgap39	0.588731	11.1113	2.17655	0.0462548	0.254685
Mprip	0.489888	12.0929	2.17144	0.0467037	0.256807
Eftud2	0.642891	12.9216	2.17042	0.0467939	0.256952
Pigt	0.82288	9.95183	2.169	0.0469202	0.257296
Snd1	0.302599	14.4389	2.16192	0.0475517	0.257437
Farp1	0.374966	14.6311	2.15813	0.0478934	0.257437
Uqcrc2	0.336076	16.568	2.1558	0.0481046	0.257437
H2ac11	1.08549	17.069	2.15241	0.048413	0.257437
H2ac12	1.08549	17.069	2.15241	0.048413	0.257437
H2ac13	1.08549	17.069	2.15241	0.048413	0.257437
H2ac15	1.08549	17.069	2.15241	0.048413	0.257437
H2ac4	1.08549	17.069	2.15241	0.048413	0.257437
H2ac6	1.08549	17.069	2.15241	0.048413	0.257437
H2ac7	1.08549	17.069	2.15241	0.048413	0.257437
H2ac8	1.08549	17.069	2.15241	0.048413	0.257437
H2aj	1.08549	17.069	2.15241	0.048413	0.257437
H2aw	1.08549	17.069	2.15241	0.048413	0.257437
Hist1h2af	1.08549	17.069	2.15241	0.048413	0.257437
Hist1h2an	1.08549	17.069	2.15241	0.048413	0.257437
Hist1h2ao	1.08549	17.069	2.15241	0.048413	0.257437
Hist1h2ap	1.08549	17.069	2.15241	0.048413	0.257437
Usp46	0.810472	9.5046	2.14892	0.0487328	0.258117
Edil3	0.696693	14.1568	2.1426	0.0493164	0.260159
Epn2	0.567774	11.8799	2.13936	0.0496188	0.260418
Atxn10	0.36577	13.508	2.13757	0.0497862	0.260957
Comt	0.317613	12.2159	2.13472	0.0500537	0.262019
Ostm1	1.95327	11.1103	2.1329	0.0502254	0.262414
Hbs1l	0.577584	11.3569	2.13191	0.0503188	0.262414
Gnb3	1.67825	11.2549	2.13186	0.0503243	0.262414
Nrxn1	0.548949	13.4391	2.12877	0.0506176	0.263327
Slc9a6	0.52511	11.075	2.11821	0.0516317	0.267621
Ddx46	0.549272	11.8786	2.11517	0.0519265	0.268198
Lima1	0.417664	12.1939	2.11337	0.0521026	0.268198
Pla2g15	0.605828	11.4597	2.11244	0.0521934	0.268198
Cmtm4	0.957893	10.003	2.11239	0.0521981	0.268198
Lss	0.465173	12.6331	2.10999	0.0524342	0.268198
H2az1	0.690878	14.8732	2.10428	0.052998	0.269056
H2az2	0.690878	14.8732	2.10428	0.052998	0.269056
Gna13	0.41966	12.8427	2.10195	0.05323	0.269556
Slc6a11	0.655781	13.71	2.09593	0.0538329	0.27192
Tubb1	2.33503	14.9401	2.09419	0.0540087	0.272134
Nras	0.612299	10.7107	2.09073	0.0543597	0.27288
Mrpl53	0.648097	9.82064	2.08265	0.055186	0.275998
Chordc1	0.658772	11.0356	2.06707	0.0568133	0.282603
Rpl14	0.933899	14.163	2.06044	0.0575193	0.285194
Pdlim2	1.02346	11.873	2.0579	0.057792	0.285928
Gpc6	0.574401	10.5537	2.05708	0.0578798	0.285928
Clint1	0.454572	12.0071	2.05155	0.0584786	0.287343
Actn1	0.362447	15.3402	2.05134	0.0585014	0.287343
Psmd11	0.332513	14.3373	2.04998	0.0586494	0.287343
Ilvbl	0.709317	9.26096	2.04966	0.0586845	0.287343
Rdh11	0.625218	14.0207	2.04929	0.0587247	0.287343
Dlg1	0.346482	13.0343	2.04535	0.0591562	0.288699
Tm9sf2	0.458151	12.2502	2.04278	0.0594386	0.289727
Bub3	0.295906	13.1356	2.02901	0.0609758	0.295791
Naga	1.25335	13.0549	2.0267	0.0612369	0.296701
Matr3	0.34098	16.2382	2.02575	0.0613453	0.296761
Gars1	0.307522	14.9245	2.02198	0.0617738	0.297557
Ttc7b	0.765468	10.1611	2.01923	0.0620889	0.297884
Eif5b	0.512869	12.1448	2.01798	0.0622324	0.297948
Rpl10	0.674687	14.7023	2.01423	0.0626663	0.298816
Ndufv1	0.464523	14.3444	2.01026	0.0631273	0.299886
Ndufs6	0.431276	12.1699	2.01	0.0631574	0.299886
Hip1r	0.404366	12.7155	2.00756	0.0634428	0.300849
Cherp	0.698047	11.4337	1.99649	0.0647504	0.3052
Shmt2	0.438395	13.4065	1.99556	0.064862	0.3052
Akap2	0.475876	12.6419	1.99512	0.064914	0.3052
Meak7	0.70194	10.2298	1.99447	0.0649926	0.3052
Tra2b	0.342768	14.8558	1.98934	0.0656087	0.306885
Amfr	0.755553	9.66032	1.98772	0.0658049	0.306885
Lonp2	0.389954	11.2173	1.98739	0.0658442	0.306885
Ap3m1	0.3862	13.063	1.98712	0.0658777	0.306885
Mpc2	0.523868	12.2816	1.98545	0.0660805	0.307259
Srsf11	1.35558	10.6943	1.984	0.0662566	0.307723
Rab9b	0.911383	12.9203	1.98193	0.0665086	0.308539
Tspan31	0.85653	9.61025	1.9801	0.0667335	0.309227
Atrx	0.511016	11.5298	1.9742	0.0674595	0.311236
Nrp1	0.823242	9.79357	1.97407	0.0674756	0.311236
Tmpo	0.792625	11.6242	1.96879	0.068133	0.312552
Pdcl	0.36534	9.54116	1.96867	0.0681481	0.312552
Tsc2	0.490096	11.9795	1.96502	0.0686049	0.313365
Cst3	0.542566	12.5705	1.96413	0.0687172	0.313365
Septin10	1.21711	10.0929	1.9636	0.0687839	0.313365
Sar1a	0.627257	12.4291	1.96354	0.0687913	0.313365
Rnf167	0.564031	10.0326	1.95804	0.0694883	0.315516
Tspan6	0.655583	11.8858	1.95678	0.0696485	0.315516
Rpl13	0.284589	14.7216	1.95674	0.0696542	0.315516
Gmfb	0.555487	16.3613	1.9554	0.0698245	0.315932
Oxsm	0.777327	9.37126	1.9547	0.0699136	0.315981
Flot1	0.511985	14.5994	1.94416	0.0712734	0.32069
Slc44a2	0.528593	11.7805	1.94186	0.0715733	0.320967
Rftn1	1.59918	11.1135	1.93931	0.0719078	0.321244
Pex19	0.390342	11.9373	1.93707	0.072202	0.321244
Fasn	0.339468	15.7727	1.93654	0.0722715	0.321244
Dkc1	0.49344	11.0535	1.93445	0.0725485	0.322118
Osgep	2.243	10.2999	1.93047	0.0730765	0.323515
Tfcp2	1.1672	12.4023	1.92966	0.0731836	0.323515
Jup	0.325012	13.2452	1.92736	0.073491	0.324214
Dcakd	0.413482	12.4565	1.92728	0.0735024	0.324214
Vps25	0.500749	12.7644	1.92563	0.0737225	0.32483
Aga	0.392258	12.3863	1.91681	0.0749147	0.327579
Snx1	0.40879	12.384	1.91553	0.0750892	0.327987
Lrp1	0.372779	15.5837	1.91098	0.075713	0.32841
Parva	1.41713	10.2004	1.90809	0.0761099	0.329276
Rap1b	0.266566	13.836	1.90244	0.0768946	0.331107
Gpc4	0.521026	13.773	1.90217	0.0769318	0.331107
Cct3	0.233635	16.0395	1.89949	0.077307	0.33228
Glmp	1.48142	10.5329	1.88022	0.0800478	0.338902
Krt80	1.93142	11.7747	1.87959	0.0801389	0.338902
Ppic	0.820745	9.69464	1.87923	0.0801911	0.338902
Exosc5	1.16014	10.0209	1.87729	0.0804724	0.33938
Cdc23	0.640074	10.7965	1.87579	0.0806902	0.339943
Arvcf	0.941466	14.2865	1.87407	0.0809407	0.340643
Clvs1	0.473978	9.24686	1.87124	0.081355	0.341169
Itm2b	0.528666	11.0019	1.87072	0.0814306	0.341169
Macf1	0.278764	14.303	1.869	0.0816843	0.341169
Vangl2	0.564001	11.1074	1.86861	0.081742	0.341169
Dhx9	0.297508	14.5883	1.86703	0.0819749	0.341787
Sec61a1	0.59146	10.9932	1.86645	0.0820593	0.341787
Arsb	0.484228	12.6111	1.86362	0.0824785	0.342472
Cpeb4	0.964845	10.8782	1.8604	0.0829588	0.343142
Ndufs3	0.348828	14.417	1.85758	0.0833801	0.343142
H2ax	1.36641	11.9372	1.85756	0.0833834	0.343142
Acbd3	0.460957	11.6622	1.85726	0.0834276	0.343142
Gtf2i	0.966624	13.0638	1.85685	0.0834899	0.343142
Cpsf2	0.498824	11.2405	1.84544	0.0852164	0.348541
Stau2	0.869643	9.19786	1.84372	0.0854804	0.348726
Krt1	0.726912	16.1899	1.84333	0.0855398	0.348726
Tardbp	0.633615	14.9004	1.84037	0.0859956	0.349204
Dclk2	0.469238	12.2234	1.84003	0.0860479	0.349204
Spock2	0.744179	10.0968	1.83934	0.086154	0.349204
Tom1l2	0.316964	13.051	1.83821	0.0863279	0.349204
Adpgk	0.433668	10.6072	1.83749	0.08644	0.349204
Lamc1	0.550223	11.5093	1.83696	0.0865223	0.349204
Pofut1	0.577076	10.4559	1.82877	0.0877984	0.351891
Zdhhc5	0.756965	9.16665	1.82759	0.0879838	0.352131
Mrps27	0.385376	12.1079	1.8181	0.0894868	0.356886
Mrpl10	0.493176	10.9569	1.81686	0.0896852	0.3572
Grk2	0.533058	11.7415	1.8165	0.0897425	0.3572
Rbm39	0.377129	13.6075	1.81537	0.0899242	0.35757
Uqcc2	0.919422	10.0675	1.81286	0.0903272	0.358809
Copa	0.289938	14.6055	1.81196	0.0904728	0.358809
Rhog	0.739141	10.9877	1.81177	0.0905022	0.358809
Sae1	0.352382	11.2824	1.80475	0.0916414	0.361903
Mat2b	0.497596	11.3188	1.80311	0.091909	0.362251
Cpne7	0.459662	11.4659	1.80204	0.0920844	0.362588
Exoc6	1.12177	9.7822	1.80107	0.0922429	0.362639
Foxe1	1.09356	9.96707	1.80031	0.0923668	0.362639
Elavl3	0.34236	14.155	1.79902	0.0925792	0.362999
Slmap	0.678017	9.86215	1.7985	0.0926655	0.362999
Papss1	0.487485	9.40262	1.79811	0.0927285	0.362999
Trap1	0.294548	13.9887	1.79424	0.0933678	0.364089
Acadvl	0.344395	12.8978	1.79275	0.0936165	0.364308
Ctbs	1.21408	10.4695	1.79219	0.0937097	0.364308
Arhgap35	0.324997	12.296	1.79089	0.0939259	0.364505
Spryd7	0.396944	9.44898	1.78714	0.0945519	0.366241
Lrrc8b	0.512296	12.2702	1.78326	0.0952047	0.368052
Slc25a48	1.75646	11.7678	1.78032	0.0957013	0.369618
Eif3d	0.439731	13.5636	1.77675	0.096308	0.37125
Scai	0.388556	10.7289	1.77538	0.0965412	0.371357
Sfxn5	0.477838	14.5877	1.77396	0.0967841	0.371357
Arf3	1.05741	10.2079	1.7701	0.0974462	0.373115
Prmt8	1.33007	10.0909	1.76947	0.0975552	0.373115
Rpl11	0.4594	15.3431	1.7677	0.0978608	0.373145
Tbcb	1.67756	11.6158	1.76742	0.0979088	0.373145
Ilk	0.665779	10.3793	1.76458	0.0984007	0.373752
Pnp	0.882832	9.92655	1.76441	0.0984302	0.373752
Pum1	0.534411	11.776	1.76436	0.0984386	0.373752
Cct2	0.259082	15.9723	1.75905	0.0993651	0.376208

## Sheet: GO PBS-Lyso
		GO cellular component terms of lysosome-enriched proteins in PBS-treated neurons
Term	Overlap	P-value	Adjusted P-value	Old P-value	Old Adjusted P-value	Odds Ratio	Combined Score	Genes
Lysosome (GO:0005764)	82/503	2.7704e-41	7.67402e-39	0	0	8.31983	776.964	SCARB2;RNF13;CPQ;SLC44A2;HEXB;CLU;SLC2A8;TIAL1;PIP4P2;LAMP1;NAGLU;GM2A;CTSL;LAMP2;FLOT1;IDS;ACP2;CTSF;CTSD;CTSB;ARSA;MANBA;USP4;GAA;ATP6AP2;EPDR1;TSC2;PLA2G15;RNF167;LMBRD1;NPC1;NPC2;NAAA;SPNS1;TMEM106B;ATP6V0D1;PI4K2A;ARL8A;PCYOX1;ARL8B;ASAH1;GRN;SEH1L;AHNAK;LRP1;SDC4;CLCN3;GNS;AP3M1;NCSTN;SNX1;GPC1;MYO6;GPC3;GPC2;AGA;GPC4;GPC6;ARSB;VTI1B;CTSA;MEAK7;TMEM192;GLMP;MTOR;GALC;CLCN4;OSTM1;SYT11;VPS41…
Lytic Vacuole (GO:0000323)	48/223	5.46713e-30	7.57197e-28	0	0	11.0269	742.976	ASAH1;GRN;CPQ;CLU;TIAL1;AP3M1;SNX1;LAMP1;NAGLU;CTSL;LAMP2;IDS;ACP2;CTSF;AGA;CTSD;ARSB;CTSB;CTSA;ARSA;USP4;GAA;ATP6AP2;TMEM192;EPDR1;TSC2;GLMP;MTOR;PLA2G15;GALC;RNF167;NPC1;NPC2;SYT11;NAAA;VPS41;PPT1;TMEM106B;RAB9A;MAN2B1;TPP1;LAMTOR1;RAB9B;ITM2C;LGMN;PCYOX1;LAMTOR5;ARL8B
Lysosomal Lumen (GO:0043202)	31/86	2.95962e-27	2.73271e-25	0	0	22.0204	1345.11	SCARB2;ASAH1;SDC4;HEXB;GNS;GM2A;NAGLU;CTSL;GPC1;LAMP2;GPC3;IDS;GPC2;CTSF;GPC4;CTSD;GPC6;ARSB;CTSB;CTSA;ARSA;MANBA;GAA;GALC;NPC2;NAAA;PPT1;MAN2B1;TPP1;AGRN;LGMN
Vacuolar Lumen (GO:0005775)	36/161	2.3746e-23	1.64441e-21	0	0	11.3251	589.975	SCARB2;ASAH1;GRN;SDC4;HEXB;GNS;NAGLU;GM2A;CTSL;GPC1;LAMP2;GPC3;IDS;GPC2;CTSF;AGA;GPC4;CTSD;GPC6;ARSB;CTSA;ARSA;CCT2;DYNC1H1;MANBA;GAA;PA2G4;GALC;NPC2;TOLLIP;NAAA;PPT1;MAN2B1;TPP1;AGRN;LGMN
Lysosomal Membrane (GO:0005765)	46/356	4.02947e-19	2.23233e-17	0	0	5.89916	249.862	SCARB2;GRN;SEH1L;AHNAK;RNF13;LRP1;SLC44A2;CLCN3;CLU;SLC2A8;RAP1B;AP3M1;NCSTN;PIP4P2;LAMP1;MYO6;LAMP2;TOM1;FLOT1;STOM;CTSD;VTI1B;CTSA;MANBA;GAA;ATP6AP2;MEAK7;TMEM192;CKAP4;MTOR;RNF167;LMBRD1;CLCN4;OSTM1;NPC1;VPS41;SPNS1;TMEM106B;LAMTOR2;LAMTOR1;ATP6V0D1;LAMTOR3;PI4K2A;ARL8A;LAMTOR5;ARL8B
Lytic Vacuole Membrane (GO:0098852)	40/287	6.12898e-18	2.82955e-16	0	0	6.37984	252.855	SCARB2;GRN;SEH1L;AHNAK;RNF13;LRP1;SLC44A2;CLCN3;CLU;SLC2A8;AP3M1;NCSTN;PIP4P2;LAMP1;MYO6;LAMP2;FLOT1;CTSD;VTI1B;GAA;ATP6AP2;MEAK7;TMEM192;MTOR;RNF167;LMBRD1;CLCN4;OSTM1;NPC1;VPS41;SPNS1;TMEM106B;LAMTOR2;LAMTOR1;ATP6V0D1;LAMTOR3;PI4K2A;ARL8A;LAMTOR5;ARL8B
Azurophil Granule (GO:0042582)	26/155	5.02516e-14	1.98853e-12	0	0	7.76611	237.812	GRN;HEXB;GNS;RAP1B;NCSTN;LAMP1;GM2A;LAMP2;TOM1;STOM;AGA;ARSB;CTSA;ARSA;CCT2;DYNC1H1;MANBA;GAA;ANXA11;PA2G4;CKAP4;NPC2;TOLLIP;MAN2B1;LAMTOR1;ARL8A
Ficolin-1-Rich Granule (GO:0101002)	27/184	4.65079e-13	1.61033e-11	0	0	6.63012	188.273	ASAH1;PSMD11;DDX3X;CANT1;HMGB1;CLU;GNS;CST3;PSMD6;PNP;LAMP1;FTH1;LAMP2;COTL1;CTSD;ARSB;CTSB;JUP;GAA;KRT1;ATP6AP2;EEF2;DYNLL1;IMPDH2;CAT;LAMTOR1;ARL8A
Secretory Granule Lumen (GO:0034774)	33/316	1.88867e-11	5.81291e-10	0	0	4.52038	111.62	GRN;PSMD11;DDX3X;CANT1;TEX264;HEXB;HMGB1;GNS;CLU;PSMD6;PNP;GM2A;COTL1;AGA;CTSD;ARSB;VTI1B;CTSA;ARSA;CCT2;DYNC1H1;JUP;ACTN1;APOA1;PA2G4;EEF2;F3;NPC2;TOLLIP;IMPDH2;ALB;CAT;MAN2B1
Organelle Inner Membrane (GO:0019866)	35/398	5.3975e-10	1.4258e-08	0	0	3.73725	79.7527	NDUFB9;NDUFB7;TOMM40;UQCRB;SHMT2;NDUFB5;NDUFA10;TIMM13;MRPS31;NDUFB1;MICOS13;COX5B;PHB2;CLU;COX5A;MRPL10;MPC2;RPS3;PRODH;NDUFV1;ATP5MF;MRPS27;ATP5PB;UQCC2;IMMT;MRPL53;GARS1;MRPS9;TMX4;PLSCR3;NDUFS6;UQCRC1;NDUFS3;MATR3;UQCRC2
Ficolin-1-Rich Granule Lumen (GO:1904813)	19/123	5.66201e-10	1.4258e-08	0	0	6.95164	148.015	ASAH1;PSMD11;DDX3X;CANT1;JUP;KRT1;HMGB1;EEF2;GNS;CST3;PSMD6;PNP;FTH1;IMPDH2;CAT;COTL1;CTSD;ARSB;CTSB
Focal Adhesion (GO:0005925)	34/387	9.82841e-10	2.26872e-08	0	0	3.72771	77.3149	SCARB2;AHNAK;ITGB5;LRP1;CD81;RPL12;ILK;RPL9;EGFR;GNA13;LIMA1;GJA1;NCSTN;MPRIP;EPB41L2;BSG;PCBP2;RPS3;FLOT1;RPL38;NPM1;PDCD6IP;JUP;ACTN1;RHOG;ADAM10;PARVA;DYNLL1;PTK7;RPL37A;CAT;CTNNB1;ITGA6;LAMTOR3
Mitochondrial Inner Membrane (GO:0005743)	33/370	1.18942e-09	2.53438e-08	0	0	3.78536	77.7884	NDUFB9;TOMM40;NDUFB7;UQCRB;SHMT2;NDUFB5;NDUFA10;MRPS31;TIMM13;NDUFB1;MICOS13;COX5B;PHB2;COX5A;CLU;MRPL10;MPC2;RPS3;PRODH;NDUFV1;ATP5MF;MRPS27;ATP5PB;UQCC2;IMMT;MRPL53;MRPS9;BDH1;PLSCR3;NDUFS6;UQCRC1;NDUFS3;UQCRC2
Cell-Substrate Junction (GO:0030055)	34/395	1.67088e-09	3.30596e-08	0	0	3.64358	73.6364	SCARB2;AHNAK;ITGB5;LRP1;CD81;RPL12;ILK;RPL9;EGFR;GNA13;LIMA1;GJA1;NCSTN;MPRIP;EPB41L2;BSG;PCBP2;RPS3;FLOT1;RPL38;NPM1;PDCD6IP;JUP;ACTN1;RHOG;ADAM10;PARVA;DYNLL1;PTK7;RPL37A;CAT;CTNNB1;ITGA6;LAMTOR3
Mitochondrial Membrane (GO:0031966)	40/540	4.79327e-09	8.85158e-08	0	0	3.11016	59.5785	NDUFB9;ACADVL;NDUFB7;TOMM40;UQCRB;MTARC2;SLC44A1;SHMT2;NDUFB5;SLC44A2;NDUFA10;TIMM13;MRPS31;NDUFB1;MICOS13;COX5B;PHB2;CLU;COX5A;MRPL10;MPC2;RPS3;PRODH;NDUFV1;ATP5MF;MRPS27;MTX1;ATP5PB;UQCC2;TOMM34;IMMT;TUFM;MRPL53;MRPS9;PLSCR3;NDUFS6;UQCRC1;NDUFS3;VDAC2;UQCRC2
Endosome Membrane (GO:0010008)	31/361	9.3831e-09	1.62445e-07	0	0	3.61808	66.878	SCARB2;TFRC;RNF13;GOSR2;CLCN3;EGFR;NCSTN;SNX1;PIP4P2;RAP1A;LAMP1;LAMP2;TOM1;CTSD;VTI1B;APLP2;ATP6AP2;F3;RUFY1;RNF167;CLCN4;SLC9A6;ABHD17B;VPS41;LAMTOR2;LAMTOR1;ATP6V0D1;VPS25;LAMTOR3;PI4K2A;LAMTOR5
Late Endosome (GO:0005770)	22/205	2.75352e-08	4.4413e-07	0	0	4.5828	79.7764	SCARB2;GRN;RNF13;GOSR2;TMEM192;CLCN3;F3;PIP4P2;RAP1A;LAMP1;CTSL;LAMP2;VPS41;RAPGEF2;RAB9A;LAMTOR2;LAMTOR1;LAMTOR3;RAB9B;VTI1B;LGMN;LAMTOR5
Secretory Granule Membrane (GO:0030667)	26/279	2.88604e-08	4.4413e-07	0	0	3.93441	68.3045	TMED10;SLC44A2;CLU;RAP1B;NCSTN;NRAS;RAP1A;LAMP1;LAMP2;TOM1;TMED2;STOM;MANBA;GAA;APLP2;ATP6AP2;RHOG;ADAM10;DYNLL1;CKAP4;TMX3;LAMTOR2;LAMTOR1;LAMTOR3;RAB9B;ARL8A
Cytoplasmic Vesicle Membrane (GO:0030659)	31/389	5.27513e-08	7.69059e-07	0	0	3.33023	55.8069	SCARB2;RAB1A;TMED10;TFRC;LRP1;CLCN3;CLU;EGFR;GJA1;NCSTN;ZNRF2;SNX1;RAP1A;LAMP1;TOM1;CTSD;CAMK2G;APLP2;ATP6AP2;RHOG;F3;SGSM1;CLCN4;ABHD17B;VPS41;LAMTOR2;ATP6V0D1;VPS25;LAMTOR3;ITM2B;RAB9B
Vesicle (GO:0031982)	23/235	7.45818e-08	1.03296e-06	0	0	4.13768	67.905	PDCD6IP;SERPINE2;TFRC;AHNAK;CD81;APLP2;NRXN1;APOA1;ATP1A2;CLCN3;F3;EGFR;GNAI2;CST3;SNX1;SYT11;STOM;APOE;CTSF;MFGE8;EDIL3;GAPDH;VTI1B
Azurophil Granule Lumen (GO:0035578)	14/89	8.36149e-08	1.09835e-06	0	0	7.04431	114.801	CTSA;ARSA;CCT2;DYNC1H1;GRN;HEXB;PA2G4;GNS;GM2A;NPC2;TOLLIP;MAN2B1;AGA;ARSB
Bounding Membrane Of Organelle (GO:0098588)	49/819	8.72334e-08	1.09835e-06	0	0	2.48461	40.3865	ARF3;SCARB2;TFRC;ZDHHC5;SLC2A1;ATP2A2;GJA1;LAMP1;GLIPR2;BSG;TOM1;TMED2;TMED7;CTSD;TMED9;APLP2;ATP6AP2;RHOG;F3;PLPP3;ATP6V0D1;VPS25;PI4K2A;RAB1A;COPA;TMED10;LRP1;TTYH1;GOSR2;CLCN3;GLG1;EGFR;NCSTN;NRAS;SNX1;RAP1A;CAMK2G;SEPTIN2;GALNT2;ST8SIA3;CHERP;CLCN4;ABHD17B;VPS41;LAMTOR2;ACBD3;LAMTOR3;ITM2B;RAB9B
Azurophil Granule Membrane (GO:0035577)	11/58	2.89959e-07	3.49212e-06	0	0	8.79357	132.374	RAP1B;MANBA;NCSTN;LAMP1;GAA;LAMP2;TOM1;STOM;LAMTOR1;CKAP4;ARL8A
Intracellular Organelle Lumen (GO:0070013)	48/856	7.86234e-07	9.07445e-06	0	0	2.3099	32.468	ASAH1;ACADVL;CANT1;PSMD11;DDX3X;SDC4;SHMT2;HMGB1;LAMC1;GNS;EGFR;CST3;PSMD6;PNP;CTSL;FTH1;GPC1;ESD;RPS3;GPC3;COTL1;GPC2;APOE;GPC4;CTSD;GPC6;ARSB;CTSB;ARSA;JUP;ATP5PB;UQCC2;APLP2;KRT1;APOA1;ADAM10;EEF2;F3;CKAP4;GARS1;BDH1;IMPDH2;ALB;CAT;NDUFS3;NDUFS2;AGRN;MFGE8
Cytosolic Large Ribosomal Subunit (GO:0022625)	10/52	8.82266e-07	9.39953e-06	0	0	8.93087	124.503	RPL34;RPL12;RPL27A;RPL37A;RPL11;RPL14;RPL13;RPL38;RPL26;RPL9
Large Ribosomal Subunit (GO:0015934)	10/52	8.82266e-07	9.39953e-06	0	0	8.93087	124.503	RPL34;RPL12;RPL27A;RPL37A;RPL11;RPL14;RPL13;RPL38;RPL26;RPL9
Mitochondrial Respiratory Chain Complex I (GO:0005747)	9/41	9.6025e-07	9.49962e-06	0	0	10.5347	145.969	NDUFB9;NDUFB7;NDUFB5;NDUFS6;NDUFA10;NDUFS3;NDUFB1;NDUFS2;NDUFV1
Respiratory Chain Complex I (GO:0045271)	9/41	9.6025e-07	9.49962e-06	0	0	10.5347	145.969	NDUFB9;NDUFB7;NDUFB5;NDUFS6;NDUFA10;NDUFS3;NDUFB1;NDUFS2;NDUFV1
Tertiary Granule (GO:0070820)	17/162	1.42927e-06	1.3652e-05	0	0	4.43429	59.6783	ASAH1;CANT1;GAA;ATP6AP2;DYNLL1;CLU;CST3;NRAS;LAMP1;FTH1;LAMP2;STOM;LAMTOR2;LAMTOR1;CTSD;LAMTOR3;ARL8A
Intracellular Membrane-Bounded Organelle (GO:0043231)	183/5175	3.57604e-06	3.30188e-05	0	0	1.5386	19.296	CMAS;TFRC;CRTC1;CPNE7;WWC1;CTNND1;H2AC15;COMT;RPL9;PHB2;CLU;TIAL1;EFTUD2;FBL;GJA1;H2AC13;SCP2;TUBB3;RUVBL2;MPC2;FTH1;LAMP2;RUVBL1;BSG;MAGOH;BANF1;GTF2I;TMPO;H2AC8;H2AC6;USP4;H2AC7;APLP2;RPS6;KRT1;CIRBP;TOMM34;KRT7;ADAM10;ACOT13;TSC2;SND1;RUFY1;PLA2G15;SLC9A6;HNRNPUL1;DKC1;VDAC2;MATR3;VPS25;PPIC;DDX5;TMED10;PSMD11;ANP32A;CTBP1;SHMT2;TEX264;DHX9;ARL3;PEX11B;SNU13;HNRNPLL;OSGEP;FXR1;SNX1;FXR2;PODXL;…
Endocytic Vesicle (GO:0030139)	18/196	4.81923e-06	4.30621e-05	0	0	3.82564	46.837	SCARB2;ITGB5;LRP1;ZDHHC5;ANXA11;APOA1;CLCN3;F3;MTOR;LMBRD1;CTSL;SYT11;MYO6;RAPGEF2;RAB9A;APOE;CAMK2G;RAB9B
Specific Granule (GO:0042581)	16/159	5.02286e-06	4.34791e-05	0	0	4.22399	51.5391	CANT1;JUP;SLC44A2;ADAM10;ANXA11;CLCN3;CLU;CKAP4;RAP1A;TOLLIP;TOM1;STOM;LAMTOR2;LAMTOR1;CTSD;LAMTOR3
Cytoskeleton (GO:0005856)	35/599	1.07936e-05	8.93226e-05	0	0	2.38006	27.2197	MACF1;KRT80;AHNAK;SHMT2;DHX9;ARL3;ADD3;CLU;SEPTIN10;LIMA1;HINT1;MPRIP;KIF3B;TUBB3;CALD1;EPB41L2;MYO6;TUBB1;STOM;CCT3;RBM39;CENPV;JUP;SEPTIN2;KRT1;RHOG;KRT7;PARVA;SORBS2;TBCB;DYNLL1;SEPTIN9;CTTNBP2NL;DNAJA1;GAPDH
Membrane Raft (GO:0045121)	16/169	1.09754e-05	8.93226e-05	0	0	3.94587	45.0613	AHNAK;RFTN1;ERLIN2;DYNLL1;EGFR;RAP1B;GJA1;GPC1;PPT1;FLOT1;STOM;TPP1;LAMTOR1;PLPP3;CTSD;PI4K2A
Postsynaptic Density (GO:0014069)	15/151	1.15507e-05	8.93226e-05	0	0	4.15721	47.2623	NTRK2;RPL12;HIP1R;TSC2;ADD3;FXR1;DNM3;DLG1;FXR2;SYT11;RPL14;RPS3;SPOCK1;RPL38;CPEB4
Asymmetric Synapse (GO:0032279)	14/133	1.16087e-05	8.93226e-05	0	0	4.42962	50.3371	NTRK2;RPL12;HIP1R;TSC2;ADD3;FXR1;DNM3;FXR2;SYT11;RPL14;RPS3;SPOCK1;RPL38;CPEB4
Late Endosome Membrane (GO:0031902)	11/85	1.4295e-05	0.000107019	0	0	5.57734	62.2186	SCARB2;PIP4P2;RNF13;GOSR2;LAMP2;VPS41;LAMTOR2;LAMTOR1;LAMTOR3;VTI1B;LAMTOR5
Extracellular Membrane-Bounded Organelle (GO:0065010)	9/57	1.69473e-05	0.000123537	0	0	7.01734	77.0883	PDCD6IP;SERPINE2;TFRC;ATP1A2;CTSF;APOE;MFGE8;EDIL3;GNAI2
Endoplasmic Reticulum Membrane (GO:0005789)	42/801	1.99898e-05	0.000141979	0	0	2.13066	23.0544	SCARB2;COPA;PIGT;TMED10;TTYH1;ADPGK;TEX264;CCDC47;GOSR2;SEL1L;ATP2A2;SEC61A1;GJA1;NRAS;SGPL1;NCLN;RDH11;TMED2;SLC39A7;SEC61B;TMED7;GET3;VTI1B;TMED9;GALNT2;AMFR;ATP6AP2;RHOG;ERLIN2;LSS;CHERP;DNAJA1;SPCS2;LMBRD1;TBL2;TMX3;CLCN4;SLC9A6;ILVBL;STT3A;STT3B;MGLL
Early Endosome (GO:0005769)	22/307	2.44516e-05	0.000169328	0	0	2.92708	31.0821	NTRK2;ASAH1;VCAM1;LRP1;APOA1;CLCN3;F3;EGFR;RUFY1;AP3M1;SNX1;RAP1A;CLCN4;SNX27;SLC9A6;DNER;TOM1;FLOT1;APOE;ATP6V0D1;PI4K2A;VTI1B
Extracellular Vesicle (GO:1903561)	9/60	2.59615e-05	0.000175399	0	0	6.60354	69.726	PDCD6IP;SERPINE2;TFRC;ATP1A2;CTSF;APOE;MFGE8;EDIL3;GNAI2
Dendrite (GO:0030425)	20/270	3.56142e-05	0.000234884	0	0	3.02709	31.0057	FARP1;NTRK2;TENM2;PRKAA1;RPS6;HIP1R;SORBS2;COMT;CLU;FXR1;FXR2;KIF3B;TUBB3;SYT11;DNER;NF1;APOE;ATXN10;PI4K2A;CPEB4
Phagocytic Vesicle (GO:0045335)	11/100	6.65047e-05	0.000428414	0	0	4.63376	44.5686	PIP4P2;ITGB5;SYT11;APLP2;ZDHHC5;ANXA11;RAB9A;ATP6V0D1;CLCN3;MTOR;RAB9B
Microtubule Cytoskeleton (GO:0015630)	22/342	0.000121415	0.000764361	0	0	2.60217	23.462	CCT3;MACF1;CCT2;DYNC1H1;RBM39;CENPV;SHMT2;SEPTIN2;ARL3;ANXA11;TBCB;SEPTIN9;SEPTIN10;CCT6A;DNM3;DNAJA1;DLG1;KIF3B;TUBB3;TUBB1;GAPDH;CCT4
Ficolin-1-Rich Granule Membrane (GO:0101003)	8/60	0.000171287	0.00105437	0	0	5.74556	49.8265	LAMP1;GAA;LAMP2;ATP6AP2;LAMTOR1;DYNLL1;CLU;ARL8A
Cytoplasmic Vesicle Lumen (GO:0060205)	11/115	0.000234387	0.00141142	0	0	3.96236	33.1195	PSMD6;PNP;PSMD11;DDX3X;IMPDH2;CAT;COTL1;APOA1;HMGB1;EEF2;F3
Tertiary Granule Membrane (GO:0070821)	8/72	0.000608011	0.00355971	0	0	4.66538	34.5487	NRAS;GAA;ATP6AP2;STOM;LAMTOR2;DYNLL1;CLU;LAMTOR3
Specific Granule Membrane (GO:0035579)	9/90	0.000616845	0.00355971	0	0	4.15136	30.6823	RAP1A;SLC44A2;TOM1;STOM;LAMTOR2;LAMTOR1;CLU;LAMTOR3;CKAP4
Basolateral Plasma Membrane (GO:0016323)	13/171	0.000632695	0.00357666	0	0	3.08568	22.7277	SLC16A1;TFRC;LRP1;CD81;SLC2A1;SLC4A4;EGFR;TJP1;DLG1;FLOT1;CTNNB1;PLPP3;SLC29A2
Intracellular Non-Membrane-Bounded Organelle (GO:0043232)	50/1195	0.000876491	0.00485576	0	0	1.67428	11.7862	ACADVL;RPL34;HP1BP3;RPL9;CLU;FBL;HINT1;GET3;CCT3;MRPS27;RPS6;KRT1;RHOG;ANXA11;DYNLL1;LSS;CKAP4;GPRC5B;MRPS9;DKC1;RPL26;GAPDH;SLC29A2;MACF1;DDX5;DHX9;NRXN1;RPL11;DCTN3;MRPS31;SNU13;ADD3;RAP1B;FXR1;EXOSC5;VPS51;CALD1;PODXL;EPB41L2;RPS3;RPL13;STOM;NPM1;VCAM1;JUP;MEAK7;PA2G4;MYBBP1A;ANP32B;TARDBP
Cell-Cell Junction (GO:0005911)	18/299	0.00105772	0.0057449	0	0	2.41042	16.5154	JUP;AHNAK;HEPACAM;ACTN1;CTNND1;TJP1;RAP1B;GJA1;ARVCF;DLG1;VANGL2;PDLIM2;PTK7;FLOT1;RAPGEF2;CTNNB1;PLPP3;PALS2
Coated Vesicle (GO:0030135)	8/79	0.00112879	0.00601296	0	0	4.2039	28.5302	TMED9;LMBRD1;TMED10;VPS41;HIP1R;TMED2;TMED7;CLVS1
Microtubule (GO:0005874)	13/185	0.00130878	0.00684022	0	0	2.83247	18.8038	CCT3;MACF1;CCT2;DYNC1H1;ARL3;SEPTIN9;CCT6A;DNM3;DLG1;KIF3B;TUBB3;TUBB1;CCT4
Clathrin-Coated Endocytic Vesicle (GO:0045334)	8/85	0.0018152	0.00931131	0	0	3.87512	24.4581	SCARB2;LMBRD1;TFRC;MYO6;APOE;F3;EGFR;SLC2A8
Polymeric Cytoskeletal Fiber (GO:0099513)	16/265	0.00190687	0.00944153	0	0	2.41253	15.1079	CCT3;MACF1;CCT2;DYNC1H1;ACTN1;KRT7;SEPTIN9;CCT6A;DNM3;DLG1;KIF3B;TUBB3;MYO6;TUBB1;COTL1;CCT4
Neuron Projection (GO:0043005)	27/557	0.00190876	0.00944153	0	0	1.92609	12.0598	PRKAA1;TENM2;HEPACAM;SLC1A3;COMT;FXR1;FXR2;KIF3B;TUBB3;DNER;APOE;CAMK2G;RGS7;FARP1;NTRK2;RPS6;SORBS2;GARS1;DLG1;SYT11;PTK7;PPT1;NF1;RAPGEF2;ATXN10;PI4K2A;CPEB4
Mitochondrial Outer Membrane Translocase Complex (GO:0005742)	4/21	0.00201064	0.009771	0	0	8.73597	54.2443	TOMM40;MTX1;IMMT;MICOS13
Peroxisome (GO:0005777)	10/129	0.00225043	0.0107477	0	0	3.13958	19.1409	IDI1;ABCD3;PEX19;SCP2;IMPDH2;PEX11B;CAT;LONP2;HSD17B4;MVD
Endoplasmic reticulum-Golgi Intermediate Compartment Membrane (GO:0033116)	6/52	0.00239309	0.011225	0	0	4.85407	29.2952	TMED9;TMED10;GOSR2;TMED2;TMED7;PLPP3
Platelet Alpha Granule (GO:0031091)	8/89	0.00243141	0.011225	0	0	3.683	22.169	TMX3;SERPINE2;TEX264;ACTN1;APLP2;ALB;CLU;VTI1B
Mitochondrial Respiratory Chain Complex III (GO:0005750)	3/11	0.00257696	0.0112485	0	0	13.9029	82.8769	UQCRB;UQCRC1;UQCRC2
Respiratory Chain Complex III (GO:0045275)	3/11	0.00257696	0.0112485	0	0	13.9029	82.8769	UQCRB;UQCRC1;UQCRC2
Clathrin-Coated Vesicle Membrane (GO:0030665)	8/90	0.00260844	0.0112485	0	0	3.6379	21.6419	SCARB2;TFRC;APOE;CLINT1;F3;EGFR;SLC2A8;EPN2
Microbody Membrane (GO:0031903)	6/53	0.00263955	0.0112485	0	0	4.75055	28.2047	ABCD3;PEX19;IMPDH2;CAT;PEX11B;HSD17B4
Peroxisomal Membrane (GO:0005778)	6/53	0.00263955	0.0112485	0	0	4.75055	28.2047	ABCD3;PEX19;IMPDH2;CAT;PEX11B;HSD17B4
Vesicle Coat (GO:0030120)	5/37	0.00272952	0.0114557	0	0	5.80784	34.2873	COPA;SAR1A;TMED7;CLINT1;EPN2
Actin Cytoskeleton (GO:0015629)	18/327	0.0028267	0.0116865	0	0	2.18881	12.8453	MACF1;VCAM1;AHNAK;DHX9;SEPTIN2;ACTN1;SLC2A1;PARVA;SORBS2;DYNLL1;SEPTIN9;CTTNBP2NL;LIMA1;MPRIP;CALD1;MYO6;COTL1;FLOT1
ER To Golgi Transport Vesicle Membrane (GO:0012507)	6/55	0.00318896	0.0129613	0	0	4.55618	26.1892	TMED10;SAR1A;GOSR2;TMED2;TMED7;VTI1B
Heterotrimeric G-protein Complex (GO:0005834)	4/24	0.00335337	0.0129613	0	0	7.42443	42.3028	GNA13;GNAS;GNB3;GNAI2
MIB Complex (GO:0140275)	3/12	0.00336901	0.0129613	0	0	12.3575	70.3527	MTX1;IMMT;MICOS13
SAM Complex (GO:0001401)	3/12	0.00336901	0.0129613	0	0	12.3575	70.3527	MTX1;IMMT;MICOS13
Swr1 Complex (GO:0000812)	3/12	0.00336901	0.0129613	0	0	12.3575	70.3527	RUVBL2;RUVBL1;ANP32E
Cytoplasmic Stress Granule (GO:0010494)	7/76	0.0039036	0.0148123	0	0	3.77816	20.9531	TIAL1;FXR1;DDX3X;FXR2;CIRBP;PUM1;ELAVL1
Septin Cytoskeleton (GO:0032156)	3/13	0.00429451	0.015861	0	0	11.1211	60.6149	SEPTIN2;SEPTIN9;SEPTIN10
Septin Ring (GO:0005940)	3/13	0.00429451	0.015861	0	0	11.1211	60.6149	SEPTIN2;SEPTIN9;SEPTIN10
Clathrin-Coated Vesicle (GO:0030136)	7/78	0.00451027	0.0164387	0	0	3.67135	19.8304	TMED9;LMBRD1;TMED10;MYO6;VPS41;HIP1R;CLVS1
Nucleus (GO:0005634)	144/4487	0.00468731	0.0168621	0	0	1.30633	7.00569	CMAS;CRTC1;CPNE7;WWC1;CTNND1;H2AC15;RPL9;PHB2;CLU;TIAL1;EFTUD2;FBL;H2AC13;TUBB3;RUVBL2;MPC2;FTH1;RUVBL1;MAGOH;BANF1;GTF2I;TMPO;H2AC8;H2AC6;USP4;H2AC7;APLP2;RPS6;KRT1;CIRBP;TOMM34;KRT7;ADAM10;ACOT13;TSC2;SND1;HNRNPUL1;DKC1;VDAC2;MATR3;VPS25;DDX5;PSMD11;ANP32A;CTBP1;SHMT2;TEX264;DHX9;ARL3;SNU13;HNRNPLL;OSGEP;FXR1;FXR2;PTPMT1;PCBP1;MYO6;PCBP2;APOE;SCAI;JUP;INTS3;NONO;TMEM192;IRF2BP2;GLMP;TBCB;PA2G4;…
Filopodium (GO:0030175)	6/60	0.00493206	0.0175151	0	0	4.13325	21.9558	FXR1;TENM2;FXR2;VCAM1;TUBB3;PODXL
Endolysosome (GO:0036019)	4/28	0.00594631	0.0208497	0	0	6.18575	31.7019	RNF167;CTSL;CTSB;LGMN
Golgi-associated Vesicle (GO:0005798)	5/47	0.00774631	0.0264905	0	0	4.42274	21.4969	GJA1;TMED9;TMED10;TMED2;ITM2B
Cell-Cell Contact Zone (GO:0044291)	5/47	0.00774631	0.0264905	0	0	4.42274	21.4969	GJA1;DLG1;AHNAK;JUP;FLOT1
Axon (GO:0030424)	12/205	0.00849502	0.0286966	0	0	2.32305	11.0769	FXR1;GARS1;NTRK2;PRKAA1;FXR2;HEPACAM;PTK7;TUBB3;SYT11;PPT1;NF1;COMT
Clathrin-Coated Endocytic Vesicle Membrane (GO:0030669)	6/68	0.00904437	0.0300166	0	0	3.59844	16.9329	SCARB2;TFRC;APOE;F3;EGFR;SLC2A8
Mitochondrial Respiratory Chain Complex IV (GO:0005751)	3/17	0.00944159	0.0300166	0	0	7.94204	37.0308	UQCRC2;COX5B;COX5A
COPI-coated Vesicle (GO:0030137)	2/6	0.00972441	0.0300166	0	0	18.5057	85.7391	TMED10;TMED2
Low-Density Lipoprotein Particle (GO:0034362)	2/6	0.00972441	0.0300166	0	0	18.5057	85.7391	APOE;PLA2G7
Zymogen Granule (GO:0042588)	2/6	0.00972441	0.0300166	0	0	18.5057	85.7391	TMED10;TMED2
Zymogen Granule Membrane (GO:0042589)	2/6	0.00972441	0.0300166	0	0	18.5057	85.7391	TMED10;TMED2
Endocytic Vesicle Membrane (GO:0030666)	10/159	0.00974108	0.0300166	0	0	2.50356	11.595	SCARB2;PIP4P2;TFRC;LRP1;APOE;ATP6V0D1;F3;CAMK2G;EGFR;SLC2A8
U2-type Spliceosomal Complex (GO:0005684)	7/90	0.00975269	0.0300166	0	0	3.13861	14.5324	EFTUD2;SNU13;PRPF31;PRPF19;MAGOHB;BCAS2;LUC7L2
Golgi Membrane (GO:0000139)	20/427	0.0100152	0.0304858	0	0	1.8442	8.49007	ARF3;SCARB2;RAB1A;TMED9;COPA;TMED10;GALNT2;GOSR2;ST8SIA3;ZDHHC5;SLC2A1;GLG1;GJA1;NRAS;GLIPR2;BSG;TMED2;TMED7;ACBD3;PI4K2A
High-Density Lipoprotein Particle (GO:0034364)	3/18	0.011111	0.0334538	0	0	7.41219	33.3535	APOE;CLU;PLA2G7
Tertiary Granule Lumen (GO:1904724)	5/53	0.0127469	0.0377296	0	0	3.86871	16.8771	CST3;ASAH1;CANT1;FTH1;CTSD
Respiratory Chain Complex IV (GO:0045277)	3/19	0.0129398	0.0377296	0	0	6.94857	30.2086	UQCRC2;COX5B;COX5A
Smooth Endoplasmic Reticulum (GO:0005790)	3/19	0.0129398	0.0377296	0	0	6.94857	30.2086	RPL10;TTYH1;SLMAP
HFE-transferrin Receptor Complex (GO:1990712)	2/7	0.0133776	0.0378121	0	0	14.8038	63.8662	TFRC;F3
MICOS Complex (GO:0061617)	2/7	0.0133776	0.0378121	0	0	14.8038	63.8662	IMMT;MICOS13
RISC-loading Complex (GO:0070578)	2/7	0.0133776	0.0378121	0	0	14.8038	63.8662	DHX9;PRKRA
COPII-coated ER To Golgi Transport Vesicle (GO:0030134)	6/76	0.0151653	0.0424322	0	0	3.18588	13.3448	TMED9;TMED10;GOSR2;TMED2;TMED7;VTI1B
Golgi Lumen (GO:0005796)	7/100	0.016728	0.0463367	0	0	2.79968	11.4526	SDC4;GPC1;GPC3;GPC2;GPC4;AGRN;GPC6
Adherens Junction (GO:0005912)	9/150	0.0182652	0.0500936	0	0	2.37744	9.51633	TJP1;DLG1;ARVCF;PDLIM2;JUP;CTNND1;FLOT1;CTNNB1;PLPP3
Mitochondrial Outer Membrane (GO:0005741)	9/151	0.0189866	0.0511582	0	0	2.36058	9.35739	TOMM40;MTARC2;SLC44A1;MTX1;SLC44A2;TOMM34;VDAC2;PHB2;TUFM
Neuromuscular Junction (GO:0031594)	4/39	0.0190396	0.0511582	0	0	4.23926	16.7927	DLG1;SERPINE2;SPOCK1;SYNGR3
Endoplasmic Reticulum Lumen (GO:0005788)	14/284	0.0192074	0.0511582	0	0	1.93708	7.65623	ARSA;APLP2;ADAM10;APOA1;LAMC1;F3;CKAP4;CST3;ESD;ALB;GPC3;APOE;MFGE8;ARSB
Transport Vesicle Membrane (GO:0030658)	5/60	0.0209031	0.0551443	0	0	3.37511	13.0544	RAB1A;TMED10;GOSR2;TMED2;VTI1B
Collagen-Containing Extracellular Matrix (GO:0062023)	17/373	0.0211933	0.0553824	0	0	1.78638	6.88486	SERPINE2;KRT1;HTRA1;ANXA11;APOA1;PLAT;LAMC1;CLU;CTSL;GPC1;APOE;CTSF;MFGE8;AGRN;CTSD;EDIL3;CTSB
Autolysosome (GO:0044754)	2/9	0.0221454	0.057174	0	0	10.5731	40.2847	FTH1;LAMP2
Ribosome (GO:0005840)	5/61	0.0222917	0.057174	0	0	3.31467	12.6075	DHX9;RPL11;RPS3;RPL38;RPL9
Recycling Endosome (GO:0055037)	9/159	0.0255181	0.0648487	0	0	2.23376	8.19424	CLCN4;TFRC;SLC9A6;VPS51;SYT11;TPP1;CLCN3;F3;VTI1B
INO80-type Complex (GO:0097346)	3/25	0.0273415	0.0682305	0	0	5.05195	18.1837	RUVBL2;RUVBL1;ANP32E
Endosome Lumen (GO:0031904)	3/25	0.0273415	0.0682305	0	0	5.05195	18.1837	CTSL;CTSB;LGMN
Cortical Actin Cytoskeleton (GO:0030864)	4/44	0.0283695	0.069543	0	0	3.7084	13.2109	SLC2A1;COTL1;FLOT1;DYNLL1
Euchromatin (GO:0000791)	4/44	0.0283695	0.069543	0	0	3.7084	13.2109	H2AZ1;EXOSC5;RUVBL2;CTNNB1
Platelet Alpha Granule Lumen (GO:0031093)	5/66	0.030126	0.0732008	0	0	3.04219	10.6549	TEX264;ACTN1;ALB;CLU;VTI1B
U2-type Catalytic Step 1 Spliceosome (GO:0071006)	2/11	0.0326766	0.078708	0	0	8.22264	28.1305	MAGOHB;PRPF19
Nucleolus (GO:0005730)	29/771	0.0361345	0.0858857	0	0	1.467	4.8712	DDX5;ACADVL;DHX9;RPL34;NRXN1;RPL11;DCTN3;MRPS31;SNU13;FXR1;FBL;EXOSC5;VPS51;PODXL;RPS3;RPL13;GET3;NPM1;MRPS27;RPS6;MEAK7;PA2G4;GPRC5B;MRPS9;MYBBP1A;DKC1;RPL26;ANP32B;SLC29A2
Catenin Complex (GO:0016342)	3/28	0.0367579	0.0858857	0	0	4.44503	14.6837	JUP;CTNND1;CTNNB1
Polysomal Ribosome (GO:0042788)	3/28	0.0367579	0.0858857	0	0	4.44503	14.6837	DHX9;RPL11;RPL38
Organelle Outer Membrane (GO:0031968)	9/170	0.0368968	0.0858857	0	0	2.07996	6.86309	TOMM40;MTARC2;SLC44A1;MTX1;SLC44A2;TOMM34;VDAC2;PHB2;TUFM
COPI Vesicle Coat (GO:0030126)	2/12	0.0385381	0.0882236	0	0	7.4	24.0952	COPA;TMED7
Clathrin Vesicle Coat (GO:0030125)	2/12	0.0385381	0.0882236	0	0	7.4	24.0952	CLINT1;EPN2
U2-type Precatalytic Spliceosome (GO:0071005)	4/49	0.0399964	0.0891267	0	0	3.2955	10.6081	EFTUD2;SNU13;PRPF31;MAGOHB
Microbody Lumen (GO:0031907)	4/49	0.0399964	0.0891267	0	0	3.2955	10.6081	SCP2;CAT;LONP2;HSD17B4
Peroxisomal Matrix (GO:0005782)	4/49	0.0399964	0.0891267	0	0	3.2955	10.6081	SCP2;CAT;LONP2;HSD17B4
U2-type Catalytic Step 2 Spliceosome (GO:0071007)	3/29	0.0402196	0.0891267	0	0	4.27385	13.7336	EFTUD2;PRPF19;BCAS2
Nuclear Lumen (GO:0031981)	29/780	0.0409561	0.0900384	0	0	1.44873	4.62905	DDX5;ACADVL;DHX9;RPL34;NRXN1;RPL11;DCTN3;MRPS31;SNU13;FXR1;FBL;EXOSC5;VPS51;PODXL;RPS3;RPL13;GET3;NPM1;MRPS27;RPS6;MEAK7;PA2G4;GPRC5B;MRPS9;MYBBP1A;DKC1;RPL26;ANP32B;SLC29A2
MLL1 Complex (GO:0071339)	3/30	0.04384	0.0956196	0	0	4.11534	12.8695	RUVBL2;RUVBL1;PRPF31
RISC Complex (GO:0016442)	2/13	0.0447642	0.0968726	0	0	6.72693	20.8962	DHX9;PRKRA
MLL1/2 Complex (GO:0044665)	3/31	0.0476171	0.100686	0	0	3.96816	12.0813	RUVBL2;RUVBL1;PRPF31
Intercalated Disc (GO:0014704)	3/31	0.0476171	0.100686	0	0	3.96816	12.0813	GJA1;DLG1;JUP
Nuclear Inner Membrane (GO:0005637)	3/31	0.0476171	0.100686	0	0	3.96816	12.0813	GARS1;TMX4;MATR3
Precatalytic Spliceosome (GO:0071011)	4/52	0.048093	0.100923	0	0	3.08906	9.37411	EFTUD2;SNU13;PRPF31;MAGOHB

## Sheet: PFF Lyso-enriched protein
		Lysosome-enriched proteins in PFF-treated neurons
GeneName	logFC	AveExpr	t	P.Value	adj.P.Val
Gng12	2.95113	11.2513	9.12655	1.9367e-07	0.000290958
Clu	2.18133	15.0185	9.04698	2.16272e-07	0.000290958
Gba	1.75967	13.3928	8.30592	6.25782e-07	0.000631414
Asah1	2.26899	13.9135	8.12541	8.18566e-07	0.000660746
Serpine2	1.40254	13.2333	7.66756	1.64699e-06	0.00110788
Ctsb	1.43773	15.6026	7.34584	2.73501e-06	0.0015604
Trim28	1.48216	14.2268	6.97697	4.97468e-06	0.00221948
Fth1	1.90175	14.8192	6.75942	7.1401e-06	0.00246966
Gns	1.86534	13.5413	6.57057	9.82208e-06	0.00246966
Lamtor3	1.5493	13.8684	6.56748	9.87385e-06	0.00246966
Trim46	1.03608	12.8424	6.55314	1.0118e-05	0.00246966
Agrn	1.48295	12.5286	6.5529	1.01221e-05	0.00246966
Galc	1.74323	13.022	6.53688	1.04024e-05	0.00246966
Hepacam	1.35944	14.2114	6.3224	1.50467e-05	0.00302238
Arsa	1.59614	12.5345	6.28972	1.59259e-05	0.00302238
Clcn4	1.58033	10.7437	6.18017	1.9287e-05	0.00324343
Apoe	1.6628	15.0378	6.15308	2.02273e-05	0.00326549
Tmed9	1.05851	13.228	6.01439	2.58504e-05	0.00340499
Ctsd	1.70186	15.7506	5.99772	2.66285e-05	0.00340499
Grn	2.5993	13.7995	5.9084	3.12361e-05	0.00360197
Ctsa	1.33066	14.1069	5.72406	4.35717e-05	0.00426958
Fam177a1	2.70028	12.5211	5.72386	4.35879e-05	0.00426958
Scarb2	1.25215	14.7462	5.70582	4.50423e-05	0.00426958
Plpp3	1.70168	14.7136	5.66156	4.88281e-05	0.00426958
Lgmn	0.861161	11.3788	5.65802	4.91449e-05	0.00426958
Dhx15	1.2593	12.9831	5.65417	4.94922e-05	0.00426958
Atp1a2	0.928798	15.837	5.64352	5.04647e-05	0.00426958
Cpe	1.20172	15.018	5.64117	5.06828e-05	0.00426958
Pate7	3.51754	15.5926	5.62622	5.20881e-05	0.00426958
Epdr1	2.05307	14.2279	5.62196	5.24965e-05	0.00426958
Bcap29	1.18401	9.43526	5.6201	5.26759e-05	0.00426958
Cenpv	1.28487	13.5095	5.61299	5.33667e-05	0.00426958
Gm2a	2.07284	15.4617	5.60704	5.39516e-05	0.00426958
Anapc2	0.806302	13.0048	5.52909	6.22693e-05	0.0046804
Nsg2	1.02592	11.9783	5.52603	6.26218e-05	0.0046804
Arl8a	0.820969	16.0212	5.49335	6.65176e-05	0.00470991
Sdc4	1.10714	11.7843	5.4168	7.6663e-05	0.00515686
Ctsf	1.04497	11.5993	5.33109	8.99521e-05	0.00564867
Tpp1	1.53568	13.7489	5.32608	9.08002e-05	0.00564867
Ppt1	1.45023	15.0295	5.32203	9.14907e-05	0.00564867
Mfge8	1.14598	16.2669	5.2654	0.000101744	0.00612895
Gpc1	1.21395	13.491	5.2339	0.000107955	0.00640745
Ids	1.67793	11.4118	5.21609	0.000111639	0.00645899
Rpl27a	0.825584	14.5726	5.19709	0.000115715	0.00657781
Lamtor1	1.60449	12.8222	5.13404	0.000130376	0.0073083
Naglu	0.888391	12.6811	5.0122	0.000164415	0.00831804
Gja1	0.890946	13.3252	5.01073	0.000164877	0.00831804
Plbd2	1.82017	13.2	4.98009	0.00017483	0.0087113
Lamp2	1.60205	15.441	4.96935	0.000178466	0.008784
Npc1	1.36179	12.1919	4.92175	0.000195539	0.00928464
Tspan7	1.18797	12.5179	4.91566	0.000197845	0.00928493
Slc4a4	0.934478	14.774	4.90031	0.000203776	0.00945332
Septin9	0.719102	13.7536	4.87217	0.000215125	0.00986642
Lamtor5	1.70334	12.2978	4.819	0.000238391	0.0106905
Gapdh	1.68093	14.6014	4.79047	0.000251934	0.0110932
Add3	0.945467	13.7995	4.75649	0.000269099	0.0112995
Pi4k2a	0.898753	12.0371	4.75545	0.000269642	0.0112995
Kremen1	2.03914	11.3915	4.72616	0.000285437	0.0115899
Abhd15	2.3027	11.2547	4.63491	0.000341034	0.0133601
Ruvbl1	0.692982	13.5252	4.63009	0.000344265	0.0133601
Ftl1	1.20898	16.1658	4.59327	0.000369995	0.0142219
Anp32a	1.28262	12.5458	4.55359	0.000399954	0.0150861
Pum1	1.35794	11.776	4.48323	0.000459332	0.0170079
Pla2g7	1.37799	13.6048	4.45829	0.000482497	0.0174527
Htra1	0.913104	11.4197	4.45638	0.000484317	0.0174527
Ube2v1	1.0011	12.9848	4.40931	0.000531529	0.018818
Psph	4.07611	10.999	4.40406	0.000537082	0.0188492
Pde4b	1.78275	9.89898	4.38691	0.000555635	0.0192368
Macroh2a2	0.770212	14.06	4.38078	0.000562422	0.0192368
Enpp5	1.19576	12.7578	4.37514	0.000568742	0.0192894
Stom	1.12112	14.0204	4.35212	0.000595304	0.0194135
Lamtor2	2.47026	10.8571	4.35203	0.000595411	0.0194135
Anp32b	1.26242	11.1277	4.35115	0.00059645	0.0194135
Nono	0.813591	14.0435	4.33764	0.000612662	0.01956
Rpl34	0.627786	12.5757	4.33532	0.000615491	0.01956
Pcbp2	0.539576	15.4356	4.32074	0.000633568	0.0198223
Tmem192	1.21373	9.41435	4.309	0.00064853	0.0201344
Cmas	0.773871	13.7167	4.29741	0.000663649	0.0204465
Egfr	0.829008	12.7921	4.2783	0.000689364	0.0210778
Luc7l2	0.790121	12.2176	4.24103	0.000742496	0.0225317
Hnrnpl	0.838088	15.3801	4.20624	0.000795884	0.023323
Krt42	2.08023	13.0287	4.18442	0.000831343	0.0237965
Banf1	1.25926	12.3586	4.16963	0.000856291	0.0241678
Rps6	0.881393	14.447	4.13467	0.000918343	0.0253865
Lhx5	1.33483	10.885	4.11936	0.000946934	0.0256498
Arsb	1.06723	12.6111	4.10738	0.000969954	0.0259254
Tm9sf3	1.18684	12.7095	4.06322	0.00105981	0.0277151
Cpq	1.69712	12.0367	4.06233	0.00106169	0.0277151
Ctnnd1	0.611293	13.3498	4.06019	0.00106627	0.0277151
Picalm	0.671927	14.5383	4.04725	0.00109435	0.0278518
Tmem106b	0.929712	12.6918	4.04594	0.00109723	0.0278518
H2ac11	2.01109	17.069	3.9878	0.00123334	0.0278821
H2ac12	2.01109	17.069	3.9878	0.00123334	0.0278821
H2ac13	2.01109	17.069	3.9878	0.00123334	0.0278821
H2ac15	2.01109	17.069	3.9878	0.00123334	0.0278821
H2ac4	2.01109	17.069	3.9878	0.00123334	0.0278821
H2ac6	2.01109	17.069	3.9878	0.00123334	0.0278821
H2ac7	2.01109	17.069	3.9878	0.00123334	0.0278821
H2ac8	2.01109	17.069	3.9878	0.00123334	0.0278821
H2aj	2.01109	17.069	3.9878	0.00123334	0.0278821
H2aw	2.01109	17.069	3.9878	0.00123334	0.0278821
Hist1h2af	2.01109	17.069	3.9878	0.00123334	0.0278821
Hist1h2an	2.01109	17.069	3.9878	0.00123334	0.0278821
Hist1h2ao	2.01109	17.069	3.9878	0.00123334	0.0278821
Hist1h2ap	2.01109	17.069	3.9878	0.00123334	0.0278821
Tollip	0.578307	13.3205	3.96881	0.0012814	0.02821
F3	1.27405	9.38778	3.96812	0.0012832	0.02821
Ruvbl2	0.93171	13.2117	3.967	0.00128609	0.02821
Clcn6	0.971448	12.5825	3.9431	0.00134955	0.0294422
Tomm34	0.930188	12.8516	3.92972	0.00138644	0.0300843
Znrf2	0.934011	12.9555	3.92683	0.00139455	0.0300984
Smpd1	1.00679	12.3425	3.90327	0.00146246	0.0309857
Smpdl3a	1.06123	12.3239	3.90003	0.00147204	0.0309857
Hexa	1.10156	13.3518	3.89678	0.00148172	0.0309857
Gmpr	0.975298	12.6121	3.88489	0.00151774	0.0314134
Ddx1	0.84328	14.395	3.88176	0.00152736	0.0314173
Lmna	1.09575	12.9144	3.87783	0.00153951	0.0314173
Atp2a2	0.518891	15.4659	3.85847	0.00160093	0.0316734
Ndufb5	0.613508	14.8665	3.85357	0.00161686	0.0318325
Ncstn	1.44973	12.8175	3.81158	0.00176017	0.0339906
Nup93	1.10341	11.1759	3.79609	0.00181619	0.0348585
Rpl26	0.909579	13.3274	3.79441	0.00182239	0.0348585
Hnrnpa0	0.68999	15.2094	3.77532	0.00189417	0.0357237
Tom1	0.738057	12.5552	3.74556	0.00201188	0.0374192
Ctsl	1.26058	13.4832	3.73498	0.00205549	0.0379965
Golga2	1.98627	10.0201	3.72192	0.00211064	0.0383718
Gaa	1.22519	14.0454	3.68833	0.00225938	0.040349
Dnajc13	0.850546	13.014	3.67377	0.00232713	0.0411943
Anp32e	0.859755	12.1384	3.65666	0.00240934	0.0421894
Gna14	1.0477	10.9898	3.64099	0.00248721	0.0430733
Rbm39	0.755913	13.6075	3.63871	0.00249873	0.0430733
Adgrg1	0.959879	11.2428	3.61889	0.00260131	0.0437611
Ctsc	1.20941	10.4643	3.61872	0.00260224	0.0437611
Lmbrd1	0.940539	13.1677	3.60521	0.0026746	0.0442682
Pigt	1.36774	9.95183	3.60516	0.00267486	0.0442682
Snu13	1.03033	12.397	3.6049	0.00267627	0.0442682
Cat	0.580994	15.5333	3.58959	0.00276079	0.0449297
Dazap1	0.86986	14.0532	3.56429	0.0029064	0.0464087
Gmfb	1.01241	16.3613	3.56383	0.00290917	0.0464087
Ptrh2	1.12046	13.0273	3.55242	0.0029774	0.0470689
Gusb	1.19753	11.8357	3.5492	0.00299694	0.0470689
Gmpr2	1.14332	9.68849	3.54915	0.00299721	0.0470689
Flii	0.757382	12.0923	3.53541	0.00308212	0.0476607
Acp2	1.2597	12.9175	3.52704	0.00313496	0.0482793
Ndufb9	1.09036	12.5352	3.52234	0.00316504	0.0483439
Slc16a1	0.692069	13.2491	3.51304	0.00322549	0.0489401
Dnaja1	0.53277	14.5821	3.50899	0.0032521	0.0491591
Usp4	0.623184	10.6485	3.50544	0.0032757	0.049331
Mgst3	4.65051	13.0932	3.497	0.00333237	0.0494327
Snx27	0.99701	13.594	3.49452	0.00334921	0.0494327
Ddx5	0.681974	15.1264	3.48685	0.00340186	0.049861
Naaa	1.23417	12.9717	3.48393	0.00342207	0.049861
Cald1	1.10355	14.0466	3.47656	0.0034738	0.0503243
Bcs1l	1.06038	11.4187	3.47585	0.00347881	0.0503243
Spns1	1.07342	10.9619	3.47015	0.00351931	0.0507283
Tjp1	0.666019	12.653	3.45385	0.0036379	0.0520659
Dhx29	1.66564	9.60924	3.44445	0.00370815	0.0528797
Spock1	0.958887	11.8153	3.44151	0.00373036	0.0528797
Dnajb4	0.628876	11.2331	3.44102	0.00373407	0.0528797
Ctnnb1	0.632431	14.3636	3.43543	0.00377679	0.0531119
Scp2	0.933419	13.1635	3.42802	0.00383407	0.0533287
Lamp1	1.37161	15.0362	3.41906	0.0039046	0.0539691
Atp6v0d1	0.578363	14.6137	3.4156	0.00393213	0.0541641
Nifk	3.32205	13.1591	3.38897	0.00415095	0.0555598
Ddx3x	0.570183	14.9008	3.38752	0.0041632	0.0555598
Ntrk2	0.689107	14.0204	3.38687	0.00416873	0.0555598
Gsdme	0.99413	10.7192	3.3866	0.00417098	0.0555598
Cox17	1.35529	9.94462	3.38555	0.00417993	0.0555598
Rap1a	0.529183	12.7886	3.36715	0.00433924	0.0574203
Ints3	1.18393	9.88415	3.36364	0.00437035	0.0574552
Ttyh3	0.726764	13.3903	3.35634	0.00443567	0.0581246
Ctbp1	0.524461	13.3766	3.35087	0.00448528	0.0584163
Fam98a	2.08817	10.5234	3.3507	0.00448688	0.0584163
Sparc	1.21864	14.1921	3.34091	0.00457704	0.0588417
Bzw1	1.14567	12.1904	3.32423	0.00473486	0.0602836
Rgs6	1.95014	13.0338	3.31012	0.00487269	0.0614568
Plscr3	1.12615	12.0189	3.30211	0.00495263	0.0619202
Ckap4	0.486595	15.3169	3.29807	0.0049935	0.0619202
Cul4a	0.879363	11.3923	3.29728	0.00500148	0.0619202
Scai	0.720245	10.7289	3.29093	0.00506653	0.0625337
Arhgap21	0.734162	11.1212	3.27886	0.0051923	0.0637824
Hsd17b4	0.57741	14.8228	3.27531	0.00522987	0.0639629
Cisd1	0.747884	13.1891	3.27298	0.00525467	0.0640053
Glg1	0.613643	14.3486	3.26953	0.00529164	0.0641354
Hnrnpul1	0.722891	13.9187	3.26701	0.00531884	0.0642719
Aplp2	0.868035	11.4721	3.25839	0.00541284	0.0646465
Glyr1	0.914059	12.1068	3.25829	0.00541391	0.0646465
Gnai2	0.662402	16.3576	3.24096	0.00560789	0.0659867
Tomm40	0.503937	14.1953	3.23402	0.00568756	0.0667296
Slc39a6	0.858409	11.5991	3.22648	0.00577526	0.0673396
Krt27	0.932297	10.5174	3.22526	0.0057896	0.0673396
Gdpd5	0.873066	10.5266	3.21206	0.00594685	0.0687722
Uqcrc1	0.523124	16.4512	3.19415	0.00616704	0.0707107
Mprip	0.719788	12.0929	3.19048	0.00621325	0.0710387
Cox4i1	0.601652	15.5721	3.18108	0.00633283	0.0720621
Creg1	1.07425	12.4753	3.16152	0.00658929	0.0741097
Atp6ap2	0.976689	10.6993	3.16132	0.00659202	0.0741097
Tspan15	1.49595	9.98344	3.15543	0.00667117	0.0745841
Supv3l1	0.856029	9.36602	3.14347	0.00683501	0.0755783
Kalrn	0.976555	13.9987	3.13819	0.00690854	0.0759752
Vdac2	0.561491	16.5578	3.12236	0.00713388	0.0775171
Ppib	0.580368	14.4699	3.11262	0.0072762	0.0778959
Elavl1	0.539271	13.4834	3.0928	0.00757424	0.0802352
Snx6	1.00511	12.9845	3.08703	0.00766336	0.0805486
Pla2g15	0.885323	11.4597	3.08701	0.00766369	0.0805486
Emc7	0.708751	13.0322	3.08307	0.00772508	0.0809829
Dnm3	0.522774	13.8423	3.07994	0.00777407	0.0810753
Camk2g	0.449781	14.2227	3.07137	0.00791025	0.0817422
Anxa11	0.743427	11.8486	3.06197	0.00806212	0.0828138
Atp5mf	0.690067	13.3445	3.06187	0.00806388	0.0828138
Hnrnpll	0.520546	13.83	3.05349	0.00820169	0.0838026
Pals2	0.465437	12.8272	3.03283	0.00855187	0.0862883
Cox5a	0.712905	16.2525	3.02541	0.00868113	0.0867253
Slc25a48	2.98172	11.7678	3.02222	0.00873726	0.0868561
Glipr2	0.664591	13.0629	3.00432	0.00905905	0.0893944
Bri3bp	1.75662	9.79944	2.98272	0.00946304	0.0920309
Nmral1	0.808943	11.9489	2.97868	0.00954063	0.0924982
Cst3	0.821278	12.5705	2.97309	0.00964887	0.0929423
Sorbs1	0.639037	12.6951	2.96907	0.00972752	0.0932548
Acat3	1.30092	9.38928	2.96008	0.0099056	0.0942251
Snx30	1.14911	9.17913	2.95461	0.0100155	0.0948348
Ndufb7	0.708607	12.7426	2.95373	0.0100333	0.0948348
Cherp	1.02761	11.4337	2.93908	0.0103339	0.0969949
Prpf19	0.560221	14.2364	2.93143	0.0104946	0.0979825
Tm7sf3	0.926194	12.5613	2.93061	0.010512	0.0979825
Galnt16	0.754739	11.5467	2.92912	0.0105436	0.0980508
Glmp	2.30231	10.5329	2.92209	0.010694	0.0987899
Cotl1	0.461997	14.8923	2.9219	0.010698	0.0987899
Dlg1	0.494791	13.0343	2.92084	0.010721	0.0987899
Cox5b	0.517453	15.2623	2.91168	0.0109206	0.0994936
Apmap	0.620228	12.0739	2.91007	0.010956	0.0995909
Ctps1	0.604172	12.5738	2.90875	0.0109852	0.0996323
Creld1	1.01322	11.3415	2.90399	0.0110909	0.100365
Pcdh8	0.595303	11.3165	2.90134	0.0111504	0.100677
Lig3	1.12078	9.86185	2.89979	0.0111851	0.100766
Hint1	0.538317	16.0817	2.89544	0.0112834	0.101199
Phf20	1.66251	10.3867	2.88433	0.0115386	0.102458
Timm13	1.01572	12.9201	2.87153	0.0118394	0.103428
Npc2	0.9655	15.224	2.86882	0.011904	0.103544
Rpl24	0.471959	13.2538	2.86645	0.0119607	0.103814
Itm2c	0.885486	12.4359	2.85972	0.0121236	0.105002
Snx16	0.744176	11.6514	2.85148	0.0123261	0.106299
Alb	0.863872	12.127	2.83521	0.0127353	0.108667
Tbc1d13	1.0854	9.80323	2.83133	0.0128348	0.10897
Atp5f1b	0.57912	19.0879	2.82684	0.0129508	0.10958
Ndufa10	0.404089	14.8989	2.82238	0.0130671	0.11014
Psma3	0.902358	13.6177	2.82164	0.0130866	0.11014
Tubb2b	0.816001	18.6087	2.82114	0.0130999	0.11014
Man2b1	0.610581	12.806	2.8143	0.0132806	0.110976
Nsun2	1.14885	11.1924	2.80042	0.0136553	0.113401
Kifc3	0.722328	15.6683	2.78477	0.0140898	0.115114
Snx3	0.466329	12.5768	2.78146	0.0141835	0.115242
Wwox	0.82281	9.50515	2.78119	0.0141911	0.115242
Abcd3	0.425287	14.9993	2.77678	0.0143169	0.11603
Myo6	0.904105	13.5567	2.76983	0.0145174	0.11695
Arvcf	1.39074	14.2865	2.76839	0.0145591	0.117053
Sorbs2	0.66384	13.7399	2.7631	0.0147139	0.117939
Fchsd2	0.717157	11.536	2.75582	0.0149296	0.119083
Dner	0.561622	13.217	2.75434	0.014974	0.119201
Micos13	0.562862	13.3271	2.7519	0.0150471	0.119548
Cadm4	0.528821	13.7607	2.74302	0.0153163	0.121113
Eif3d	0.678732	13.5636	2.74244	0.0153342	0.121113
Slc12a9	0.794195	15.1482	2.73861	0.0154518	0.121804
Ubap2	0.542338	11.7513	2.7374	0.0154892	0.12186
Ndufs1	0.518022	14.6509	2.72935	0.0157399	0.122166
Mat2a	0.498545	12.3862	2.71932	0.0160579	0.12383
Vamp3	0.853239	10.7328	2.71386	0.0162337	0.124635
Dcx	0.795718	15.935	2.70976	0.0163668	0.124635
Sf3b4	2.02529	10.3261	2.70606	0.0164879	0.125321
Fxyd1	1.0243	10.4988	2.70204	0.0166204	0.12609
Krt16	1.232	12.9951	2.68503	0.0171931	0.128741
Adam10	0.780069	12.9059	2.67536	0.017527	0.130998
Arf4	1.72248	11.516	2.67323	0.0176013	0.131068
Atp5pb	0.461813	15.6201	2.66915	0.0177445	0.131648
Agps	1.12822	14.1599	2.65856	0.0181218	0.132499
Gmps	0.515792	13.428	2.65565	0.0182267	0.133025
Fads1	0.922744	13.0533	2.65344	0.0183071	0.133371
Rab9a	0.52323	12.6576	2.6506	0.0184106	0.133642
Slc6a11	0.827531	13.71	2.64486	0.0186214	0.13493
Pld3	0.827488	13.3818	2.63716	0.0189079	0.135919
Pgm3	0.636898	11.3792	2.63667	0.0189263	0.135919
Itgb5	0.693596	12.1988	2.63011	0.0191742	0.136968
Ptpn2	1.88038	10.039	2.62563	0.0193451	0.137529
Rps12	0.418067	14.44	2.62537	0.0193549	0.137529
Plcg1	1.88939	9.97247	2.61749	0.0196593	0.138958
Vps41	0.747521	9.49944	2.60962	0.0199683	0.140404
Prrc2c	0.918808	11.1586	2.60423	0.0201821	0.141074
Eftud2	0.770315	12.9216	2.60061	0.0203272	0.141694
Vti1b	0.781901	12.1847	2.5987	0.0204043	0.141741
Podxl	0.908745	11.846	2.59627	0.0205023	0.142178
Gars1	0.393726	14.9245	2.58878	0.0208083	0.143674
Matr3	0.435744	16.2382	2.58874	0.02081	0.143674
Rftn2	0.954456	10.788	2.5849	0.0209682	0.14417
Glrx	1.56003	9.86407	2.58176	0.0210988	0.144575
Slc25a10	1.40348	9.65824	2.57838	0.02124	0.14505
Rab33b	0.926939	9.83235	2.5642	0.0218429	0.148414
Ampd2	1.04111	10.0724	2.56271	0.0219071	0.1486
Mrpl10	0.694264	10.9569	2.55767	0.0221258	0.149581
Lrrc8b	0.732955	12.2702	2.55135	0.0224031	0.150891
Gnb3	2.00646	11.2549	2.54877	0.0225171	0.150891
Itga6	0.483656	12.9423	2.54649	0.0226188	0.150891
Cisd2	1.66397	10.1937	2.54546	0.0226644	0.150947
Omg	0.62131	12.3169	2.53647	0.0230692	0.152886
Enah	0.602436	12.7411	2.53089	0.0233238	0.154067
Hnrnph1	0.712861	14.2976	2.51922	0.0238648	0.156305
Ttc7b	0.954898	10.1611	2.51893	0.0238784	0.156305
Exoc2	0.423195	12.8914	2.51858	0.023895	0.156305
Bcas3	0.997257	11.6409	2.51713	0.0239634	0.156499
Pcbp1	0.337529	15.1308	2.50986	0.024308	0.157475
Septin2	0.419554	15.3866	2.5032	0.0246275	0.159289
Inpp4a	0.319924	13.0469	2.49818	0.0248712	0.159587
Prr36	2.28208	10.2209	2.49584	0.0249857	0.160067
Hp1bp3	0.607433	13.9209	2.48928	0.0253088	0.16188
Ralyl	1.37571	9.55949	2.48497	0.0255238	0.16254
Lamtor4	0.645942	11.42	2.48413	0.0255659	0.16254
Raly	0.562478	12.3884	2.47388	0.0260838	0.164234
Usp12	1.34182	10.7819	2.46856	0.0263568	0.165096
St8sia3	2.18315	11.3428	2.46803	0.0263842	0.165096
Dnajc7	0.696059	11.7559	2.46516	0.0265328	0.165475
Rhog	1.00542	10.9877	2.46448	0.0265681	0.165475
Ndufs8	0.570748	14.0594	2.46082	0.026759	0.165961
Wwc1	1.337	10.2288	2.46062	0.0267692	0.165961
Mrps9	0.570445	12.1228	2.45782	0.0269163	0.166617
Slc29a2	0.939103	10.0492	2.4525	0.0271972	0.167841
Cct2	0.36042	15.9723	2.44709	0.0274858	0.169363
Ate1	1.16441	9.83902	2.44422	0.0276403	0.16964
Eef2	0.355644	16.6324	2.43665	0.0280519	0.171388
Nop56	0.709674	12.823	2.42714	0.0285764	0.172656
Stx8	0.816428	11.5773	2.42423	0.0287392	0.17338
Impdh2	0.550518	13.1592	2.42197	0.0288655	0.173882
Elmod1	0.570602	11.5202	2.41941	0.0290098	0.174139
Impdh1	0.571412	11.6852	2.4168	0.0291577	0.174568
Ndufs2	0.382829	13.3952	2.4139	0.0293227	0.174568
Scamp5	1.96498	10.8207	2.41361	0.0293394	0.174568
Arl8b	0.660205	15.3677	2.41021	0.0295337	0.174651
Hmgcs1	0.46169	14.2714	2.4065	0.0297477	0.175272
Vash1	1.35289	9.7233	2.40294	0.0299545	0.175721
Washc3	0.783797	9.90927	2.39801	0.0302427	0.176898
Gtf2i	1.2468	13.0638	2.39506	0.0304166	0.177274
Gpc6	0.668343	10.5537	2.39351	0.030508	0.177274
Dhfr	0.831341	11.3083	2.39246	0.0305705	0.177274
Chd4	0.725498	11.6356	2.39125	0.0306425	0.177436
Limch1	0.627933	12.0577	2.39006	0.0307134	0.177592
Kpna1	0.796908	11.2871	2.38387	0.0310844	0.178968
Phb	0.545596	15.2625	2.37816	0.0314301	0.180444
Slc2a13	1.04589	10.9222	2.36615	0.0321702	0.183542
S100a13	1.25456	9.75296	2.36572	0.0321971	0.183542
Wdr59	0.758866	9.60561	2.36405	0.0323014	0.183733
Mtarc2	0.654325	11.0762	2.36372	0.0323217	0.183733
Timm9	0.829906	14.018	2.36109	0.0324871	0.184314
Psmg3	0.665554	10.0727	2.36064	0.0325152	0.184314
Dctn3	0.448058	12.6712	2.35953	0.0325849	0.184432
Sf3b6	0.578696	10.4081	2.35886	0.0326275	0.184432
Rps17	0.477322	13.3747	2.35191	0.0330689	0.186145
Sar1a	0.750343	12.4291	2.34885	0.0332653	0.18673
Hbb-bs	0.486017	12.0887	2.34703	0.0333823	0.187126
Eif3k	1.04905	9.76352	2.34551	0.0334804	0.187416
Larp1	0.383558	12.3267	2.34255	0.0336722	0.18745
Soga1	0.598226	9.13536	2.3408	0.0337862	0.187825
Epb41l2	0.530358	14.4207	2.33788	0.0339772	0.188348
Vcl	0.558152	12.9989	2.33447	0.0342016	0.188348
Gpc4	0.639175	13.773	2.33351	0.0342651	0.188411
Nudcd2	1.31006	10.148	2.32289	0.0349744	0.19081
Rnf13	1.15829	13.3066	2.32273	0.034985	0.19081
Tardbp	0.795052	14.9004	2.30927	0.0359036	0.194768
Rpl18a	0.664859	13.7071	2.3067	0.0360817	0.194948
Nup155	0.911732	11.4017	2.30293	0.0363436	0.1961
Rpl30	0.355245	14.0992	2.30186	0.0364189	0.196244
Rps3	0.501778	15.404	2.30008	0.0365438	0.196393
Cox6b1	0.988656	13.5735	2.29576	0.036848	0.197501
Ndufb8	1.09959	12.7274	2.2911	0.0371797	0.197996
Mybbp1a	0.504512	11.4301	2.28657	0.0375044	0.198797
Cdh2	0.334899	14.7767	2.28617	0.037533	0.198797
Atic	0.341895	12.7683	2.28098	0.0379089	0.19984
Gpc2	0.662236	12.8877	2.28003	0.0379774	0.19984
Tsnax	0.697399	11.8654	2.27585	0.0382834	0.201187
Psmd6	0.46105	13.8888	2.27507	0.0383405	0.201225
Tecr	0.406119	13.8068	2.27175	0.038585	0.201613
Erlin2	0.50562	13.2431	2.27118	0.0386275	0.201613
Uba2	0.609556	11.8666	2.26887	0.038799	0.202055
Srp68	0.519854	12.8638	2.26655	0.0389713	0.202691
Cnp	0.903124	13.1808	2.26489	0.0390955	0.203075
Hnrnpf	0.587115	15.6167	2.26135	0.039361	0.203667
Tsfm	0.735471	11.106	2.26075	0.0394061	0.203667
Cracd	0.622654	11.1808	2.25882	0.039552	0.203667
Aldh1l2	0.457857	12.8476	2.25753	0.0396496	0.203667
Pax3	1.16435	12.8253	2.25735	0.0396637	0.203667
Pax7	1.16435	12.8253	2.25735	0.0396637	0.203667
Elp3	0.475788	11.3307	2.25599	0.039767	0.203939
Rexo2	0.547585	11.1241	2.24777	0.0403964	0.206641
Ahnak	0.736805	14.0728	2.24462	0.0406397	0.207227
Snrpd2	0.834014	12.2897	2.2443	0.0406647	0.207227
Slc27a1	0.64232	13.2865	2.2443	0.0406649	0.207227
Ppp2ca	0.606205	12.0412	2.24194	0.0408489	0.207902
Dnaja2	0.430666	13.5925	2.2388	0.0410942	0.208242
Rrm1	1.28524	10.0632	2.2298	0.041805	0.20978
Gan	0.973276	9.36864	2.22934	0.0418417	0.20978
Rpn1	0.335899	15.6686	2.22541	0.0421565	0.210835
Cirbp	0.687328	13.0704	2.22067	0.0425388	0.211938
Ciao1	2.28481	10.5389	2.22034	0.0425654	0.211938
Fxn	0.696788	9.24727	2.22014	0.0425815	0.211938
Caskin1	0.564988	12.0524	2.21993	0.0425988	0.211938
Prodh	0.620718	10.5636	2.21557	0.0429537	0.212713
Mrpl24	1.07253	10.4438	2.21107	0.043323	0.213631
Scyl1	0.679134	11.5426	2.21073	0.0433507	0.213631
Eef1a1	0.521539	17.8403	2.20689	0.0436686	0.214935
Synpo	0.969866	9.90326	2.20496	0.0438285	0.215106
Cnn1	1.51833	9.86755	2.20467	0.043853	0.215106
Rbm25	0.642006	11.7857	2.2036	0.0439423	0.215232
Macf1	0.328521	14.303	2.2026	0.0440253	0.215377
Ric8a	0.94881	13.0806	2.20162	0.0441079	0.21552
Ndufv1	0.507906	14.3444	2.198	0.0444117	0.215899
Ppp1r9a	0.703873	12.1435	2.19796	0.0444147	0.215899
Rab24	3.56508	11.4591	2.19688	0.0445065	0.215899
Hdgf	0.562564	12.2417	2.1889	0.0451849	0.217834
Cct6a	0.303891	15.5625	2.18839	0.0452291	0.217834
Ilk	0.825292	10.3793	2.18735	0.0453178	0.217893
Trav9-4	0.65722	9.95065	2.18698	0.0453494	0.217893
Slc25a17	1.10175	10.1145	2.17939	0.046007	0.220166
Pdlim2	1.08368	11.873	2.179	0.0460406	0.220166
Rpl10	0.729297	14.7023	2.17726	0.0461926	0.22036
Utrn	0.511515	12.6577	2.1736	0.0465132	0.220486
Pcdh7	1.35379	12.8731	2.17325	0.0465446	0.220486
Dhx57	0.556778	11.418	2.16816	0.0469946	0.222016
Clcn3	0.412564	10.9683	2.16773	0.0470327	0.222016
Vcam1	0.623189	11.5276	2.16417	0.0473502	0.222994
Vps37b	0.577237	11.9185	2.15592	0.0480936	0.22492
Tenm1	0.462653	11.7446	2.14203	0.0493701	0.22956
Galnt2	0.646048	11.9761	2.1384	0.0497086	0.22981
Pip4p2	0.47775	11.0682	2.13493	0.0500341	0.230786
Psmd11	0.345993	14.3373	2.13308	0.0502088	0.231327
Man2b2	0.627499	13.1804	2.12902	0.0505936	0.231596
Tmed7	0.543068	13.8637	2.12873	0.0506214	0.231596
Tubb3	0.337306	18.8231	2.12851	0.0506418	0.231596
Aga	0.434629	12.3863	2.12386	0.0510862	0.232147
Ddx50	0.457425	9.96638	2.12199	0.0512664	0.232147
Afg3l2	0.46239	12.2015	2.11656	0.0517913	0.233553
Pcyox1l	0.449897	13.319	2.11099	0.0523357	0.235168
Sqstm1	0.668762	12.629	2.11051	0.0523826	0.235168
Mtx3	1.00691	10.6835	2.10825	0.0526055	0.235906
Cnnm3	0.700221	9.39729	2.10716	0.0527124	0.236124
Nova2	0.403526	13.3583	2.1056	0.0528669	0.23649
Bcl11a	0.713265	9.20862	2.10515	0.0529114	0.23649
Aprt	0.399407	13.6451	2.10325	0.0531006	0.23655
Slc30a1	0.636842	12.024	2.10144	0.0532803	0.236865
Snap47	0.390425	13.4108	2.1004	0.0533847	0.236916
Wdr13	0.845154	10.9677	2.09721	0.0537039	0.237865
FAM120A	0.425311	12.4705	2.09676	0.0537494	0.237865
Edc3	0.919901	9.55335	2.09575	0.0538511	0.238054
Epb41l5	0.687436	10.6856	2.09084	0.0543481	0.239203
Vipas39	0.5592	9.25684	2.08864	0.0545716	0.239543
Tbl2	0.412263	11.3011	2.08538	0.0549055	0.240366
Hmgb1	0.469159	15.4546	2.0816	0.055295	0.241265
Selenos	1.11243	9.69595	2.07676	0.0557965	0.242928
Angel2	0.612526	9.1999	2.0636	0.0571814	0.247357
Prmt8	1.55005	10.0909	2.06211	0.0573405	0.2474
Mvd	0.490315	12.105	2.06166	0.0573891	0.2474
Edil3	0.669884	14.1568	2.06016	0.0575497	0.247623
Kif3b	0.502587	12.7317	2.05871	0.057705	0.247829
Noct	0.91084	9.43218	2.05857	0.0577202	0.247829
Cfap418	0.884854	9.16225	2.05687	0.0579027	0.247918
Txn	0.664104	13.4674	2.05684	0.0579058	0.247918
Dad1	1.21861	10.1128	2.05666	0.0579254	0.247918
Ptn	0.760289	9.64469	2.04906	0.0587499	0.249513
Dnajc3	0.426069	11.577	2.04811	0.0588535	0.249513
Mmp14	0.849143	9.96274	2.04753	0.0589163	0.249513
Specc1	0.455706	11.0276	2.04606	0.0590783	0.249937
Rdh11	0.622076	14.0207	2.03899	0.0598582	0.252204
Cars2	0.952075	9.8791	2.03894	0.059864	0.252204
Tsr2	0.917447	9.55649	2.03737	0.0600383	0.252411
Ankrd28	0.584148	11.8337	2.03521	0.0602794	0.253161
Dtymk	2.52983	11.0069	2.03403	0.0604115	0.253452
Rpl7	0.45396	15.3193	2.03151	0.0606944	0.254374
Mapre1	0.333965	15.7397	2.02878	0.0610011	0.25513
Emc2	0.393642	12.9655	2.02166	0.0618103	0.25715
Septin3	0.353032	14.405	2.02025	0.0619718	0.25715
Farp1	0.350978	14.6311	2.02006	0.0619939	0.25715
Abcb6	0.533735	11.9869	2.01597	0.0624646	0.258306
Snrpe	0.642309	12.0286	2.01392	0.0627018	0.259022
Get3	0.314153	14.0871	2.00954	0.063211	0.260205
Trim67	0.391644	12.5368	2.00752	0.0634471	0.260391
Ndufa9	0.299324	15.042	2.00602	0.0636228	0.260428
Rftn1	1.6504	11.1135	2.00142	0.0641653	0.261661
Rpl11	0.520139	15.3431	2.00141	0.064166	0.261661
Coro1c	0.492231	15.1057	2.00024	0.0643047	0.261661
Acsf3	0.452493	10.8203	2.00017	0.0643131	0.261661
Mcm7	0.651581	9.34446	1.99824	0.0645424	0.262066
Mtor	1.12217	13.0218	1.99391	0.0650595	0.2639
Sptbn1	0.313424	16.7879	1.99262	0.0652142	0.264262
Rpl37a	0.340258	13.9457	1.992	0.0652883	0.264296
Zbtb18	0.813006	9.83856	1.99	0.0655295	0.264949
Atad3	0.554251	12.357	1.98415	0.0662379	0.266006
Manba	0.427024	11.6247	1.98091	0.0666339	0.266516
Cct3	0.243589	16.0395	1.98041	0.066695	0.266516
Krt2	0.974868	14.0163	1.97845	0.0669351	0.266688
Os9	0.765629	11.7063	1.97844	0.0669363	0.266688
Lcmt1	0.55889	12.5825	1.97461	0.0674095	0.267353
Srp72	0.465855	11.9798	1.97441	0.0674344	0.267353
Ddost	0.84822	13.5842	1.97307	0.0675997	0.267483
Acadvl	0.37836	12.8978	1.96955	0.0680377	0.268689
Prps1	0.403982	12.9195	1.96567	0.0685237	0.269029
Prps1l3	0.403982	12.9195	1.96567	0.0685237	0.269029
Clic5	1.67121	10.1407	1.9621	0.0689734	0.269981
Coro1b	0.574039	13.0862	1.96162	0.0690338	0.269981
Stt3b	0.560853	12.4608	1.96017	0.0692171	0.269995
Nxf1	0.596001	11.8658	1.96016	0.0692193	0.269995
Dync1i2	0.810552	14.0317	1.95921	0.069339	0.269995
Ech1	0.452196	12.7951	1.95895	0.0693718	0.269995
Dgkb	1.3018	9.92638	1.95651	0.0696825	0.270943
Ptk7	0.453043	12.6508	1.95469	0.0699159	0.271589
Ubtf	0.889264	10.9792	1.95348	0.0700704	0.271927
Lonp2	0.382797	11.2173	1.95092	0.0703989	0.272939
Gtpbp1	0.4248	11.7763	1.94905	0.0706398	0.273611
Stxbp3	0.402972	10.8407	1.94838	0.0707262	0.273683
Pkp4	0.508781	11.0179	1.94274	0.0714585	0.27588
Mrps22	0.364398	11.1362	1.93932	0.0719067	0.276784
Atp6v1g1	0.57789	13.5694	1.93881	0.0719735	0.276784
Aifm1	0.520321	12.9216	1.93657	0.0722674	0.277254
Prpf31	0.46501	10.4793	1.9324	0.0728201	0.278844
Anxa5	0.553071	13.3036	1.92922	0.0732431	0.279933
Snd1	0.269688	14.4389	1.92679	0.073568	0.280875
Prkaa1	0.718311	9.95855	1.92228	0.074174	0.281359
Fxr2	0.440253	12.3175	1.91403	0.0752946	0.283214
Znf326	0.572463	12.1567	1.911	0.07571	0.284247
Seh1l	0.520923	11.6232	1.90867	0.0760312	0.284923
Arhgap23	0.537669	11.4709	1.90546	0.076475	0.28579
Hspa9	0.376104	15.4939	1.90494	0.0765461	0.285791
Celf4	0.972302	11.2721	1.90161	0.0770108	0.286995
Rpl23	0.472933	14.8706	1.90013	0.0772167	0.287232
Usp39	1.93671	10.5727	1.89845	0.0774519	0.287583
Csnk1e	0.529082	10.1572	1.89733	0.0776098	0.287898
Gnpda1	1.52613	10.2023	1.8954	0.0778811	0.288375
Gnpda2	1.52613	10.2023	1.8954	0.0778811	0.288375
Krt17	1.28482	11.0584	1.89479	0.0779668	0.288427
Prps2	0.654045	9.4816	1.89329	0.0781788	0.288946
Eif2d	1.0659	10.0734	1.88519	0.0793326	0.292407
H2ax	1.38411	11.9372	1.88162	0.0798459	0.293023
Acin1	0.441634	13.2011	1.8815	0.0798626	0.293023
Hexb	0.84798	14.2131	1.877	0.0805144	0.294611
Dctn5	0.749218	9.42853	1.876	0.0806602	0.294877
Hnrnpk	0.341832	17.1738	1.8738	0.0809798	0.295283
Chchd3	0.35832	14.0064	1.8727	0.0811411	0.295298
Clint1	0.414656	12.0071	1.8714	0.0813319	0.295726
Washc4	0.687171	10.8347	1.86879	0.0817142	0.296315
Srgap2	0.525803	14.2537	1.86249	0.0826471	0.298892
Bub3	0.271496	13.1356	1.86163	0.0827745	0.299085
Mif	0.507483	14.3097	1.86062	0.0829258	0.299096
Rpl13	0.269888	14.7216	1.85566	0.0836681	0.301235
Pfdn4	0.451197	11.1764	1.85161	0.0842791	0.302684
Ttc3	0.663109	11.9648	1.8507	0.0844171	0.302851
Esd	0.267591	14.6483	1.84367	0.0854876	0.306147
Slc3a2	0.39478	15.4643	1.84172	0.0857874	0.306738
Vps53	0.698014	11.7805	1.84161	0.0858045	0.306738
Fcho2	0.625209	9.61918	1.83672	0.0865582	0.309158
Eif6	0.439744	11.8033	1.8334	0.0870752	0.310575
Ramac	1.29854	11.0769	1.82988	0.0876251	0.31159
Krt1	0.721314	16.1899	1.82914	0.0877414	0.311729
Lgals1	0.885918	10.8449	1.82852	0.0878373	0.311795
Gk	0.648626	11.5181	1.82668	0.0881269	0.312274
Mrpl19	0.721933	9.60283	1.82077	0.0890616	0.313675
Prkag1	1.05326	10.4087	1.82025	0.0891441	0.313675
Hnrnph3	0.639229	12.6216	1.81234	0.0904112	0.317857
Dcps	0.986808	9.52527	1.80845	0.0910389	0.319255
H4f16	0.48728	18.3793	1.80841	0.0910462	0.319255
Sdf2	1.35813	11.6592	1.80614	0.0914146	0.319713
Gmppa	1.24335	10.8462	1.79979	0.0924531	0.32245
Septin8	0.295872	13.7058	1.79305	0.0935653	0.325407
Rpl13a	0.816635	13.8764	1.7922	0.093707	0.325407
Emc10	0.814985	10.7673	1.79131	0.0938558	0.325431
Slc6a17	1.49227	9.61246	1.78861	0.094306	0.326428
Vamp4	1.6422	11.1346	1.78799	0.0944098	0.326428
Antxr1	0.385435	9.4247	1.78765	0.0944668	0.326428
Snf8	0.673413	11.3053	1.78523	0.0948719	0.327267
Prkar1a	0.468804	12.4524	1.77658	0.0963362	0.330905
Gfer	0.957444	9.70852	1.77582	0.096467	0.331072
Trap1	0.291192	13.9887	1.7738	0.0968119	0.33141
Adam23	0.620376	10.6759	1.77075	0.0973349	0.331686
Epn2	0.469869	11.8799	1.77045	0.0973856	0.331686
Taco1	0.310242	12.3419	1.76862	0.0977008	0.332199
Uncharacterized protein C1orf198 homolog	0.447019	10.1174	1.76773	0.0978544	0.332442
Cdc23	0.602331	10.7965	1.76518	0.098296	0.333244
Pbxip1	0.380627	12.068	1.76276	0.0987166	0.334211
Nrp1	0.733605	9.79357	1.75913	0.0993505	0.335547

## Sheet: GO PFF-Lyso
		GO cellular component terms of lysosome-enriched proteins in PFF-treated neurons
Term	Overlap	P-value	Adjusted P-value	Old P-value	Old Adjusted P-value	Odds Ratio	Combined Score	Genes
Lysosome (GO:0005764)	82/503	5.52576e-38	1.61352e-35	0	0	7.3851	633.559	SCARB2;RNF13;CPQ;HEXB;HEXA;CLU;PIP4P2;LAMP1;NAGLU;GM2A;CTSL;SMPD1;LAMP2;IDS;ACP2;CTSF;GUSB;CTSD;CTSC;CTSB;ARSA;ATP6V1G1;MANBA;USP4;SLC2A13;GAA;ATP6AP2;EPDR1;PLA2G15;LMBRD1;NPC1;NPC2;NAAA;SPNS1;TMEM106B;VAMP4;ATP6V0D1;PI4K2A;ARL8A;ARL8B;ASAH1;GRN;SEH1L;ABCB6;AHNAK;SDC4;CLCN3;GNS;PLD3;NCSTN;GPC1;MYO6;GPC2;AGA;GPC4;GPC6;ARSB;VTI1B;SNX6;CTSA;WDR59;TMEM192;GLMP;DNAJC13;MTOR;GALC;CLCN6;CLCN4;MAN2B2;VPS…
Lysosomal Lumen (GO:0043202)	35/86	2.52304e-31	3.68364e-29	0	0	24.2525	1708.7	SCARB2;ASAH1;SDC4;HEXB;HEXA;GNS;PLD3;GM2A;NAGLU;CTSL;SMPD1;GPC1;LAMP2;IDS;GPC2;CTSF;GPC4;GUSB;CTSD;GPC6;ARSB;CTSB;CTSA;ARSA;MANBA;GAA;GALC;NPC2;MAN2B2;NAAA;PPT1;MAN2B1;TPP1;AGRN;LGMN
Vacuolar Lumen (GO:0005775)	42/161	2.96726e-28	2.88813e-26	0	0	12.5898	797.999	SCARB2;ASAH1;GRN;SDC4;HEXB;HEXA;GNS;PLD3;NAGLU;GM2A;CTSL;SMPD1;CREG1;GPC1;LAMP2;IDS;GPC2;CTSF;AGA;GPC4;GUSB;CTSD;GPC6;ARSB;CTSC;CTSA;ARSA;CCT2;MANBA;GAA;DNAJC3;GALC;MAN2B2;NPC2;IMPDH1;TOLLIP;NAAA;PPT1;MAN2B1;TPP1;AGRN;LGMN
Lytic Vacuole (GO:0000323)	47/223	4.76098e-27	3.47551e-25	0	0	9.58623	581.015	ASAH1;GRN;CPQ;CLU;LAMP1;NAGLU;CTSL;SMPD1;LAMP2;IDS;ACP2;CTSF;AGA;CTSD;ARSB;CTSC;SNX6;CTSB;CTSA;ARSA;USP4;GAA;SLC2A13;ATP6AP2;TMEM192;EPDR1;GLMP;MTOR;PLA2G15;GALC;NPC1;MAN2B2;NPC2;NAAA;VPS41;PPT1;TMEM106B;RAB9A;MAN2B1;TPP1;LAMTOR1;VAMP4;LAMTOR4;ITM2C;LGMN;LAMTOR5;ARL8B
Azurophil Granule (GO:0042582)	31/155	1.53034e-17	8.93718e-16	0	0	8.73777	338.313	GRN;HEXB;HEXA;GNS;NCSTN;LAMP1;GM2A;CREG1;LAMP2;TOM1;STOM;AGA;GUSB;ARSB;CTSC;CTSA;ARSA;CCT2;MANBA;GAA;ANXA11;DNAJC13;CKAP4;DDOST;DNAJC3;NPC2;IMPDH1;TOLLIP;MAN2B1;LAMTOR1;ARL8A
Lysosomal Membrane (GO:0005765)	45/356	1.04525e-16	5.08689e-15	0	0	5.13854	189.083	SCARB2;GRN;SEH1L;ABCB6;AHNAK;RNF13;CLCN3;CLU;NCSTN;PIP4P2;LAMP1;MYO6;LAMP2;TOM1;STOM;CTSD;VTI1B;CTSA;ATP6V1G1;MANBA;WDR59;GAA;ATP6AP2;TMEM192;DNAJC13;CKAP4;DDOST;MTOR;EEF1A1;CLCN6;LMBRD1;CLCN4;NPC1;VPS41;SPNS1;TMEM106B;LAMTOR2;LAMTOR1;ATP6V0D1;LAMTOR4;LAMTOR3;PI4K2A;ARL8A;LAMTOR5;ARL8B
Lytic Vacuole Membrane (GO:0098852)	38/287	5.99073e-15	2.49899e-13	0	0	5.36741	175.775	SCARB2;GRN;SEH1L;ABCB6;AHNAK;RNF13;CLCN3;CLU;NCSTN;PIP4P2;LAMP1;MYO6;LAMP2;CTSD;VTI1B;ATP6V1G1;WDR59;GAA;ATP6AP2;TMEM192;DNAJC13;MTOR;CLCN6;LMBRD1;CLCN4;NPC1;VPS41;SPNS1;TMEM106B;LAMTOR2;LAMTOR1;ATP6V0D1;LAMTOR4;LAMTOR3;PI4K2A;ARL8A;LAMTOR5;ARL8B
Intracellular Organelle Lumen (GO:0070013)	65/856	1.55375e-12	5.67119e-11	0	0	2.95479	80.3418	ACADVL;SPARC;DDX3X;HMGB1;ALDH1L2;PSMD6;LGALS1;CDH2;CTSL;FTH1;COTL1;GUSB;CTSD;CTSC;CTSB;ARSA;TSFM;APLP2;KRT1;ADAM10;REXO2;F3;CKAP4;RAB33B;DNAJC3;EEF1A1;SUPV3L1;MMP14;NDUFS8;CAT;NDUFS2;NDUFS1;MFGE8;PPIB;FXN;VCL;ASAH1;NDUFB8;PSMD11;SDC4;GNS;EGFR;CST3;ATP5F1B;OS9;GPC1;ESD;RPS3;GPC2;APOE;GPC4;GPC6;ARSB;NDUFA9;HSPA9;ATP5PB;EEF2;ACSF3;TSPAN15;GARS1;KRT17;IMPDH1;IMPDH2;ALB;AGRN
Endosome Membrane (GO:0010008)	39/361	1.98006e-12	6.42419e-11	0	0	4.25138	114.566	SCARB2;WASHC4;ABCB6;RNF13;CLCN3;ANTXR1;EGFR;PLD3;CORO1C;SCAMP5;SNX3;NCSTN;PIP4P2;RAP1A;LAMP1;LAMP2;TOM1;CTSD;SNX6;VTI1B;WASHC3;APLP2;ATP6AP2;DNAJC13;SNF8;VPS37B;F3;CLCN6;CLCN4;SNX16;VPS41;LAMTOR2;LAMTOR1;ATP6V0D1;LAMTOR4;LAMTOR3;PI4K2A;VAMP3;LAMTOR5
Ficolin-1-Rich Granule (GO:0101002)	27/184	4.70185e-12	1.37294e-10	0	0	5.95725	155.383	ASAH1;PSMD11;DDX3X;HMGB1;CLU;GNS;CST3;PSMD6;LAMP1;FTH1;LAMP2;COTL1;GUSB;CTSD;ARSB;CTSB;GAA;KRT1;ATP6AP2;EEF2;EEF1A1;IMPDH1;IMPDH2;CAT;LAMTOR1;ARL8A;VCL
Secretory Granule Lumen (GO:0034774)	35/316	1.3688e-11	3.63355e-10	0	0	4.34943	108.799	GRN;SPARC;PSMD11;DDX3X;HEXB;HMGB1;GNS;CLU;PSMD6;GM2A;CREG1;COTL1;AGA;GUSB;CTSD;ARSB;CTSC;VTI1B;CTSA;ARSA;CCT2;EEF2;F3;APRT;EEF1A1;DNAJC3;NPC2;IMPDH1;TOLLIP;IMPDH2;ALB;CAT;PCYOX1L;MAN2B1;VCL
Focal Adhesion (GO:0005925)	38/387	6.73867e-11	1.63974e-09	0	0	3.80949	89.2204	SCARB2;RPL30;AHNAK;ITGB5;ILK;EGFR;CORO1B;RPL7;CORO1C;CNN1;GJA1;NCSTN;RPS17;MPRIP;CDH2;EPB41L2;PCBP2;RPS3;HSPA9;ANXA5;RHOG;RPL13A;ADAM10;SRP68;SORBS1;REXO2;ENAH;MMP14;HNRNPK;PTK7;RPL37A;CAT;CTNNB1;ITGA6;MAPRE1;PPIB;LAMTOR3;VCL
Cell-Substrate Junction (GO:0030055)	38/395	1.22692e-10	2.75584e-09	0	0	3.72256	84.9538	SCARB2;RPL30;AHNAK;ITGB5;ILK;EGFR;CORO1B;RPL7;CORO1C;CNN1;GJA1;NCSTN;RPS17;MPRIP;CDH2;EPB41L2;PCBP2;RPS3;HSPA9;ANXA5;RHOG;RPL13A;ADAM10;SRP68;SORBS1;REXO2;ENAH;MMP14;HNRNPK;PTK7;RPL37A;CAT;CTNNB1;ITGA6;MAPRE1;PPIB;LAMTOR3;VCL
Late Endosome (GO:0005770)	26/205	3.20444e-10	6.68355e-09	0	0	5.01678	109.673	SCARB2;GRN;RNF13;CLCN3;PLD3;PIP4P2;RAP1A;LAMP1;CTSL;LAMP2;VTI1B;STX8;TMEM192;SNF8;F3;SNX16;NSG2;VPS41;RAB9A;LAMTOR2;VIPAS39;LAMTOR1;LAMTOR4;LAMTOR3;LGMN;LAMTOR5
Ficolin-1-Rich Granule Lumen (GO:1904813)	20/123	4.37178e-10	8.5104e-09	0	0	6.66126	143.555	ASAH1;PSMD11;DDX3X;KRT1;HMGB1;EEF2;GNS;EEF1A1;CST3;PSMD6;IMPDH1;FTH1;IMPDH2;CAT;COTL1;GUSB;CTSD;VCL;ARSB;CTSB
Azurophil Granule Lumen (GO:0035578)	17/89	6.80044e-10	1.24108e-08	0	0	8.06991	170.347	CTSA;ARSA;CCT2;GRN;HEXB;GNS;DNAJC3;GM2A;NPC2;IMPDH1;CREG1;TOLLIP;MAN2B1;AGA;GUSB;CTSC;ARSB
Cytoskeleton (GO:0005856)	46/599	2.42042e-09	4.15743e-08	0	0	2.92208	57.9721	MACF1;TENM1;CLIC5;AHNAK;FLII;PPP1R9A;ADD3;CLU;KALRN;CORO1C;PPP2CA;EPB41L5;ARHGAP21;CNN1;HINT1;NUDCD2;MPRIP;KIF3B;TUBB3;CALD1;EPB41L2;MYO6;STOM;SYNPO;SPTBN1;CCT3;BCAS3;RBM39;CENPV;SEPTIN2;KRT1;RHOG;SEPTIN3;SORBS2;SEPTIN9;SEPTIN8;DNAJA1;TUBB2B;MMP14;KRT17;KRT16;DCX;PKP4;KIFC3;GAPDH;VCL
Intracellular Membrane-Bounded Organelle (GO:0043231)	214/5175	3.20945e-09	5.20644e-08	0	0	1.68992	33.0501	RPL30;RAMAC;CMAS;SPARC;H2AC15;RPL7;GOLGA2;GJA1;H2AC13;SCP2;TRIM28;SNRPD2;FTH1;SYNPO;KRT2;KRT1;CIRBP;CSNK1E;SND1;INPP4A;VDAC2;ANP32A;CTBP1;FLII;MGST3;MRPL19;SNU13;TXN;HNRNPLL;FXR2;PCBP1;MYO6;PCBP2;S100A13;APOE;SCAI;VTI1B;CTSA;WDR59;BCL11A;INTS3;TMEM192;SNF8;HNRNPL;HNRNPK;EIF6;HNRNPF;PPT1;ANP32E;ANP32B;H2AX;TENM1;HEXA;TECR;PRKAG1;PRPF19;CLINT1;HINT1;AIFM1;CTSL;DHX15;CTSF;CTSC;PRMT8;NSUN2;SLC2A13;GA…
Organelle Inner Membrane (GO:0019866)	35/398	7.14227e-09	1.09765e-07	0	0	3.35249	62.8834	NDUFB9;SLC27A1;NDUFB8;NDUFB7;TOMM40;NDUFB5;TIMM9;COX4I1;MRPL19;NDUFA10;TIMM13;MICOS13;COX5B;CLU;COX5A;MRPL10;ATP5F1B;CHCHD3;AIFM1;RPS3;PRODH;NDUFV1;ATP5MF;ATP5PB;MRPS22;BCS1L;MRPL24;COX6B1;AFG3L2;GARS1;MRPS9;PLSCR3;UQCRC1;SLC25A10;MATR3
Mitochondrial Inner Membrane (GO:0005743)	33/370	1.37238e-08	2.00367e-07	0	0	3.39703	61.5003	NDUFB9;SLC27A1;NDUFB8;TOMM40;NDUFB7;NDUFB5;TIMM9;COX4I1;MRPL19;NDUFA10;TIMM13;MICOS13;COX5B;COX5A;CLU;MRPL10;ATP5F1B;CHCHD3;AIFM1;RPS3;PRODH;NDUFV1;ATP5MF;ATP5PB;MRPS22;BCS1L;MRPL24;COX6B1;AFG3L2;MRPS9;PLSCR3;UQCRC1;SLC25A10
Mitochondrial Membrane (GO:0031966)	41/540	2.53603e-08	3.52628e-07	0	0	2.86787	50.1593	NDUFB9;SLC27A1;NDUFB8;ACADVL;NDUFB7;TOMM40;ABCB6;MTARC2;NDUFB5;TIMM9;COX4I1;MRPL19;NDUFA10;TIMM13;CISD1;CISD2;MICOS13;COX5B;CLU;COX5A;MRPL10;ATP5F1B;CHCHD3;AIFM1;RPS3;PRODH;NDUFV1;ATP5MF;NDUFA9;ATP5PB;MRPS22;TOMM34;BCS1L;MRPL24;COX6B1;AFG3L2;MRPS9;PLSCR3;UQCRC1;VDAC2;SLC25A10
Azurophil Granule Membrane (GO:0035577)	21520	8.81953e-08	1.17059e-06	0	0	8.84992	143.756	MANBA;NCSTN;LAMP1;GAA;LAMP2;TOM1;STOM;DNAJC13;LAMTOR1;CKAP4;DDOST;ARL8A
Late Endosome Membrane (GO:0031902)	14/85	1.55005e-07	1.96788e-06	0	0	6.70423	105.121	SCARB2;RNF13;SNF8;PLD3;PIP4P2;NSG2;LAMP2;VPS41;LAMTOR2;LAMTOR1;LAMTOR4;LAMTOR3;VTI1B;LAMTOR5
Mitochondrial Respiratory Chain Complex I (GO:0005747)	15250	2.03598e-07	2.37803e-06	0	0	10.9137	168.149	NDUFA9;NDUFB9;NDUFB8;NDUFB7;NDUFS8;NDUFB5;NDUFA10;NDUFS2;NDUFS1;NDUFV1
Respiratory Chain Complex I (GO:0045271)	15250	2.03598e-07	2.37803e-06	0	0	10.9137	168.149	NDUFA9;NDUFB9;NDUFB8;NDUFB7;NDUFS8;NDUFB5;NDUFA10;NDUFS2;NDUFS1;NDUFV1
Cytosolic Large Ribosomal Subunit (GO:0022625)	19299	2.39972e-07	2.59526e-06	0	0	9.08818	138.529	RPL30;RPL18A;RPL34;RPL27A;RPL37A;RPL11;RPL13A;RPL24;RPL13;RPL26;RPL7
Large Ribosomal Subunit (GO:0015934)	19299	2.39972e-07	2.59526e-06	0	0	9.08818	138.529	RPL30;RPL18A;RPL34;RPL27A;RPL37A;RPL11;RPL13A;RPL24;RPL13;RPL26;RPL7
Early Endosome (GO:0005769)	27/307	3.80408e-07	3.96711e-06	0	0	3.31898	49.0613	WASHC4;ASAH1;CLCN3;EGFR;PLD3;SNX3;RAP1A;SNX27;DNER;TOM1;APOE;SNX6;VTI1B;WASHC3;NTRK2;VCAM1;SLC2A13;STX8;DNAJC13;F3;CLCN4;SNX16;NSG2;VIPAS39;ATP6V0D1;PI4K2A;PICALM
Cytoplasmic Vesicle Membrane (GO:0030659)	31/389	4.67597e-07	4.70822e-06	0	0	2.98978	43.5781	SCARB2;CLCN3;CLU;ANTXR1;EGFR;CORO1C;SNX3;GJA1;NCSTN;ZNRF2;RAP1A;LAMP1;RAB24;TOM1;CTSD;CAMK2G;APLP2;ATP6AP2;RHOG;SLC30A1;DNAJC13;SNF8;VPS37B;F3;CLCN6;CLCN4;NSG2;VPS41;LAMTOR2;ATP6V0D1;LAMTOR3
Vesicle (GO:0031982)	22/235	1.62265e-06	1.57938e-05	0	0	3.53567	47.1356	DYNC1I2;SERPINE2;AHNAK;APLP2;STX8;ATP1A2;CLCN3;F3;EGFR;GNAI2;CORO1C;CST3;DNAJC3;STOM;APOE;CTSF;MFGE8;EDIL3;GAPDH;VCL;VTI1B;PICALM
Secretory Granule Membrane (GO:0030667)	23/279	8.1192e-06	7.64776e-05	0	0	3.0741	36.0324	MANBA;SPARC;GAA;APLP2;PCDH7;ATP6AP2;RHOG;ADAM10;DNAJC13;CLU;CKAP4;DDOST;NCSTN;RAP1A;LAMP1;LAMP2;RAB24;TOM1;STOM;LAMTOR2;LAMTOR1;LAMTOR3;ARL8A
Bounding Membrane Of Organelle (GO:0098588)	46/819	1.75202e-05	0.000159872	0	0	2.06606	22.6278	SCARB2;ABCB6;ATP2A2;CLCN3;ANTXR1;GLG1;EGFR;PLD3;CORO1C;SCAMP5;GOLGA2;SNX3;GJA1;NCSTN;RAP1A;LAMP1;GLIPR2;RAB24;TOM1;TMED7;CTSD;CAMK2G;CTSC;TMED9;WDR59;SEPTIN2;GALNT2;APLP2;ST8SIA3;ATP6AP2;RHOG;DNAJC13;SNF8;VPS37B;F3;CHERP;RAB33B;CLCN6;CLCN4;VPS41;LAMTOR2;VAMP4;PLPP3;ATP6V0D1;LAMTOR3;PI4K2A
Cytoplasmic Vesicle Lumen (GO:0060205)	13/115	3.09173e-05	0.000273572	0	0	4.3188	44.8472	PSMD11;DDX3X;HMGB1;EEF2;F3;APRT;EEF1A1;PSMD6;IMPDH1;IMPDH2;CAT;COTL1;VCL
Membrane Raft (GO:0045121)	16/169	3.66715e-05	0.000307814	0	0	3.55297	36.2883	AHNAK;RFTN1;ERLIN2;SORBS1;EGFR;PPP2CA;GJA1;PRKAR1A;GPC1;PPT1;STOM;TPP1;LAMTOR1;PLPP3;CTSD;PI4K2A
Extracellular Membrane-Bounded Organelle (GO:0065010)	21064	3.68955e-05	0.000307814	0	0	6.32698	64.5822	DNAJC3;SERPINE2;ATP1A2;CTSF;APOE;MFGE8;EDIL3;VCL;GNAI2
Nucleus (GO:0005634)	171/4487	5.06597e-05	0.000410906	0	0	1.45219	14.3627	RPL30;RAMAC;CMAS;WWC1;CTNND1;H2AC15;CLU;RPL7;EFTUD2;H2AC13;TRIM28;SNRPD2;TUBB3;RUVBL2;FTH1;RUVBL1;ZNF326;BANF1;SYNPO;GTF2I;KPNA1;H2AC8;H2AC6;USP4;H2AC7;KRT2;APLP2;RPS6;KRT1;CIRBP;TOMM34;ADAM10;LIG3;CSNK1E;SND1;INPP4A;EEF1A1;HNRNPUL1;VDAC2;SNRPE;PKP4;MATR3;UBE2V1;PPIB;DDX5;PSMD11;ANP32A;CTBP1;FLII;DDX1;MRPL19;SNU13;TXN;HNRNPLL;FXR2;PCBP1;MYO6;PCBP2;S100A13;APOE;SCAI;ZBTB18;BCL11A;INTS3;NONO;TMEM19…
Extracellular Vesicle (GO:1903561)	22160	5.61029e-05	0.000440355	0	0	5.95388	58.2785	DNAJC3;SERPINE2;ATP1A2;CTSF;APOE;MFGE8;EDIL3;VCL;GNAI2
Cell-Cell Contact Zone (GO:0044291)	17380	5.73065e-05	0.000440355	0	0	6.913	67.5199	GJA1;DLG1;CADM4;AHNAK;CDH2;FXYD1;PKP4;VCL
Ribosome (GO:0005840)	22525	6.41343e-05	0.000480185	0	0	5.83908	56.3736	RPL30;RPS17;LARP1;RPL18A;RPL11;RPS3;RPL13A;RPL24;SRP68
Specific Granule (GO:0042581)	15/159	6.63947e-05	0.000484681	0	0	3.53451	34.0017	STXBP3;ADAM10;ANXA11;CLCN3;CLU;CKAP4;RAP1A;TOLLIP;TOM1;STOM;LAMTOR2;LAMTOR1;CTSD;LAMTOR3;VCL
Tertiary Granule (GO:0070820)	15/162	8.21925e-05	0.000585371	0	0	3.46184	32.5636	ASAH1;STXBP3;GAA;ATP6AP2;CLU;CST3;LAMP1;FTH1;LAMP2;STOM;LAMTOR2;LAMTOR1;CTSD;LAMTOR3;ARL8A
Coated Vesicle (GO:0030135)	29129	9.69128e-05	0.000673775	0	0	4.89364	45.2256	GOLGA2;SNX3;TMED9;LMBRD1;FCHO2;VPS41;TMED7;CTSC;VAMP3;PICALM
Intracellular Non-Membrane-Bounded Organelle (GO:0043232)	57/1195	0.000175351	0.00119076	0	0	1.7406	15.054	TENM1;ACADVL;MCM7;RPL34;HP1BP3;CLU;RPL7;RPS17;HINT1;UBTF;GET3;CCT3;NSUN2;RPS6;KRT1;RHOG;RPL13A;ANXA11;REXO2;DDX50;CKAP4;EEF1A1;MRPS9;DCX;PKP4;RPL26;MAPRE1;GAPDH;VCL;SLC29A2;MACF1;DDX5;RPL11;DCTN3;SNU13;ADD3;EPB41L5;CNN1;CALD1;PODXL;EPB41L2;S100A13;RPS3;RPL13;STOM;SPTBN1;NOP56;VCAM1;NIFK;ELP3;SRP68;EIF6;MYBBP1A;KRT16;TTC3;ANP32B;TARDBP
Microtubule Cytoskeleton (GO:0015630)	23/342	0.000190133	0.00126179	0	0	2.45888	21.0672	CCT3;MACF1;CCT2;DYNC1I2;RBM39;CENPV;SEPTIN2;ANXA11;SEPTIN3;SEPTIN9;SEPTIN8;CCT6A;PPP2CA;DNM3;DNAJA1;TUBB2B;DLG1;NUDCD2;KIF3B;TUBB3;KIFC3;MAPRE1;GAPDH
Actin Cytoskeleton (GO:0015629)	22/327	0.000258844	0.00167961	0	0	2.45734	20.2959	MACF1;CLIC5;VCAM1;AHNAK;SEPTIN2;FLII;SORBS2;SEPTIN9;PPP1R9A;KALRN;CORO1B;CORO1C;EEF1A1;ARHGAP21;CNN1;MPRIP;CDH2;CALD1;MYO6;COTL1;SYNPO;SPTBN1
Mitochondrial Outer Membrane Translocase Complex (GO:0005742)	45433	0.000285696	0.0017856	0	0	10.4893	85.5987	HSPA9;TOMM40;CHCHD3;MTX3;MICOS13
MIB Complex (GO:0140275)	45394	0.000293524	0.0017856	0	0	16.7608	136.325	HSPA9;CHCHD3;MTX3;MICOS13
SAM Complex (GO:0001401)	45394	0.000293524	0.0017856	0	0	16.7608	136.325	HSPA9;CHCHD3;MTX3;MICOS13
Septin Cytoskeleton (GO:0032156)	45395	0.000414235	0.00241913	0	0	14.8977	116.039	SEPTIN2;SEPTIN3;SEPTIN9;SEPTIN8
Septin Ring (GO:0005940)	45395	0.000414235	0.00241913	0	0	14.8977	116.039	SEPTIN2;SEPTIN3;SEPTIN9;SEPTIN8
Low-Density Lipoprotein Particle (GO:0034362)	45357	0.000461474	0.00264217	0	0	33.4724	257.104	SELENOS;APOE;PLA2G7
U4/U6 X U5 tri-snRNP Complex (GO:0046540)	12936	0.000472188	0.00265152	0	0	6.95201	53.2394	EFTUD2;SNRPD2;SNU13;PRPF31;SNRPE;USP39
Postsynaptic Density (GO:0014069)	13/151	0.000489451	0.0026966	0	0	3.18621	24.286	NTRK2;RPL30;PPP1R9A;ADD3;KALRN;RPL7;INPP4A;DNM3;DLG1;FXR2;CDH2;RPS3;SPOCK1
Asymmetric Synapse (GO:0032279)	12/133	0.000523797	0.00283239	0	0	3.35141	25.3179	INPP4A;DNM3;NTRK2;RPL30;FXR2;CDH2;RPS3;SPOCK1;PPP1R9A;ADD3;KALRN;RPL7
Spliceosomal tri-snRNP Complex (GO:0097526)	13302	0.000552822	0.00293498	0	0	6.71993	50.4027	EFTUD2;SNRPD2;SNU13;PRPF31;SNRPE;USP39
Phagocytic Vesicle (GO:0045335)	10/100	0.000675275	0.00352108	0	0	3.74772	27.3598	SNX3;PIP4P2;ITGB5;APLP2;ANXA11;RAB9A;ATP6V0D1;CLCN3;MTOR;VAMP3
Precatalytic Spliceosome (GO:0071011)	19176	0.000739656	0.00378911	0	0	5.23164	37.7166	EFTUD2;SF3B4;SNRPD2;SF3B6;SNRPE;SNU13;PRPF31
Clathrin-Coated Endocytic Vesicle (GO:0045334)	31291	0.000820958	0.0041331	0	0	3.99021	28.3506	SCARB2;LMBRD1;MYO6;APOE;VAMP4;F3;EGFR;VAMP3;PICALM
Platelet Alpha Granule (GO:0031091)	32752	0.00114392	0.00566142	0	0	3.78992	25.6702	SPARC;SERPINE2;STXBP3;APLP2;PCDH7;ALB;PCYOX1L;CLU;VTI1B
Polysomal Ribosome (GO:0042788)	45440	0.00116599	0.00567447	0	0	7.29427	49.2668	RPL30;LARP1;RPL18A;RPL11;RPL24
Mitochondrial Envelope (GO:0005740)	12/146	0.0011959	0.00572463	0	0	3.02423	20.3496	NDUFA9;ACADVL;NDUFB7;ATP5F1B;ABCB6;AIFM1;TIMM9;COX17;TIMM13;VDAC2;NDUFS1;REXO2
U2-type Spliceosomal Complex (GO:0005684)	33117	0.00123889	0.00582464	0	0	3.74293	25.0535	EFTUD2;SF3B4;SNRPD2;SF3B6;SNRPE;SNU13;PRPF31;PRPF19;LUC7L2
Mitochondrial Respiratory Chain Complex IV (GO:0005751)	45399	0.00125668	0.00582464	0	0	10.3117	68.8746	COX4I1;COX5B;COX5A;COX6B1
Spliceosomal snRNP Complex (GO:0097525)	21002	0.00128977	0.00588458	0	0	4.70726	31.3188	SF3B4;SNRPD2;SF3B6;SNRPE;SNU13;PRPF31;LUC7L2
Adherens Junction (GO:0005912)	12/150	0.00150899	0.00677886	0	0	2.93596	19.0729	TJP1;DLG1;ARVCF;PDLIM2;CDH2;CTNND1;CTNNB1;PKP4;KIFC3;SORBS1;PLPP3;VCL
Cytoplasmic Stress Granule (GO:0010494)	27973	0.00164291	0.00726863	0	0	3.95887	25.3815	DDX3X;FXR2;LARP1;HNRNPK;DDX1;CIRBP;PUM1;ELAVL1
Ficolin-1-Rich Granule Membrane (GO:0101003)	22098	0.00174802	0.00761825	0	0	4.44012	28.1915	LAMP1;GAA;LAMP2;ATP6AP2;LAMTOR1;CLU;ARL8A
Endoplasmic Reticulum Lumen (GO:0005788)	18/284	0.00178429	0.00766197	0	0	2.29369	14.5161	ARSA;APLP2;ADAM10;F3;CKAP4;CST3;DNAJC3;TSPAN15;LGALS1;OS9;CDH2;ESD;ALB;APOE;MFGE8;PPIB;ARSB;CTSC
Autolysosome (GO:0044754)	45360	0.00181516	0.00768153	0	0	16.7336	105.616	FTH1;LAMP2;SQSTM1
Endocytic Vesicle (GO:0030139)	14/196	0.00188296	0.00785464	0	0	2.60038	16.3171	SCARB2;SPARC;ITGB5;ANXA11;CLCN3;F3;MTOR;LMBRD1;CTSL;MYO6;RAB9A;APOE;CAMK2G;PICALM
Clathrin-Coated Vesicle (GO:0030136)	28703	0.00194215	0.00792501	0	0	3.84537	24.0103	SNX3;TMED9;LMBRD1;FCHO2;MYO6;VPS41;VAMP3;PICALM
Respiratory Chain Complex IV (GO:0045277)	45401	0.00195411	0.00792501	0	0	8.93587	55.7403	COX4I1;COX5B;COX5A;COX6B1
Polymeric Cytoskeletal Fiber (GO:0099513)	17/265	0.00208216	0.00832863	0	0	2.32156	14.3341	CCT3;MACF1;CCT2;DYNC1I2;KRT2;SEPTIN9;CORO1B;CCT6A;DNM3;TUBB2B;DLG1;KIF3B;KRT16;TUBB3;MYO6;COTL1;MAPRE1
Mitochondrial Intermembrane Space (GO:0005758)	22828	0.00211759	0.00835589	0	0	4.27822	26.343	NDUFB7;AIFM1;TIMM9;COX17;TIMM13;NDUFS1;REXO2
Recycling Endosome (GO:0055037)	12/159	0.00246471	0.00959592	0	0	2.75492	16.5452	SCAMP5;FCHSD2;CLCN4;STX8;VPS53;TPP1;VIPAS39;SNF8;CLCN3;F3;VTI1B;VAMP3
U4 snRNP (GO:0005687)	45361	0.00253717	0.00974808	0	0	14.3424	85.7201	SNRPD2;PRPF31;SNRPE
U2-type Precatalytic Spliceosome (GO:0071005)	18050	0.00288409	0.0106602	0	0	4.68518	27.4015	EFTUD2;SF3B4;SNRPD2;SNRPE;SNU13;PRPF31
Microbody Lumen (GO:0031907)	18050	0.00288409	0.0106602	0	0	4.68518	27.4015	SCP2;ECH1;AGPS;CAT;LONP2;HSD17B4
Peroxisomal Matrix (GO:0005782)	18050	0.00288409	0.0106602	0	0	4.68518	27.4015	SCP2;ECH1;AGPS;CAT;LONP2;HSD17B4
Collagen-Containing Extracellular Matrix (GO:0062023)	21/373	0.00326844	0.0119298	0	0	2.02384	11.5834	SPARC;SERPINE2;KRT1;ANXA5;HTRA1;ANXA11;CLU;LGALS1;CDH2;CTSL;GPC1;HDGF;APOE;CTSF;CRELD1;MFGE8;AGRN;CTSD;EDIL3;CTSC;CTSB
Organelle Envelope Lumen (GO:0031970)	25020	0.00359498	0.0129597	0	0	3.85622	21.7036	NDUFB7;AIFM1;TIMM9;COX17;TIMM13;NDUFS1;REXO2
Microbody Membrane (GO:0031903)	19511	0.00429404	0.0151067	0	0	4.28556	23.3585	ABCD3;SLC25A17;IMPDH2;AGPS;CAT;HSD17B4
Peroxisomal Membrane (GO:0005778)	19511	0.00429404	0.0151067	0	0	4.28556	23.3585	ABCD3;SLC25A17;IMPDH2;AGPS;CAT;HSD17B4
Swr1 Complex (GO:0000812)	45363	0.00445351	0.0154812	0	0	11.154	60.3886	RUVBL2;RUVBL1;ANP32E
Peroxisome (GO:0005777)	10/129	0.00454457	0.0156119	0	0	2.83016	15.2654	ABCD3;SLC25A17;SCP2;IMPDH2;ECH1;AGPS;CAT;LONP2;HSD17B4;MVD
Clathrin-Coated Vesicle Membrane (GO:0030665)	33086	0.00474424	0.0159232	0	0	3.28059	17.5539	SCARB2;APOE;VAMP4;CLINT1;F3;EGFR;EPN2;VAMP3
Specific Granule Membrane (GO:0035579)	33086	0.00474424	0.0159232	0	0	3.28059	17.5539	RAP1A;TOM1;STOM;LAMTOR2;LAMTOR1;CLU;LAMTOR3;CKAP4
U2 snRNP (GO:0005686)	45407	0.00555466	0.0184314	0	0	6.38079	33.1362	SF3B4;SNRPD2;SF3B6;SNRPE
Early Endosome Membrane (GO:0031901)	9/116	0.00689481	0.0224377	0	0	2.82963	14.083	WASHC4;SNX3;DNAJC13;PI4K2A;PLD3;EGFR;WASHC3;SNX6;VTI1B
Nuclear Membrane (GO:0031965)	14/227	0.00696536	0.0224377	0	0	2.21834	11.0181	DCTN5;CENPV;NUP155;PHF20;SLC30A1;INPP4A;NUP93;GARS1;MYO6;LMNA;MATR3;GAPDH;SCAI;ATP5MF
Cell-Cell Junction (GO:0005911)	17/299	0.00699257	0.0224377	0	0	2.03804	10.1146	CADM4;AHNAK;HEPACAM;CTNND1;SORBS1;TJP1;GJA1;ARVCF;DLG1;PDLIM2;CDH2;PTK7;CTNNB1;PKP4;PLPP3;PALS2;VCL
Filopodium (GO:0030175)	22068	0.00789687	0.0245916	0	0	3.72867	18.0516	FXR2;VCAM1;TUBB3;PODXL;UTRN;ANTXR1
Box C/D RNP Complex (GO:0031428)	45327	0.0080007	0.0245916	0	0	22.2765	107.556	NOP56;SNU13
Signal Recognition Particle, Endoplasmic Reticulum Targeting (GO:0005786)	45327	0.0080007	0.0245916	0	0	22.2765	107.556	SRP72;SRP68
Zonula Adherens (GO:0005915)	45327	0.0080007	0.0245916	0	0	22.2765	107.556	KIFC3;SORBS1
Microtubule (GO:0005874)	12/185	0.00820835	0.0248686	0	0	2.33773	11.2272	CCT6A;CCT3;DNM3;MACF1;CCT2;DYNC1I2;DLG1;TUBB2B;KIF3B;TUBB3;MAPRE1;SEPTIN9
U12-type Spliceosomal Complex (GO:0005689)	45410	0.00839339	0.0248686	0	0	5.58233	26.6853	SF3B4;SNRPD2;SF3B6;SNRPE
Endolysosome (GO:0036019)	45410	0.00839339	0.0248686	0	0	5.58233	26.6853	CTSL;SMPD1;CTSB;LGMN
Mitochondrial Matrix (GO:0005759)	19/355	0.00843148	0.0248686	0	0	1.91309	9.13652	HSPA9;NDUFA9;TSFM;ACADVL;NDUFB8;ATP5PB;MRPS22;REXO2;ALDH1L2;ACSF3;SUPV3L1;GARS1;ATP5F1B;NDUFS8;KRT17;RPS3;NDUFS2;NDUFS1;FXN
Secondary Lysosome (GO:0005767)	45366	0.00863108	0.0252028	0	0	8.36422	39.75	FTH1;LAMP2;SQSTM1
Golgi Lumen (GO:0005796)	8/100	0.00886152	0.0256194	0	0	2.9225	13.8118	MMP14;SDC4;GPC1;GPC2;GPC4;AGRN;GPC6;RAB33B
U2-type Catalytic Step 2 Spliceosome (GO:0071007)	45411	0.00951625	0.0272426	0	0	5.35876	24.9437	EFTUD2;SNRPD2;SNRPE;PRPF19
Clathrin Coat (GO:0030118)	45367	0.0103959	0.0294719	0	0	7.72042	35.2541	CLINT1;EPN2;PICALM
MLL1 Complex (GO:0071339)	45412	0.0107324	0.0301332	0	0	5.15238	23.3634	PHF20;RUVBL2;RUVBL1;PRPF31
Flotillin Complex (GO:0016600)	45328	0.0117703	0.0321209	0	0	16.7065	74.2133	SORBS1;CORO1C
Macropinosome (GO:0044354)	45328	0.0117703	0.0321209	0	0	16.7065	74.2133	MMP14;APLP2
Pinosome (GO:0044352)	45328	0.0117703	0.0321209	0	0	16.7065	74.2133	MMP14;APLP2
MLL1/2 Complex (GO:0044665)	11414	0.0120444	0.0322658	0	0	4.9613	21.9247	PHF20;RUVBL2;RUVBL1;PRPF31
Intercalated Disc (GO:0014704)	11414	0.0120444	0.0322658	0	0	4.9613	21.9247	GJA1;DLG1;CDH2;FXYD1
Dendrite (GO:0030425)	15/270	0.0132225	0.0350998	0	0	1.98447	8.58447	FARP1;NTRK2;PRKAA1;RPS6;SORBS2;PPP1R9A;CLU;FXR2;KIF3B;NSG2;TUBB3;DNER;APOE;PI4K2A;KPNA1
Clathrin-Coated Endocytic Vesicle Membrane (GO:0030669)	24990	0.0142232	0.0368413	0	0	3.24621	13.8058	SCARB2;APOE;VAMP4;F3;EGFR;VAMP3
U1 snRNP (GO:0005685)	45369	0.0145094	0.0368413	0	0	6.69034	28.3199	SNRPD2;SNRPE;LUC7L2
High-Density Lipoprotein Particle (GO:0034364)	45369	0.0145094	0.0368413	0	0	6.69034	28.3199	APOE;CLU;PLA2G7
Mitochondrial Proton-Transporting ATP Synthase Complex (GO:0005753)	45369	0.0145094	0.0368413	0	0	6.69034	28.3199	ATP5F1B;ATP5PB;ATP5MF
Proton-Transporting ATP Synthase Complex (GO:0045259)	45369	0.0145094	0.0368413	0	0	6.69034	28.3199	ATP5F1B;ATP5PB;ATP5MF
MICOS Complex (GO:0061617)	45329	0.0161624	0.0406848	0	0	13.3645	55.1296	CHCHD3;MICOS13
Endoplasmic reticulum-Golgi Intermediate Compartment Membrane (GO:0033116)	19115	0.0174318	0.043505	0	0	3.56512	14.4368	GOLGA2;TMED9;TMED7;PLPP3;CTSC
Tertiary Granule Membrane (GO:0070821)	26451	0.0184353	0.0456197	0	0	3.04884	12.1755	GAA;ATP6AP2;STOM;LAMTOR2;CLU;LAMTOR3
Vesicle Coat (GO:0030120)	13606	0.0220593	0.0535119	0	0	4.05799	15.4773	SAR1A;TMED7;CLINT1;EPN2
Endocytic Vesicle Lumen (GO:0071682)	45372	0.0221744	0.0535119	0	0	5.57443	21.232	SPARC;CTSL;APOE
Proton-Transporting V-type ATPase Complex (GO:0033176)	45372	0.0221744	0.0535119	0	0	5.57443	21.232	ATP6V1G1;ATP6AP2;ATP6V0D1
Neuron Projection (GO:0043005)	25/557	0.0224409	0.0537109	0	0	1.59042	6.03861	TENM1;PRKAA1;HEPACAM;PPP1R9A;FXR2;CDH2;KIF3B;TUBB3;DNER;APOE;CAMK2G;RGS6;KPNA1;FARP1;NTRK2;RPS6;SEPTIN3;SORBS2;GARS1;DLG1;NSG2;PTK7;PPT1;DCX;PI4K2A
Keratin Filament (GO:0045095)	14336	0.0262572	0.0617798	0	0	3.82571	13.9249	KRT17;KRT16;KRT2;KRT1
Neuromuscular Junction (GO:0031594)	14336	0.0262572	0.0617798	0	0	3.82571	13.9249	DLG1;FCHSD2;SERPINE2;SPOCK1
Sodium:Potassium-Exchanging ATPase Complex (GO:0005890)	45331	0.0266584	0.0617798	0	0	9.54512	34.5977	FXYD1;ATP1A2
Transferase Complex, Transferring Phosphorus-Containing Groups (GO:0061695)	45331	0.0266584	0.0617798	0	0	9.54512	34.5977	PRPS2;PRPS1
Basolateral Plasma Membrane (GO:0016323)	10/171	0.0285822	0.0657166	0	0	2.0873	7.4203	TJP1;DLG1;SLC16A1;CTNNB1;SLC30A1;SLC3A2;PLPP3;SLC4A4;EGFR;SLC29A2
Endoplasmic Reticulum Membrane (GO:0005789)	33/801	0.0295156	0.0673325	0	0	1.45695	5.13261	SCARB2;PIGT;ABCB6;MGST3;TECR;CISD2;ATP2A2;EMC10;PLD3;GJA1;OS9;RDH11;EMC2;BCAP29;TMED7;EMC7;GET3;FADS1;VTI1B;TMED9;GALNT2;ATP6AP2;RHOG;ERLIN2;DDOST;CHERP;DNAJA1;LMBRD1;TBL2;CLCN4;SELENOS;DAD1;STT3B
Intermediate Filament Cytoskeleton (GO:0045111)	29738	0.0308519	0.0698352	0	0	2.68173	9.32856	BCAS3;MACF1;MMP14;KRT17;KRT16;KRT2
Heterotrimeric G-protein Complex (GO:0005834)	45375	0.0316511	0.0710932	0	0	4.77734	16.4961	GNA14;GNB3;GNAI2
Primary Lysosome (GO:0005766)	45332	0.0326887	0.0728634	0	0	8.35155	28.5684	HEXB;HEXA
INO80-type Complex (GO:0097346)	45376	0.0352097	0.0773025	0	0	4.55995	15.2596	RUVBL2;RUVBL1;ANP32E
Endosome Lumen (GO:0031904)	45376	0.0352097	0.0773025	0	0	4.55995	15.2596	CTSL;CTSB;LGMN
Cortical Cytoskeleton (GO:0030863)	23132	0.0364423	0.0794116	0	0	2.88733	9.56292	EEF1A1;CDH2;COTL1;MAPRE1;SPTBN1
Cortical Actin Cytoskeleton (GO:0030864)	16163	0.0387208	0.0837517	0	0	3.34663	10.8812	EEF1A1;CDH2;COTL1;SPTBN1
Phagocytic Vesicle Membrane (GO:0030670)	16528	0.0415554	0.0892219	0	0	3.26484	10.3846	PIP4P2;APLP2;ATP6V0D1;VAMP3
Platelet Alpha Granule Lumen (GO:0031093)	24228	0.0432127	0.0921029	0	0	2.74491	8.62346	SPARC;ALB;PCYOX1L;CLU;VTI1B
Endocytic Vesicle Membrane (GO:0030666)	9/159	0.0436301	0.0923187	0	0	2.01397	6.30778	SCARB2;PIP4P2;APOE;ATP6V0D1;VAMP4;F3;CAMK2G;EGFR;VAMP3
Nucleolus (GO:0005730)	31/771	0.0448233	0.0941612	0	0	1.41742	4.40112	DDX5;ACADVL;MCM7;RPL34;RPL11;DCTN3;SNU13;RPL7;PODXL;S100A13;RPS3;UBTF;RPL13;GET3;SPTBN1;NOP56;NIFK;NSUN2;RPS6;RPL13A;ELP3;REXO2;DDX50;EEF1A1;MRPS9;EIF6;MYBBP1A;TTC3;RPL26;ANP32B;SLC29A2
Clathrin Vesicle Coat (GO:0030125)	45334	0.0461425	0.0962401	0	0	6.68055	20.5495	CLINT1;EPN2
Catenin Complex (GO:0016342)	45379	0.0470587	0.097455	0	0	4.01214	12.2625	CDH2;CTNND1;CTNNB1
