# Supplementary material for: Preformed fibrils of α-synuclein rapidly activate LRRK2 on early endosomes, driving Rab5 phosphorylation and disrupting endolysosomal and synaptic function
Source: NPJ Parkinsons Dis. 2026 May 12;12:176. doi: 10.1038/s41531-026-01382-z (PMC13392030; doi:10.1038/s41531-026-01382-z)
Supplement: Supplementary file 3 — Supplementary Data 2 [file 41531_2026_1382_MOESM3_ESM.xlsx]

## Sheet: Diff EnScore PFFvsPBS Protein
	Differentially enriched lysosomal proteins in PFF- versus PBS-treated neurons
GeneName	EnScore of Clso_CPNS	EnScore of Plso_PPNS	Diff.EnScore	Significance
Psph	2.41957	22.9575	20.5379	SigUp
Ciao1	2.03053	9.71085	7.68033	SigUp
Rab24	10.7671	18.1486	7.38149	SigUp
Nifk	2.29824	8.35396	6.05572	SigUp
Gng12	2.44455	7.92905	5.48449	SigUp
Pate7	2.58924	8.05978	5.47054	SigUp
Fam177a1	1.32565	6.52354	5.19788	SigUp
Usp39	1.12452	5.71709	4.59257	SigUp
Krt42	1.22649	4.67633	3.44983	SigUp
St8sia3	1.9719	4.50135	2.52946	SigUp
Glmp	1.91313	4.34024	2.42711	SigUp
Dtymk	1.57244	3.82263	2.25019	SigUp
Kremen1	1.57377	3.71236	2.13859	SigUp
Golga2	2.14561	4.18123	2.03562	SigUp
Arf4	1.58073	3.52836	1.94763	SigUp
Glrx	1.09988	3.04029	1.94041	SigUp
Grn	4.2376	6.03664	1.79903	SigUp
Gnb3	2.37138	4.10536	1.73398	SigUp
Plcg1	1.36699	2.96415	1.59716	SigUp
Rgs6	1.66478	3.21198	1.5472	SigUp
Trim28	1.28302	2.74169	1.45867	SigUp
Cisd2	1.70181	3.11102	1.40922	SigUp
Fam98a	2.75802	4.13752	1.3795	SigUp
Arsa	1.67342	2.99253	1.31911	SigUp
Slc25a10	1.58422	2.90324	1.31902	SigUp
Rrm1	1.11914	2.43345	1.31431	SigUp
Tspan15	1.23076	2.54208	1.31132	SigUp
Gm2a	2.93401	4.24038	1.30636	SigUp
Vash1	1.16853	2.43785	1.26932	SigUp
Epdr1	2.95713	4.21832	1.26119	SigUp
Gapdh	1.66311	2.90847	1.24536	SigUp
Sf3b4	1.57957	2.81642	1.23685	SigUp
Ctsc	1.22052	2.37813	1.15761	SigUp
Cox17	1.28871	2.42771	1.139	SigUp
Asah1	3.70395	4.84243	1.13848	SigUp
H2aj	2.29326	3.41798	1.12472	SigUp
H2ac15	2.29326	3.41798	1.12472	SigUp
H2ac12	2.29326	3.41798	1.12472	SigUp
H2ac13	2.29326	3.41798	1.12472	SigUp
Hist1h2an	2.29326	3.41798	1.12472	SigUp
Hist1h2ap	2.29326	3.41798	1.12472	SigUp
H2ac11	2.29326	3.41798	1.12472	SigUp
H2ac7	2.29326	3.41798	1.12472	SigUp
Hist1h2af	2.29326	3.41798	1.12472	SigUp
H2aw	2.29326	3.41798	1.12472	SigUp
H2ac6	2.29326	3.41798	1.12472	SigUp
Hist1h2ao	2.29326	3.41798	1.12472	SigUp
H2ac4	2.29326	3.41798	1.12472	SigUp
H2ac8	2.29326	3.41798	1.12472	SigUp
Apoe	2.18317	3.29928	1.11611	SigUp
Pum1	1.41279	2.52591	1.11312	SigUp
Ralyl	1.90331	2.95312	1.04981	SigUp
Krt16	1.35417	2.38007	1.0259	SigUp
Snx30	1.36592	2.37214	1.00622	SigUp
Plbd2	2.48172	3.44407	0.96235	SigUp
Lamtor5	2.40666	3.34446	0.9378	SigUp
Krt17	1.37984	2.28832	0.90848	SigUp
Fth1	2.81143	3.70962	0.898184	SigUp
Sparc	1.41945	2.31514	0.895696	SigUp
Creg1	1.19793	2.07574	0.877804	SigUp
Gnpda1	1.6857	2.54228	0.85658	SigUp
Gnpda2	1.6857	2.54228	0.85658	SigUp
Nup93	1.33409	2.18947	0.85538	SigUp
Smpd1	1.20038	2.0338	0.833419	SigUp
Gusb	1.34438	2.1713	0.826926	SigUp
Ube2v1	1.16678	1.99289	0.826115	SigUp
Hepacam	1.78183	2.60185	0.820016	SigUp
Gba	2.56889	3.38625	0.817359	SigUp
Ptrh2	1.38772	2.19728	0.809566	SigUp
Clic5	1.56507	2.3691	0.804031	SigUp
Slc25a48	6.41309	7.20913	0.796046	SigUp
Hexa	1.33444	2.12473	0.790287	SigUp
Gns	2.87854	3.66618	0.787638	SigUp
Cul4a	1.10888	1.89061	0.78173	SigUp
Ids	2.41212	3.19356	0.781444	SigUp
Anp32a	1.66137	2.4293	0.767939	SigUp
Gna14	1.31922	2.08674	0.767518	SigUp
Lamp2	2.27605	3.03004	0.753993	SigUp
Cpq	2.59448	3.31087	0.716398	SigUp
Rftn2	1.10998	1.8228	0.712822	SigUp
Tubb2b	1.1219	1.83004	0.708139	SigUp
Ctsd	2.53592	3.22847	0.692557	SigUp
Synpo	1.29812	1.99036	0.692235	SigUp
Dad1	1.65033	2.32876	0.678423	SigUp
Tmed9	1.43131	2.1051	0.673798	SigUp
Arsb	1.45615	2.12862	0.67247	SigUp
Ubtf	1.21743	1.8882	0.670772	SigUp
Gsdme	1.39079	2.04669	0.655907	SigUp
Cox6b1	1.3706	2.01856	0.647963	SigUp
Dhx15	1.66948	2.31012	0.64064	SigUp
Nsun2	1.44096	2.08122	0.640251	SigUp
Bcs1l	1.48798	2.11782	0.629833	SigUp
Lamp1	2.08114	2.70602	0.624876	SigUp
Nup155	1.23897	1.86095	0.621977	SigUp
Dnajc13	1.16966	1.78611	0.616446	SigUp
Gdpd5	1.17493	1.78911	0.61418	SigUp
Fxyd1	1.41365	2.02236	0.608706	SigUp
Sdf2	1.72134	2.32696	0.605614	SigUp
Lgals1	1.23817	1.8424	0.604233	SigUp
Snx16	1.09895	1.70123	0.602283	SigUp
Pld3	1.1918	1.78577	0.593966	SigUp
Mrpl24	1.38943	1.98275	0.593322	SigUp
Bzw1	1.4595	2.0512	0.591704	SigUp
Agps	1.52898	2.11716	0.588177	SigUp
Clcn6	1.30634	1.88107	0.574727	SigUp
Slc25a17	1.134	1.70043	0.566433	SigUp
Krt2	1.53041	2.09652	0.566107	SigUp
Pigt	1.8525	2.38935	0.536855	SigUp
Kalrn	1.37928	1.91215	0.532879	SigUp
Rab33b	1.27314	1.80477	0.531631	SigUp
Lig3	1.64876	2.18033	0.531575	SigUp
Ctsb	2.18172	2.71182	0.530103	SigUp
Dgkb	1.65703	2.18234	0.525311	SigUp
Gmfb	1.46837	1.98339	0.515021	SigUp
Clu	3.98611	4.49876	0.512646	SigUp
Trim46	1.5503	2.04734	0.497036	SigUp
Ppp1r9a	1.17195	1.66787	0.495915	SigUp
Tsfm	1.16317	1.6562	0.493036	SigUp
Ddx1	1.27269	1.76118	0.488489	SigUp
Rftn1	2.04883	2.53653	0.487702	SigUp
Banf1	1.89036	2.37687	0.486513	SigUp
Arvcf	1.96191	2.4459	0.483985	SigUp
Nmral1	1.2543	1.72584	0.471543	SigUp
Tsr2	1.3009	1.77044	0.46954	SigUp
Dhfr	1.25377	1.7135	0.459736	SigUp
Snx6	1.38835	1.84718	0.458834	SigUp
Dcx	1.18411	1.64258	0.458472	SigUp
Celf4	1.43253	1.8891	0.456565	SigUp
Cpe	1.82594	2.2818	0.455865	SigUp
Gpc1	1.75931	2.21347	0.454151	SigUp
Creld1	1.59489	2.04605	0.451162	SigUp
Galc	2.92248	3.3711	0.448622	SigUp
Dnajc7	1.17303	1.62155	0.448522	SigUp
Scp2	1.51744	1.9655	0.448061	SigUp
Nop56	1.1695	1.61677	0.447269	SigUp
Flii	1.24616	1.68794	0.441785	SigUp
Vps53	1.1669	1.60585	0.438949	SigUp
Ddost	1.38038	1.81557	0.435195	SigUp
Edc3	1.47354	1.89493	0.421384	SigUp
Fads1	1.35338	1.76555	0.412168	SigUp
Cttnbp2nl	1.67268	1.26517	-0.407508	SigDown
Tfcp2	2.43415	2.01687	-0.417284	SigDown
Rcc2	1.87183	1.44299	-0.428838	SigDown
Cmtm4	1.80315	1.37346	-0.429691	SigDown
Plpp3	3.64685	3.21124	-0.435607	SigDown
Slc1a3	1.72857	1.28735	-0.441217	SigDown
Clcn4	3.37389	2.92732	-0.44657	SigDown
Tdrkh	1.6421	1.19135	-0.450742	SigDown
Gprc5b	1.62214	1.16449	-0.457643	SigDown
Gtpbp1	1.81745	1.35518	-0.462273	SigDown
Prodh	2.00371	1.5376	-0.466105	SigDown
H2az2	1.70198	1.21836	-0.483623	SigDown
H2az1	1.70198	1.21836	-0.483623	SigDown
Bdh1	1.81716	1.33131	-0.485854	SigDown
Dcps	2.89479	2.40717	-0.487617	SigDown
Pnkd	1.77973	1.24146	-0.538266	SigDown
Hba	1.81589	1.27523	-0.540666	SigDown
Idi1	1.76283	1.21808	-0.544757	SigDown
Ssr4	1.76532	1.21011	-0.555209	SigDown
Tmpo	1.83687	1.28069	-0.556182	SigDown
Galnt2	2.03662	1.47935	-0.557277	SigDown
Stt3b	2.01565	1.45047	-0.565179	SigDown
Ric8a	2.48421	1.91566	-0.56855	SigDown
Rpl14	1.96696	1.38779	-0.579172	SigDown
Itga6	2.00011	1.40548	-0.594629	SigDown
Npc1	3.1848	2.57697	-0.607824	SigDown
Ints3	2.96172	2.30387	-0.657851	SigDown
Bmp1	2.03612	1.34448	-0.691638	SigDown
Gmpr2	2.96492	2.25137	-0.713552	SigDown
Ttyh1	2.24056	1.48009	-0.760471	SigDown
Slc29a2	2.64875	1.86552	-0.783236	SigDown
Vps51	2.10053	1.31711	-0.783417	SigDown
Pcyox1	2.23423	1.44582	-0.788405	SigDown
Thoc3	1.96358	1.17436	-0.789218	SigDown
Mgll	1.89591	1.10578	-0.790132	SigDown
Tial1	2.42148	1.62875	-0.792725	SigDown
Plat	2.25181	1.4172	-0.834613	SigDown
Hexb	2.91675	2.06087	-0.855877	SigDown
Ptn	2.43876	1.5602	-0.878567	SigDown
Slc2a1	2.08842	1.20698	-0.881444	SigDown
Naga	2.53204	1.63781	-0.894223	SigDown
Exoc6	2.126	1.11708	-1.00892	SigDown
Slc39a7	2.21894	1.17945	-1.03949	SigDown
Mrps31	2.61805	1.44409	-1.17396	SigDown
Syngr3	2.35652	1.1747	-1.18182	SigDown
Bcas2	2.60694	1.30021	-1.30673	SigDown
Spryd4	2.53065	1.2238	-1.30686	SigDown
Parva	2.5933	1.19895	-1.39434	SigDown
Gpc3	2.70419	1.30236	-1.40183	SigDown
Irf2bp2	2.89434	1.39664	-1.4977	SigDown
Syt11	2.65479	1.09514	-1.55965	SigDown
Slc2a8	3.2198	1.42959	-1.79021	SigDown
Krt80	3.60095	1.67122	-1.92973	SigDown
Ctbs	3.3424	1.30743	-2.03496	SigDown
Hbb-bs	3.54316	1.42179	-2.12137	SigDown
Dynll1	3.36055	1.19347	-2.16708	SigDown
Osgep	6.69945	3.87735	-2.82209	SigDown
Krt7	4.96186	1.3717	-3.59016	SigDown
Abhd15	9.28039	5.23574	-4.04465	SigDown

## Sheet: Go analysis of lyso-Up
		GO cellular component terms enriched in proteins with increased lysosomal enrichment under PFF treatment
Term	Overlap	P-value	Adjusted P-value	Odds Ratio	Combined Score	Genes
Lysosomal Lumen (GO:0043202)	15/86	3.144204932611672E-17	4.684865349591391E-15	33.44619718309859	1270.9014949529553	ARSA;ASAH1;HEXA;GNS;PLD3;GALC;GM2A;SMPD1;GPC1;LAMP2;IDS;GUSB;CTSD;ARSB;CTSB
Lysosome (GO:0005764)	26/503	1.260743653787006E-15	7.005855260024411E-14	9.267681783074037	317.94705073312844	GRN;ASAH1;CPQ;HEXA;CLU;GNS;PLD3;LAMP1;GM2A;SMPD1;GPC1;LAMP2;IDS;GUSB;CTSD;ARSB;CTSC;SNX6;CTSB;ARSA;EPDR1;GLMP;DNAJC13;GALC;CLCN6;LAMTOR5
Vacuolar Lumen (GO:0005775)	17/161	1.4105748845686734E-15	7.005855260024411E-14	18.923441734417345	647.0829090508432	ARSA;GRN;ASAH1;HEXA;GNS;PLD3;GALC;GM2A;SMPD1;CREG1;GPC1;LAMP2;IDS;GUSB;CTSD;ARSB;CTSC
Lytic Vacuole (GO:0000323)	18/223	2.2809886666977908E-14	8.496682783449271E-13	14.14594162335066	444.3464098975613	ARSA;GRN;ASAH1;CPQ;EPDR1;GLMP;CLU;GALC;LAMP1;SMPD1;LAMP2;IDS;CTSD;ARSB;CTSC;SNX6;CTSB;LAMTOR5
Azurophil Granule (GO:0042582)	13/155	6.735559197126822E-11	2.007196640743793E-9	14.213929244759898	332.90493700115337	ARSA;GRN;HEXA;DNAJC13;GNS;DDOST;LAMP1;GM2A;CREG1;LAMP2;GUSB;ARSB;CTSC
Azurophil Granule Lumen (GO:0035578)	8/89	2.065567985779676E-7	5.129493831352862E-6	14.799102132435467	227.7979974515969	ARSA;GRN;GM2A;CREG1;GUSB;GNS;CTSC;ARSB
Ficolin-1-Rich Granule (GO:0101002)	10/184	6.943100247406815E-7	1.4778884812337363E-5	8.702917771883289	123.41039613407088	ASAH1;LAMP1;FTH1;LAMP2;GUSB;CLU;GNS;CTSD;ARSB;CTSB
Secretory Granule Lumen (GO:0034774)	11/316	1.4295577901778077E-5	2.662551384206167E-4	5.467149574278816	60.989116778665	ARSA;GRN;SPARC;GM2A;CREG1;GUSB;CLU;GNS;CTSD;ARSB;CTSC
Ficolin-1-Rich Granule Lumen (GO:1904813)	7/123	2.5595113726200554E-5	4.237413272448759E-4	8.958257713248639	94.71663610121634	ASAH1;FTH1;GUSB;GNS;CTSD;ARSB;CTSB
Intracellular Organelle Lumen (GO:0070013)	17/856	1.033970131898188E-4	0.0015406154965283002	3.133395350640038	28.75496383992224	ARSA;TSFM;ASAH1;SPARC;GNS;RAB33B;TSPAN15;LGALS1;KRT17;FTH1;GPC1;APOE;GUSB;CTSD;ARSB;CTSC;CTSB
Azurophil Granule Membrane (GO:0035577)	4/58	7.279192381356964E-4	0.009859996952928978	10.787581699346406	77.94373468582336	LAMP1;LAMP2;DNAJC13;DDOST
Lysosomal Membrane (GO:0005765)	9/356	9.199326066115329E-4	0.010075407486927519	3.8633653782695734	27.009599223647303	CLCN6;GRN;LAMP1;LAMP2;DNAJC13;CLU;CTSD;DDOST;LAMTOR5
Lytic Vacuole Membrane (GO:0098852)	8/287	9.510156647769617E-4	0.010075407486927519	4.253502769631802	29.59578730165708	CLCN6;GRN;LAMP1;LAMP2;DNAJC13;CLU;CTSD;LAMTOR5
Tertiary Granule (GO:0070820)	6/162	9.887571372824858E-4	0.010075407486927519	5.65556831228473	39.13122678229491	ASAH1;LAMP1;FTH1;LAMP2;CLU;CTSD
Endosome Membrane (GO:0010008)	9/361	0.0010143027671403542	0.010075407486927519	3.8075121443442055	26.247289930966573	CLCN6;LAMP1;SNX16;LAMP2;DNAJC13;CTSD;PLD3;SNX6;LAMTOR5
Collagen-Containing Extracellular Matrix (GO:0062023)	9/373	0.0012731441222366099	0.011856154638328429	3.6797248552973745	24.53002377661718	SPARC;LGALS1;GPC1;APOE;CRELD1;CLU;CTSD;CTSC;CTSB
Autolysosome (GO:0044754)	2/9	0.0016959116389499574	0.014864166717855511	41.10351966873706	262.22133588206833	FTH1;LAMP2
Intracellular Membrane-Bounded Organelle (GO:0043231)	52/5175	0.0021024655722946305	0.01740374279288333	1.699829645271769	10.478845543189724	SPARC;CPQ;HEXA;CELF4;H2AC15;USP39;CLU;GOLGA2;H2AC13;TRIM28;SCP2;GM2A;FTH1;LAMP2;UBTF;DHX15;BANF1;SYNPO;GUSB;FADS1;CTSC;H2AC8;H2AC6;H2AC7;KRT2;NSUN2;LIG3;DDOST;TUBB2B;SLC25A10;UBE2V1;GAPDH;SF3B4;DTYMK;ANP32A;DDX1;FLII;ARVCF;VPS53;APOE;GLMP;DNAJC13;NMRAL1;CUL4A;TSPAN15;CLCN6;RALYL;GNPDA2;SNX16;KRT16;TSR2;FAM98A
Keratin Filament (GO:0045095)	3/39	0.0025514275717719833	0.02000856358915924	12.058394160583942	72.00190443602459	KRT17;KRT16;KRT2
Late Endosome (GO:0005770)	6/205	0.0032455616596483742	0.02346894226779942	4.423835595889897	25.350643272646362	GRN;LAMP1;SNX16;LAMP2;PLD3;LAMTOR5
Cytoskeleton (GO:0005856)	11/599	0.0033077032726428718	0.02346894226779942	2.794810947634868	15.962566097317287	CLIC5;TUBB2B;KRT17;KRT16;FLII;DCX;SYNPO;PPP1R9A;CLU;KALRN;GAPDH
Secretory Granule Membrane (GO:0030667)	7/279	0.0035463071363331057	0.024018171059710578	3.790247678018576	21.384003026042947	SPARC;LAMP1;LAMP2;RAB24;DNAJC13;CLU;DDOST
Secondary Lysosome (GO:0005767)	2/15	0.004812150361469095	0.031174365385169357	22.12597547380156	118.0777292804548	FTH1;LAMP2
Endoplasmic reticulum-Golgi Intermediate Compartment Membrane (GO:0033116)	3/52	0.005775352846111842	0.035855315586277685	8.853418739758677	45.631900658875296	GOLGA2;TMED9;CTSC
Tertiary Granule Lumen (GO:1904724)	3/53	0.006090905943404828	0.03630179942269277	8.675912408759125	44.25546870549405	ASAH1;FTH1;CTSD
High-Density Lipoprotein Particle (GO:0034364)	2/18	0.006916402453867422	0.03963630637024023	17.97463768115942	89.40332276954871	APOE;CLU
Ficolin-1-Rich Granule Membrane (GO:0101003)	3/60	0.008587501166456098	0.047390284214887356	7.607760276603918	36.1935199989907	LAMP1;LAMP2;CLU
Endocytic Vesicle Lumen (GO:0071682)	2/21	0.009363901181887313	0.04982933128932891	15.134248665141113	70.69046042402755	SPARC;APOE
Heterotrimeric G-protein Complex (GO:0005834)	2/24	0.012139621936859022	0.06237254029627567	13.068511198945982	57.648870390316915	GNA14;GNB3
Intermediate Filament (GO:0005882)	3/69	0.012563929858100073	0.0624008516285637	6.567352355673523	28.74481054880305	KRT17;KRT16;KRT2
Endoplasmic Reticulum Lumen (GO:0005788)	6/284	0.01501642673434312	0.07217572849732662	3.153978309889402	13.242326642513436	ARSA;TSPAN15;LGALS1;APOE;ARSB;CTSC
COPII-coated ER To Golgi Transport Vesicle (GO:0030134)	3/76	0.016273673454407882	0.07371463363703486	5.935506449355064	24.443641848245708	GOLGA2;TMED9;CTSC
Endolysosome (GO:0036019)	2/28	0.016326059798806376	0.07371463363703486	11.055741360089186	45.494294847940814	SMPD1;CTSB
Coated Vesicle (GO:0030135)	3/79	0.018031828167919164	0.07902183520646928	5.700345754898194	22.890404469986034	GOLGA2;TMED9;CTSC
Intermediate Filament Cytoskeleton (GO:0045111)	3/81	0.019260406420576925	0.08199430161902747	5.553621560920831	21.935160022095427	KRT17;KRT16;KRT2
Autophagosome (GO:0005776)	3/83	0.0205342747909251	0.08498908177355112	5.414233576642336	21.037870016206046	FTH1;LAMP2;RAB24
Early Endosome (GO:0005769)	6/307	0.021153039584750594	0.0851838621115632	2.9095552139634058	11.219162472178935	ASAH1;SNX16;DNAJC13;APOE;PLD3;SNX6
Late Endosome Membrane (GO:0031902)	3/85	0.021853490903643306	0.08568868801691717	5.281645006231084	20.193813014134875	LAMP2;PLD3;LAMTOR5
Bounding Membrane Of Organelle (GO:0098588)	11/819	0.029068636498181775	0.11105709841613037	2.01063013278072	7.1138013638300945	GOLGA2;CLCN6;TMED9;LAMP1;ST8SIA3;RAB24;DNAJC13;CTSD;PLD3;CTSC;RAB33B
Platelet Dense Granule Membrane (GO:0031088)	1/5	0.03451662254205939	0.12543845753089874	35.71223021582734	120.21858976644734	LAMP2
Box C/D RNP Complex (GO:0031428)	1/5	0.03451662254205939	0.12543845753089874	35.71223021582734	120.21858976644734	NOP56
Low-Density Lipoprotein Particle (GO:0034362)	1/6	0.04127667689935802	0.14302848506986848	28.568345323741006	91.06039120762675	APOE
Extrinsic Component Of Endosome Membrane (GO:0031313)	1/6	0.04127667689935802	0.14302848506986848	28.568345323741006	91.06039120762675	SNX16
Microbody Lumen (GO:0031907)	2/49	0.04619354713927469	0.14914204538938544	6.109466543324083	18.7860913116616	SCP2;AGPS
Peroxisomal Matrix (GO:0005782)	2/49	0.04619354713927469	0.14914204538938544	6.109466543324083	18.7860913116616	SCP2;AGPS
Spherical High-Density Lipoprotein Particle (GO:0034366)	1/7	0.04798973670836404	0.14914204538938544	23.805755395683452	72.29255880846534	CLU
Cytolytic Granule (GO:0044194)	1/7	0.04798973670836404	0.14914204538938544	23.805755395683452	72.29255880846534	LAMP1
Early Endosome Membrane (GO:0031901)	3/116	0.04804575958852685	0.14914204538938544	3.8266907822492087	11.61630788616158	DNAJC13;PLD3;SNX6

## Sheet: lysosomal proteins
	Lysosomal and late endosomal proteins among increased enrichment in PFF-treated neurons
ID	Gene Name	Species
Arl8a	ADP-ribosylation factor-like 8A(Arl8a)	Mus musculus
Atp6v0d1	ATPase, H+ transporting, lysosomal V0 subunit D1(Atp6v0d1)	Mus musculus
Atp6ap2	ATPase, H+ transporting, lysosomal accessory protein 2(Atp6ap2)	Mus musculus
Gm2a	GM2 ganglioside activator protein(Gm2a)	Mus musculus
Lmbrd1	LMBR1 domain containing 1(Lmbrd1)	Mus musculus
Naaa	N-acylethanolamine acid amidase(Naaa)	Mus musculus
Asah1	N-acylsphingosine amidohydrolase 1(Asah1)	Mus musculus
Vps18	VPS18 CORVET/HOPS core subunit(Vps18)	Mus musculus
Vps16	VSP16 CORVET/HOPS core subunit(Vps16)	Mus musculus
Wdr45b	WD repeat domain 45B(Wdr45b)	Mus musculus
Wdr59	WD repeat domain 59(Wdr59)	Mus musculus
Acp2	acid phosphatase 2, lysosomal(Acp2)	Mus musculus
App	amyloid beta precursor protein(App)	Mus musculus
Apoe	apolipoprotein E(Apoe)	Mus musculus
Arsa	arylsulfatase A(Arsa)	Mus musculus
Arsb	arylsulfatase B(Arsb)	Mus musculus
Aga	aspartylglucosaminidase(Aga)	Mus musculus
Cpq	carboxypeptidase Q(Cpq)	Mus musculus
Ctsa	cathepsin A(Ctsa)	Mus musculus
Ctsb	cathepsin B(Ctsb)	Mus musculus
Ctsc	cathepsin C(Ctsc)	Mus musculus
Ctsd	cathepsin D(Ctsd)	Mus musculus
Creg1	cellular repressor of E1A-stimulated genes 1(Creg1)	Mus musculus
Cst3	cystatin C(Cst3)	Mus musculus
Epdr1	ependymin related 1(Epdr1)	Mus musculus
Galc	galactosylceramidase(Galc)	Mus musculus
Ggh	gamma-glutamyl hydrolase(Ggh)	Mus musculus
Gns	glucosamine (N-acetyl)-6-sulfatase(Gns)	Mus musculus
Gaa	glucosidase, alpha, acid(Gaa)	Mus musculus
Gusb	glucuronidase, beta(Gusb)	Mus musculus
Glmp	glycosylated lysosomal membrane protein(Glmp)	Mus musculus
Grn	granulin(Grn)	Mus musculus
Hexa	hexosaminidase A(Hexa)	Mus musculus
Ids	iduronate 2-sulfatase(Ids)	Mus musculus
Kif5b	kinesin family member 5B(Kif5b)	Mus musculus
Lamtor1	late endosomal/lysosomal adaptor, MAPK and MTOR activator 1(Lamtor1)	Mus musculus
Lamtor4	late endosomal/lysosomal adaptor, MAPK and MTOR activator 4(Lamtor4)	Mus musculus
Lamtor5	late endosomal/lysosomal adaptor, MAPK and MTOR activator 5(Lamtor5)	Mus musculus
Lgmn	legumain(Lgmn)	Mus musculus
Lars1	leucyl-tRNA synthetase 1(Lars1)	Mus musculus
Lamp1	lysosomal-associated membrane protein 1(Lamp1)	Mus musculus
Lamp2	lysosomal-associated membrane protein 2(Lamp2)	Mus musculus
Man2b2	mannosidase 2, alpha B2(Man2b2)	Mus musculus
Mtor	mechanistic target of rapamycin kinase(Mtor)	Mus musculus
Marchf1	membrane associated ring-CH-type finger 1(Marchf1)	Mus musculus
Nsg1	neuron specific gene family member 1(Nsg1)	Mus musculus
Nsg2	neuron specific gene family member 2(Nsg2)	Mus musculus
Ppt1	palmitoyl-protein thioesterase 1(Ppt1)	Mus musculus
Pla2g15	phospholipase A2, group XV(Pla2g15)	Mus musculus
Plbd2	phospholipase B domain containing 2(Plbd2)	Mus musculus
Pld3	phospholipase D family member 3(Pld3)	Mus musculus
Scarb2	scavenger receptor class B, member 2(Scarb2)	Mus musculus
Sqstm1	sequestosome 1(Sqstm1)	Mus musculus
Snx16	sorting nexin 16(Snx16)	Mus musculus
Snx6	sorting nexin 6(Snx6)	Mus musculus
Smpd1	sphingomyelin phosphodiesterase 1, acid lysosomal(Smpd1)	Mus musculus
Sphk2	sphingosine kinase 2(Sphk2)	Mus musculus
Sod1	superoxide dismutase 1, soluble(Sod1)	Mus musculus
Stx7	syntaxin 7(Stx7)	Mus musculus
Vti1b	vesicle transport through interaction with t-SNAREs 1B(Vti1b)	Mus musculus
Znrf2	zinc and ring finger 2(Znrf2)	Mus musculus
