# Supplementary material for: Preformed fibrils of α-synuclein rapidly activate LRRK2 on early endosomes, driving Rab5 phosphorylation and disrupting endolysosomal and synaptic function
Source: NPJ Parkinsons Dis. 2026 May 12;12:176. doi: 10.1038/s41531-026-01382-z (PMC13392030; doi:10.1038/s41531-026-01382-z)
Supplement: Supplementary file 4 — Supplementary Data 3 [file 41531_2026_1382_MOESM4_ESM.xlsx]

## Sheet:  fractional diff protein
				Lyso/Flow-through distribution changes in response to PFF
Name	FrScore_PBS1	FrScore_PBS2	FrScore_PBS3	FrScore_PFF1	FrScore_PFF2	FrScore_PFF3	diff FrScore	pvalue	adj.pvalue	Category
Ppp1r1b	2.46918	2.46593	1.13017	0.671307	0.837244	0.573019	-1.09226	0.092557	0.976997	Down
Cbr4	1.21596	1.16927	1.19166	0.784715	0.883367	0.597409	-0.479717	0.03214	0.976997	Down
Tp53i13	0.98045	0.84027	0.464918	0.128548	0.453277	0.397509	-0.563394	0.087368	0.976997	Down
Ppm1l	1.06879	0.49114	0.936183	0.308505	0.572929	0.0891701	-0.563622	0.088696	0.976997	Down
Rbm8a	0.812827	0.899912	0.990277	0.697512	0.716375	0.42997	-0.290635	0.070132	0.976997	Down
Synj2bp	1.73318	1.13239	1.38027	0.677651	0.281933	0.442756	-1.01652	0.014604	0.976997	Down
Aldh1a7	1.57161	1.93849	1.31431	0.402444	0.65073	0.668549	-1.03243	0.015917	0.976997	Down
Trav9-4	2.37621	1.39051	1.57153	1.02712	0.821802	0.604397	-0.95146	0.070818	0.976997	Down
Pdcl	1.06586	1.22753	1.12215	0.658347	0.530062	0.939374	-0.423714	0.055933	0.976997	Down
Chrdl1	1.68961	1.94441	1.06322	0.562562	0.570663	0.441883	-0.939184	0.054597	0.976997	Down
Mrps16	1.67406	3.10505	1.63714	0.585642	0.472796	0.74376	-1.33811	0.082526	0.976997	Down
Trappc6b	0.697877	0.871686	0.701117	0.297665	0.464128	0.593069	-0.331218	0.04895	0.976997	Down
Cacnb4	1.44798	1.85707	2.19497	0.340607	0.876354	1.38532	-0.910326	0.066063	0.976997	Down
Ube2i	2.92132	3.76539	5.24198	1.34376	0.306958	1.60725	-2.35054	0.030781	0.976997	Down
Kxd1	3.47479	1.9601	3.83293	0.886394	2.19983	0.243257	-2.46719	0.07161	0.976997	Down
Tmem201	1.74038	1.63246	1.16257	0.961681	0.467384	0.943727	-0.730007	0.040285	0.976997	Down
Papss1	1.20371	1.05657	1.09735	0.979195	0.756867	0.977399	-0.205978	0.081026	0.976997	Down
Clvs1	1.60245	1.12182	1.93944	0.607441	0.493182	0.440923	-0.984269	0.043253	0.976997	Down
Slc2a8	4.21579	2.58306	3.86547	1.16904	2.58878	0.405605	-2.65341	0.059038	0.976997	Down
Fdft1	1.84208	2.25026	1.46477	0.49764	1.38522	0.706969	-0.959346	0.049431	0.976997	Down
Map2k6	1.0511	1.1822	1.83817	0.378469	1.01648	0.171171	-0.66927	0.076792	0.976997	Down
Mix23	3.39563	1.44956	2.68736	0.776691	0.777478	0.538612	-1.79692	0.083142	0.976997	Down
Nptx2	2.52022	1.11581	2.11576	0.282109	0.790246	1.09104	-1.48049	0.083848	0.976997	Down
Sec61b	1.74169	1.98263	1.67106	1.30349	1.4594	1.12661	-0.515938	0.020358	0.976997	Down
Mta1	2.11497	1.8698	2.20606	1.30325	1.31195	1.66536	-0.642603	0.015947	0.976997	Down
Emc3	1.34513	0.98534	1.57771	0.121624	0.608062	0.637258	-1.05437	0.024314	0.976997	Down
Rpl22l1	3.39344	2.72129	1.89978	0.413727	1.21809	2.07421	-1.73685	0.090773	0.976997	Down
Stxbp5	1.98419	1.99879	1.25496	0.501807	1.05053	1.02492	-0.827871	0.048286	0.976997	Down
Spast	0.88074	0.809537	0.717195	0.21846	0.556183	0.0881251	-0.675105	0.053944	0.976997	Down
Klc4	1.45809	1.14665	0.899466	0.545026	0.660863	0.551221	-0.486778	0.062375	0.976997	Down
Gm10320	1.74169	1.98263	1.67106	1.30349	1.4594	1.12661	-0.515938	0.020358	0.976997	Down
Ap3s1	0.76045	0.672504	0.574902	0.15123	0.398674	0.534185	-0.373235	0.093312	0.976997	Down
Crtc1	1.32662	1.0892	1.08449	0.515832	0.726079	0.300959	-0.699335	0.015705	0.976997	Down
Mcrip1	1.3603	1.09207	1.01418	1.04649	0.569252	0.66373	-0.38958	0.099298	0.976997	Down
Coq9	1.27058	1.17455	1.22926	0.717751	1.00347	0.928513	-0.35155	0.046278	0.976997	Down
Rpl29	1.15625	0.925014	1.17272	0.899885	0.667886	0.573654	-0.395451	0.04381	0.976997	Down
Sez6l	1.58915	1.15189	1.33302	0.474098	0.455242	0.94429	-0.659095	0.024948	0.976997	Down
Pogz	0.745819	1.2551	1.51137	0.7231	0.606157	0.349267	-0.642998	0.095209	0.976997	Down
Iglon5	1.1006	1.02808	1.25882	0.779776	0.734564	0.641318	-0.404837	0.011301	0.976997	Down
Lin7c	1.42923	1.15784	1.52278	0.509684	0.979397	1.04987	-0.593869	0.070659	0.976997	Down
Lcmt1	1.65005	1.10238	1.3735	0.916718	0.768936	0.933879	-0.461053	0.074305	0.976997	Down
Manba	1.8573	2.13497	2.17839	1.00807	1.45577	0.878799	-0.94965	0.016076	0.976997	Down
Myo1c	1.13742	0.997446	0.781966	0.491797	0.356692	0.632657	-0.420233	0.023929	0.976997	Down
Rab3gap1	0.930917	1.04726	0.878331	0.760746	0.495045	0.648566	-0.324713	0.033028	0.976997	Down
Naa35	1.62749	1.69738	1.61514	0.673333	0.4865	0.613442	-1.05255	0.000585	0.976997	Down
Synpo2	1.54249	0.949716	1.16944	0.719509	0.872717	0.511413	-0.569578	0.075305	0.976997	Down
Slc6a11	2.11493	1.9492	1.76569	1.41198	1.83757	1.47257	-0.419747	0.096233	0.976997	Down
Mlec	1.17769	1.39666	1.78111	0.402962	0.84794	0.730577	-0.731714	0.026132	0.976997	Down
Arhgap5	2.6412	1.21273	2.52237	0.863819	0.71106	0.429089	-1.34636	0.076729	0.976997	Down
Ndufs6	1.39136	1.46786	1.18972	0.638609	1.05526	0.999261	-0.465323	0.052898	0.976997	Down
Spcs2	1.70141	2.37744	2.0306	1.30822	1.17969	1.33016	-0.721954	0.052631	0.976997	Down
Scrib	1.51271	0.917018	1.69646	0.511637	0.960955	0.523412	-0.761087	0.074502	0.976997	Down
Tns3	1.02563	1.71597	2.02105	0.436408	0.782047	0.234209	-0.968017	0.044138	0.976997	Down
Ndufb7	1.5243	1.72378	1.98664	1.27968	1.12826	1.34731	-0.505449	0.047789	0.976997	Down
Krt1	7.1342	3.58329	7.42633	0.992542	0.792581	0.905466	-5	0.052682	0.976997	Down
Atrx	1.30146	2.47116	2.24506	1.22451	0.861412	0.862202	-0.93891	0.091473	0.976997	Down
Anp32a	1.66162	1.42761	1.83231	1.23377	1.47905	1.02329	-0.432977	0.089461	0.976997	Down
Impa1	0.616216	0.947202	0.774642	0.362745	0.623509	0.396401	-0.328016	0.066089	0.976997	Down
Mvd	1.60443	1.38746	2.0657	0.941404	0.873184	1.05177	-0.726107	0.059352	0.976997	Down
Krt42	3.03255	2.43824	2.77458	1.86277	1.17051	0.767666	-1.4668	0.025476	0.976997	Down
Hbb-bs	2.25333	2.34039	3.35325	1.70165	2.11568	1.1036	-0.996875	0.095279	0.976997	Down
U2surp	1.22933	1.29694	1.35876	0.453103	1.05507	0.711624	-0.556501	0.0801	0.976997	Down
Tmem106b	2.98608	1.68799	2.24776	1.31024	0.970837	1.20497	-1.15629	0.084226	0.976997	Down
Wdr48	1.30056	1.20492	1.21315	1.16771	0.906973	0.875283	-0.256651	0.097788	0.976997	Down
Cend1	0.96052	1.04469	0.900382	0.707551	0.687305	0.599962	-0.313572	0.005501	0.976997	Down
Mycbp2	1.33911	1.38723	1.1158	0.910908	0.87058	0.958775	-0.351761	0.038615	0.976997	Down
Lima1	1.17719	1.79536	1.7191	0.716785	0.728694	1.33549	-0.621153	0.087085	0.976997	Down
Atp5me	1.79673	1.50941	1.43112	0.760268	1.28441	0.864231	-0.741301	0.041384	0.976997	Down
Bsg	1.37386	1.38052	1.38365	0.772023	0.951398	1.2043	-0.404452	0.084451	0.976997	Down
Mtmr7	0.884098	0.895701	0.85563	0.759804	0.744143	0.589161	-0.178471	0.073832	0.976997	Down
Tp53bp1	1.15377	1.42474	1.19827	0.518663	0.72023	0.814544	-0.561996	0.009035	0.976997	Down
Emc2	1.33397	1.18018	1.04614	0.69744	0.990214	0.901322	-0.319607	0.05443	0.976997	Down
Slc27a4	1.0466	1.04178	1.0198	0.848821	0.875315	0.896292	-0.16084	0.001382	0.976997	Down
Uqcrb	1.6467	1.67621	1.40851	1.42041	1.21962	1.38959	-0.240302	0.096286	0.976997	Down
Hmgb3	2.05703	1.47827	1.49185	1.24611	0.941114	1.07124	-0.552027	0.072518	0.976997	Down
Dctn4	0.786996	0.608888	0.834172	0.571644	0.511697	0.345106	-0.268622	0.050286	0.976997	Down
Slc8a1	1.00809	0.827276	1.31085	0.756995	0.63159	0.490067	-0.437499	0.07589	0.976997	Down
Fsd1l	0.960867	0.614229	0.906412	0.447882	0.548417	0.446535	-0.370069	0.073335	0.976997	Down
Pcbp1	1.79722	1.63943	1.77497	1.33202	1.32315	1.49694	-0.348275	0.009664	0.976997	Down
Cotl1	1.06423	0.930525	1.10097	0.923327	0.880905	0.762799	-0.174936	0.067469	0.976997	Down
Atp1b2	1.72629	1.75165	1.5933	1.18675	1.5483	1.20482	-0.421999	0.068666	0.976997	Down
Usp14	1.14479	1.10031	1.31221	0.96849	0.691973	0.998044	-0.299656	0.071784	0.976997	Down
Rpl22	1.89441	1.1658	2.07885	1.01827	1.20657	0.664634	-0.900071	0.096653	0.976997	Down
Rdh11	2.24196	2.0855	2.55622	1.58034	1.75033	1.84413	-0.544572	0.034356	0.976997	Down
Jup	2.54105	2.14019	1.83799	1.52197	1.12197	0.93933	-0.9706	0.022416	0.976997	Down
Sgpl1	1.60356	1.72886	1.37326	1.22296	1.18329	1.09191	-0.393453	0.047233	0.976997	Down
Ppp1r7	1.07313	1.15152	0.912737	0.869343	0.589538	0.723565	-0.320729	0.042032	0.976997	Down
H1-5	1.18501	1.14107	1.33194	0.697625	1.05556	0.904461	-0.355182	0.064147	0.976997	Down
Prkar2a	0.794266	0.895278	0.998707	0.510645	0.746724	0.665951	-0.254256	0.050126	0.976997	Down
Arcn1	1.24323	1.0727	1.46938	1.02167	0.800844	0.914034	-0.333492	0.073057	0.976997	Down
Ina	2.15891	2.0205	1.72107	0.488635	0.986372	1.49397	-1.05206	0.060508	0.976997	Down
Tubb4a	1.00637	0.96428	0.976589	0.716506	0.801682	0.823154	-0.20477	0.015389	0.976997	Down
Atic	1.05857	1.19551	1.18588	1.04357	0.914922	0.809859	-0.229131	0.059349	0.976997	Down
Wars1	1.01671	1.08687	1.11921	0.83635	0.907212	0.699227	-0.254618	0.033063	0.976997	Down
Farsa	1.31439	1.38302	1.20242	0.925383	1.03498	0.882309	-0.343939	0.007552	0.976997	Down
Clu	9.34535	9.96998	9.52645	7.4118	8.34601	7.41604	-1.94491	0.011025	0.976997	Down
Cars1	0.804314	0.969167	0.986687	0.697199	0.494782	0.52338	-0.344748	0.015629	0.976997	Down
Vdac2	2.18445	1.97471	2.17339	1.84623	1.93135	1.64843	-0.32154	0.051248	0.976997	Down
Kif21b	0.896054	1.03963	1.12708	0.74131	0.843393	0.902556	-0.198553	0.087587	0.976997	Down
Plxna4	0.683335	0.802331	0.970871	0.571836	0.554768	0.51855	-0.237972	0.07864	0.976997	Down
Hsph1	0.764708	0.881062	0.910922	0.514428	0.602225	0.675705	-0.25298	0.016896	0.976997	Down
Snrnp200	0.936693	1.18906	1.19888	0.563834	0.692255	0.84651	-0.415173	0.026447	0.976997	Down
Myo18a	0.938395	0.745643	0.825365	0.672418	0.707122	0.632264	-0.164725	0.082478	0.976997	Down
Tgfbrap1	0.86791	0.927224	0.974925	1.25073	1.24444	1.67831	0.414045	0.076641	0.976997	Up
Vamp3	0.74722	0.77625	1.15101	1.18557	1.86432	1.36824	0.495033	0.084512	0.976997	Up
Protein C1orf43 homolog	0.775574	0.663835	0.628792	1.15941	0.801614	0.989138	0.284665	0.088105	0.976997	Up
Gm7075	0.942342	0.582282	0.645921	1.11014	1.57501	1.20654	0.51861	0.035981	0.976997	Up
Mzt2	1.03774	0.764493	1.06125	1.54888	1.39374	1.96999	0.795238	0.037914	0.976997	Up
Sco2	0.743754	1.0324	0.796565	1.07206	1.39369	1.34705	0.409358	0.037455	0.976997	Up
Ca2	0.933667	0.567386	0.313227	1.30961	1.03591	1.05392	0.616045	0.080556	0.976997	Up
Frmd8	0.466352	0.502573	0.381535	1.21724	1.1955	0.860223	0.566486	0.022954	0.976997	Up
Scn3b	0.567504	0.860738	1.0214	1.4974	1.82437	1.00956	0.585879	0.099903	0.976997	Up
Bod1	0.341149	0.526503	0.479633	0.695285	0.733872	1.15182	0.353822	0.09217	0.976997	Up
Lyrm7	0.427915	0.236959	0.578025	0.837968	0.619221	0.713409	0.288161	0.068146	0.976997	Up
Lamtor5	2.68498	3.05802	2.96777	3.25797	4.15486	3.60344	0.753197	0.082008	0.976997	Up
Prkag1	0.598713	0.864719	0.249496	1.00935	1.07569	1.27585	0.54997	0.073419	0.976997	Up
Cnnm3	0.741811	0.659284	0.640565	1.33421	1.67656	1.37896	0.774043	0.012955	0.976997	Up
Rnf7	0.942342	0.582282	0.645921	1.11014	1.57501	1.20654	0.51861	0.035981	0.976997	Up
Antxr1	0.780093	0.530267	0.832025	1.207	1.62093	1.46375	0.703409	0.010805	0.976997	Up
Lrfn4	0.641232	0.642164	0.686443	0.856103	0.988349	0.955543	0.267809	0.011841	0.976997	Up
Wdr82	0.727636	0.807333	0.420425	1.17332	1.19733	0.800618	0.450661	0.081227	0.976997	Up
Ube2h	0.876496	0.897572	0.681058	1.38064	1.24826	1.08743	0.432685	0.019786	0.976997	Up
Sf3b6	0.953582	1.03228	1.27193	1.54625	1.64982	1.54018	0.473124	0.024562	0.976997	Up
Trappc9	0.687368	0.514417	0.887159	0.906418	1.13268	1.44159	0.454205	0.077658	0.976997	Up
Camk1d	0.759297	0.649673	0.522589	1.16644	0.82903	0.876618	0.304522	0.07757	0.976997	Up
Rexo2	0.308294	0.361314	0.271728	0.79114	1.56551	1.03473	0.77123	0.06841	0.976997	Up
Babam2	0.570773	0.133683	0.480462	0.858246	0.660112	0.765428	0.391345	0.094546	0.976997	Up
Clstn3	0.582106	0.639527	1.01839	1.57197	1.68705	1.03941	0.772448	0.054229	0.976997	Up
Fam177a1	0.644893	1.37858	0.213242	2.48294	2.24872	2.8957	1.79902	0.017429	0.976997	Up
Mast1	0.557257	0.539586	0.658069	0.836902	1.08116	1.05161	0.404772	0.019572	0.976997	Up
Ctsf	2.69002	2.74571	3.2386	4.39325	3.56903	3.74249	1.01492	0.035289	0.976997	Up
Cab39	0.571249	0.521475	0.542219	0.688484	0.724005	0.911242	0.224306	0.074168	0.976997	Up
Epb41	0.983105	0.972172	0.69667	1.00914	1.18906	1.3539	0.308113	0.093457	0.976997	Up
Atox1	0.474208	0.556439	0.366401	0.782348	0.58732	0.679861	0.217792	0.050768	0.976997	Up
Afap1	0.856863	0.915295	0.786975	1.07974	0.9968	1.09982	0.199836	0.014157	0.976997	Up
Slc39a6	1.13361	0.936507	1.06245	1.52946	1.39334	1.16001	0.280961	0.079587	0.976997	Up
Phf5a	0.909506	0.808901	1.07691	1.43341	1.25966	1.09597	0.328933	0.05964	0.976997	Up
Rpl31	0.738247	0.805683	0.715122	1.25432	0.92688	1.03409	0.307892	0.071057	0.976997	Up
Stx5	0.627141	0.763122	0.698915	1.11862	1.05255	0.91394	0.323201	0.014137	0.976997	Up
Ppp1r8	1.21941	0.937142	0.910484	1.3646	1.25827	1.77396	0.428225	0.087553	0.976997	Up
Snrpd1	0.838111	0.687737	0.619114	1.13882	0.893288	1.03242	0.302387	0.033649	0.976997	Up
Abcb6	0.544752	0.755668	1.03182	1.24849	2.26697	1.40065	0.788151	0.096508	0.976997	Up
Kiaa0513	0.839941	0.947042	0.511388	0.929309	1.47648	1.44824	0.434522	0.084506	0.976997	Up
Tollip	1.47287	1.45568	1.33066	1.67727	1.74305	1.87768	0.346251	0.011197	0.976997	Up
Vgf	0.877705	0.668846	0.950277	1.10981	1.32058	1.30487	0.386239	0.020505	0.976997	Up
Ndel1	0.674261	0.691558	0.81839	0.943032	1.00253	0.795977	0.180887	0.077223	0.976997	Up
Suox	0.868464	0.669407	0.824683	1.19755	1.13393	1.22328	0.397653	0.011761	0.976997	Up
Uba6	0.771696	0.761699	0.673742	0.873407	1.03414	1.25171	0.315174	0.09187	0.976997	Up
Slc39a10	0.994264	1.32524	0.415129	1.3391	2.08146	1.88537	0.788133	0.07068	0.976997	Up
Rbm3	0.359101	0.390196	0.212871	0.56797	0.592849	0.387068	0.201661	0.084651	0.976997	Up
Gcdh	0.591448	0.660393	0.423244	1.05091	0.699289	1.2189	0.413673	0.088854	0.976997	Up
Pick1	0.871914	0.714527	0.822735	0.900664	0.947823	0.989689	0.145409	0.071242	0.976997	Up
Igsf21	0.89994	0.808402	0.7506	1.0636	1.1298	0.929723	0.199725	0.043347	0.976997	Up
Mat2a	1.0249	1.31076	1.05471	1.84702	1.68552	1.28828	0.447095	0.083527	0.976997	Up
Ppp6c	0.723235	0.67627	0.716391	0.880414	0.830369	0.914676	0.165448	0.007394	0.976997	Up
Sqstm1	1.26631	1.51277	1.6118	2.36621	1.93047	2.06516	0.592124	0.01791	0.976997	Up
Prpf40a	0.919704	0.713063	0.723758	1.59901	1.31122	0.968528	0.459802	0.094656	0.976997	Up
Scai	1.08742	1.01848	0.964035	1.36252	1.52695	1.63021	0.459726	0.013219	0.976997	Up
Taco1	0.832761	0.706147	0.979188	1.2901	1.08287	1.5565	0.481989	0.054399	0.976997	Up
Hdgf	0.81229	0.847977	0.380358	1.40837	0.859304	1.2543	0.520992	0.090742	0.976997	Up
Agfg1	0.406558	0.695216	0.675236	1.44398	1.29343	0.85921	0.582576	0.054119	0.976997	Up
Ogfr	0.673156	0.62802	0.774931	0.892179	0.99159	0.858119	0.223264	0.020079	0.976997	Up
Txndc12	0.506042	0.72027	0.477025	0.828254	1.03879	1.00952	0.39401	0.018799	0.976997	Up
Rps28	0.519194	0.779548	0.508968	0.730475	0.962135	0.942161	0.260087	0.077359	0.976997	Up
Srsf5	0.869174	1.28112	0.602796	1.48576	1.59283	1.46984	0.656035	0.088561	0.976997	Up
Spr	0.66998	0.791348	0.838189	1.08088	1.17591	0.951308	0.311821	0.02355	0.976997	Up
Grn	5.45279	6.45357	4.76614	9.40516	7.4161	7.71033	2.77075	0.03188	0.976997	Up
Rhot1	0.814882	0.911702	1.05705	1.16356	1.20629	1.07279	0.229575	0.068759	0.976997	Up
Pea15	0.770822	0.718515	0.704405	0.935907	0.96759	1.26524	0.297842	0.085316	0.976997	Up
Arl8a	2.12078	2.30615	2.21618	2.56315	2.40391	2.39365	0.234455	0.035534	0.976997	Up
Rpl30	1.12486	1.30075	1.25032	1.59222	1.46331	1.38326	0.257066	0.034975	0.976997	Up
Picalm	1.05278	1.42798	1.33398	1.79448	1.51325	1.60995	0.351925	0.063508	0.976997	Up
Bpnt1	0.418121	0.668335	0.240247	0.88656	1.22567	1.07944	0.547646	0.01893	0.976997	Up
Cmpk2	0.441786	0.556428	0.47563	0.819205	0.744954	0.605109	0.225852	0.045813	0.976997	Up
Grin1	0.833655	0.450503	0.6953	1.16223	1.43525	1.07621	0.587057	0.02229	0.976997	Up
Sipa1l1	0.713614	0.424733	0.804419	1.66197	0.894003	1.62846	0.628611	0.078749	0.976997	Up
Akap12	0.545926	0.479021	0.460562	1.00114	0.895476	0.72168	0.377312	0.033762	0.976997	Up
Capza2	0.844324	0.951609	0.741652	1.02931	1.00423	1.32427	0.244454	0.099208	0.976997	Up
Gnai1	0.594105	0.607542	0.656578	0.771037	0.791237	0.794402	0.166988	0.006539	0.976997	Up
Gna13	1.20609	1.29651	1.19467	2.14361	1.62152	1.77682	0.587649	0.052595	0.976997	Up
Pld3	1.3035	0.690826	1.3051	2.43796	2.38839	1.72031	0.965929	0.025394	0.976997	Up
Gnai3	0.751986	0.880359	0.929708	0.910803	1.13328	1.08747	0.180091	0.096023	0.976997	Up
Arsb	1.61106	1.05814	2.00014	2.40086	2.90621	2.53492	1.00908	0.040453	0.976997	Up
Rps10	1	1.20747	1	1.36585	1.26712	1.2648	0.226366	0.060833	0.976997	Up
Ctsa	2.48623	2.43995	2.27986	4.91778	3.28761	5.49046	2.01801	0.080509	0.976997	Up
Glb1	1.28261	0.867321	0.960928	1.77043	2.52135	2.38303	1.12129	0.018965	0.976997	Up
Cacybp	0.661393	0.663643	0.899954	1.15779	1.05952	1.06343	0.358345	0.032983	0.976997	Up
Eif3d	0.694999	0.727784	0.987064	1.07821	1.25913	0.94194	0.292211	0.090161	0.976997	Up
Prmt1	0.449426	0.456759	0.433563	0.662266	0.588328	0.728498	0.205832	0.03125	0.976997	Up
Mapk8ip3	0.819468	0.766813	0.731542	1.05543	0.899564	0.984979	0.20566	0.025276	0.976997	Up
Appl1	0.473317	0.563363	0.588203	0.707016	0.974693	0.979413	0.333381	0.047284	0.976997	Up
Lamp1	3.28584	2.68229	3.48044	4.48195	4.15802	5.31536	1.49964	0.028104	0.976997	Up
Pla2g7	3.75037	3.69073	3.35414	5.35245	4.68394	4.85644	1.43224	0.007607	0.976997	Up
Nt5dc3	0.713403	0.619693	0.564491	0.932669	0.874168	0.897821	0.273582	0.015234	0.976997	Up
Pccb	1.02744	0.723882	0.573839	1.35709	1.42034	0.907401	0.419929	0.098914	0.976997	Up
Rps9	0.9683	1.08064	1.05496	1.55988	1.19087	1.75313	0.370657	0.099934	0.976997	Up
Ntm	0.832885	0.96532	0.795649	0.953953	1.03329	1.03871	0.141984	0.088742	0.976997	Up
Ola1	0.983058	0.969128	0.93656	1.12384	1.08609	1.14791	0.154073	0.002936	0.976997	Up
Ctsb	2.50946	2.4905	2.30969	4.21146	4.17272	4.13461	1.74837	0.000449	0.976997	Up
Me1	0.358386	0.409427	0.494608	0.665765	0.499918	0.551067	0.142979	0.077148	0.976997	Up
Eif3l	0.595252	0.732967	0.75905	1.09252	0.898015	0.835757	0.260463	0.065586	0.976997	Up
Ppt1	3.82247	3.8851	3.19874	6.65004	6.51964	7.67882	3.41585	0.003269	0.976997	Up
Hnrnpr	0.858431	1.12598	0.679204	1.72397	1.26808	1.32256	0.547257	0.047366	0.976997	Up
Dst	0.81061	0.721187	0.785318	1.96993	1.27689	1.45756	0.745118	0.059596	0.976997	Up
Capzb	0.793127	0.693304	0.67673	0.874008	0.940727	0.959076	0.205585	0.013068	0.976997	Up
Tjp1	1.30883	1.72197	1.68835	1.9601	1.94662	2.02903	0.406755	0.087206	0.976997	Up
Slc25a4	0.854768	0.901285	0.830556	1.19674	1.02029	1.14285	0.256539	0.026026	0.976997	Up
Pfkm	0.693564	0.615217	0.58258	1.01896	0.831605	0.816897	0.266146	0.038914	0.976997	Up
Kif2a	0.685904	0.662747	0.694123	0.799797	0.786996	0.927069	0.151023	0.066693	0.976997	Up
Idh3a	0.872542	0.84111	0.667891	1.0333	1.09684	1.28207	0.340632	0.025841	0.976997	Up
Syn2	0.60059	0.544166	0.614812	0.829581	0.726207	0.729319	0.176685	0.017344	0.976997	Up
Actr2	0.501488	0.37914	0.532964	0.710407	0.606987	0.561291	0.17117	0.073998	0.976997	Up
Myh14	0.57691	0.685508	0.977732	1.45214	1.88761	2.49962	1.09989	0.044024	0.976997	Up
Hnrnpa1	0.7795	0.959103	0.828569	0.97774	1.23382	1.13655	0.270115	0.052849	0.976997	Up
Epb41l3	0.414361	0.655925	0.568808	0.853916	0.781492	0.950655	0.323369	0.026097	0.976997	Up
Dbn1	0.80559	0.742692	0.688796	1.02997	0.906131	1.02859	0.244877	0.01123	0.976997	Up
Abat	0.578416	0.755851	0.664428	0.902327	0.915985	0.982619	0.266776	0.019836	0.976997	Up
Add1	0.781254	0.78979	1.04154	1.30122	0.9699	1.30906	0.297522	0.088148	0.976997	Up
Cat	1.28398	1.45288	1.22774	1.78786	1.55409	1.54182	0.298022	0.044563	0.976997	Up
Map2	0.43264	0.309133	0.456815	0.568388	0.641787	0.756818	0.259167	0.024285	0.976997	Up
