# Supplementary material for: Preformed fibrils of α-synuclein rapidly activate LRRK2 on early endosomes, driving Rab5 phosphorylation and disrupting endolysosomal and synaptic function
Source: NPJ Parkinsons Dis. 2026 May 12;12:176. doi: 10.1038/s41531-026-01382-z (PMC13392030; doi:10.1038/s41531-026-01382-z)
Supplement: Supplementary file 5 — Supplementary Data 4 [file 41531_2026_1382_MOESM5_ESM.xlsx]

## Sheet: DiffChIPL_peak_diff.PFF_PBS
			Differential chromatin accessibility regions in PFF- versus PBS-treated neurons
seqnames	peak_start	peak_end	peak_id	logFC	P.Value	adj.P.Val	Diff_peak_type
chr1	106584812	106585205	chr1_106584812_106585205	-0.69304	9.84998e-12	8.06055e-09	sigDown
chr1	118756180	118756491	chr1_118756180_118756491	-0.634483	5.03353e-08	1.04818e-05	sigDown
chr1	118895124	118895666	chr1_118895124_118895666	0.670926	8.58058e-11	5.02274e-08	sigUp
chr1	118976445	118977263	chr1_118976445_118977263	0.72805	6.01549e-13	7.00893e-10	sigUp
chr1	119292232	119292572	chr1_119292232_119292572	0.782769	4.81762e-09	1.51514e-06	sigUp
chr1	120280404	120281384	chr1_120280404_120281384	-0.626639	2.7616e-08	6.39272e-06	sigDown
chr1	122084405	122084980	chr1_122084405_122084980	0.663821	3.70327e-10	1.73899e-07	sigUp
chr1	127159905	127161246	chr1_127159905_127161246	-0.687767	3.34683e-12	3.1864e-09	sigDown
chr1	127618930	127619697	chr1_127618930_127619697	0.632441	1.11492e-08	3.04463e-06	sigUp
chr1	132396800	132397085	chr1_132396800_132397085	0.587184	9.17348e-07	0.000110461	sigUp
chr1	132707261	132707875	chr1_132707261_132707875	0.673298	2.8138e-11	1.95592e-08	sigUp
chr1	132727318	132728465	chr1_132727318_132728465	0.712052	1.70066e-12	1.73383e-09	sigUp
chr1	132732241	132732807	chr1_132732241_132732807	0.756888	6.36579e-14	1.01142e-10	sigUp
chr1	135770974	135771445	chr1_135770974_135771445	0.723149	8.82571e-12	7.29555e-09	sigUp
chr1	135962506	135962753	chr1_135962506_135962753	0.5865	2.32778e-05	0.0014653	sigUp
chr1	14190031	14190321	chr1_14190031_14190321	0.626934	6.83725e-08	1.34157e-05	sigUp
chr1	144166754	144167434	chr1_144166754_144167434	0.877926	6.00723e-18	3.58501e-14	sigUp
chr1	147258502	147259151	chr1_147258502_147259151	0.589136	6.50775e-07	8.41608e-05	sigUp
chr1	154139459	154140150	chr1_154139459_154140150	-0.866215	2.72907e-18	1.75724e-14	sigDown
chr1	158310364	158310944	chr1_158310364_158310944	0.647997	3.09939e-10	1.49874e-07	sigUp
chr1	159587769	159588989	chr1_159587769_159588989	0.985455	2.35883e-22	3.84774e-18	sigUp
chr1	159593963	159594838	chr1_159593963_159594838	0.61517	6.93195e-10	2.95491e-07	sigUp
chr1	160855845	160856540	chr1_160855845_160856540	0.611512	2.00813e-08	4.96817e-06	sigUp
chr1	161113851	161114881	chr1_161113851_161114881	0.665405	9.18388e-11	5.28734e-08	sigUp
chr1	163060440	163060910	chr1_163060440_163060910	-0.623206	2.39285e-05	0.00149702	sigDown
chr1	165619359	165619757	chr1_165619359_165619757	0.644073	1.20707e-09	4.80239e-07	sigUp
chr1	166692287	166692663	chr1_166692287_166692663	0.643631	0.000232774	0.00834267	sigUp
chr1	167618013	167618533	chr1_167618013_167618533	0.586277	1.94257e-08	4.83529e-06	sigUp
chr1	169467637	169468370	chr1_169467637_169468370	-0.643249	9.67495e-11	5.55699e-08	sigDown
chr1	17041165	17041723	chr1_17041165_17041723	0.594877	2.11154e-08	5.18208e-06	sigUp
chr1	171788266	171789520	chr1_171788266_171789520	0.761853	3.43569e-14	5.71869e-11	sigUp
chr1	175296459	175297423	chr1_175296459_175297423	0.586848	5.22436e-09	1.62015e-06	sigUp
chr1	178454177	178454644	chr1_178454177_178454644	0.666154	4.71396e-09	1.48833e-06	sigUp
chr1	180377300	180377846	chr1_180377300_180377846	-0.846996	1.47781e-16	5.24046e-13	sigDown
chr1	181976617	181977124	chr1_181976617_181977124	0.859848	8.45527e-17	3.50652e-13	sigUp
chr1	182252504	182253025	chr1_182252504_182253025	-0.614277	1.87555e-05	0.00123796	sigDown
chr1	182474974	182475482	chr1_182474974_182475482	0.681788	6.86744e-12	5.91666e-09	sigUp
chr1	182573861	182574738	chr1_182573861_182574738	-0.646601	1.84566e-10	9.81735e-08	sigDown
chr1	183783585	183784140	chr1_183783585_183784140	-0.664529	3.70994e-10	1.73899e-07	sigDown
chr1	184748562	184749072	chr1_184748562_184749072	0.912479	1.30134e-17	7.1321e-14	sigUp
chr1	185617698	185618094	chr1_185617698_185618094	0.645402	7.08008e-10	2.99199e-07	sigUp
chr1	186692043	186692595	chr1_186692043_186692595	0.604729	0.000105224	0.00458022	sigUp
chr1	187119125	187119706	chr1_187119125_187119706	0.64508	2.73267e-10	1.36735e-07	sigUp
chr1	189164479	189166152	chr1_189164479_189166152	0.652488	9.80355e-11	5.61766e-08	sigUp
chr1	23846195	23846666	chr1_23846195_23846666	0.637391	1.36825e-09	5.33785e-07	sigUp
chr1	24245002	24245307	chr1_24245002_24245307	0.628028	2.16953e-09	7.85272e-07	sigUp
chr1	27025620	27026104	chr1_27025620_27026104	-0.678985	0.000239811	0.00853114	sigDown
chr1	27850995	27851246	chr1_27850995_27851246	0.588274	2.42445e-05	0.00151177	sigUp
chr1	32430615	32430855	chr1_32430615_32430855	0.593965	0.000588495	0.0166891	sigUp
chr1	38760864	38761957	chr1_38760864_38761957	0.669907	2.66831e-10	1.34063e-07	sigUp
chr1	38786039	38786889	chr1_38786039_38786889	0.754529	1.85896e-13	2.56978e-10	sigUp
chr1	39177041	39177844	chr1_39177041_39177844	0.699473	6.12679e-12	5.41194e-09	sigUp
chr1	39196223	39197020	chr1_39196223_39197020	0.588054	8.75691e-09	2.51485e-06	sigUp
chr1	40897912	40898809	chr1_40897912_40898809	0.604474	3.6349e-06	0.00033751	sigUp
chr1	53194940	53196054	chr1_53194940_53196054	0.698999	3.76596e-10	1.75851e-07	sigUp
chr1	53844262	53844526	chr1_53844262_53844526	0.620133	5.39159e-05	0.00276282	sigUp
chr1	53936753	53937043	chr1_53936753_53937043	0.654407	0.00117628	0.0278243	sigUp
chr1	54106480	54107182	chr1_54106480_54107182	0.633695	5.29831e-10	2.38747e-07	sigUp
chr1	54813517	54814019	chr1_54813517_54814019	0.619163	7.71879e-08	1.47205e-05	sigUp
chr1	55983432	55984403	chr1_55983432_55984403	0.797391	5.35572e-15	1.15946e-11	sigUp
chr1	56210126	56211362	chr1_56210126_56211362	0.612768	2.06962e-09	7.56948e-07	sigUp
chr1	56700632	56701398	chr1_56700632_56701398	-0.652643	3.12356e-09	1.06977e-06	sigDown
chr1	59508299	59508867	chr1_59508299_59508867	-0.649857	2.16708e-09	7.85272e-07	sigDown
chr1	64226022	64226621	chr1_64226022_64226621	0.628869	1.5666e-09	5.97068e-07	sigUp
chr1	64975405	64975965	chr1_64975405_64975965	-0.623861	1.34371e-08	3.58538e-06	sigDown
chr1	65055216	65055915	chr1_65055216_65055915	0.590657	2.60629e-08	6.12361e-06	sigUp
chr1	72966331	72966963	chr1_72966331_72966963	0.604098	3.24121e-09	1.09995e-06	sigUp
chr1	75692737	75694004	chr1_75692737_75694004	0.673953	2.45806e-11	1.77941e-08	sigUp
chr1	77280817	77281206	chr1_77280817_77281206	0.688751	5.88333e-05	0.00295836	sigUp
chr1	80202282	80203079	chr1_80202282_80203079	1.15561	3.52376e-28	1.23171e-23	sigUp
chr1	82199845	82200807	chr1_82199845_82200807	0.662159	6.70859e-11	4.12428e-08	sigUp
chr1	82831465	82832855	chr1_82831465_82832855	0.603447	2.30219e-09	8.24748e-07	sigUp
chr1	84535973	84536842	chr1_84535973_84536842	-0.678882	6.12435e-11	3.82273e-08	sigDown
chr1	86294415	86295038	chr1_86294415_86295038	0.767136	2.2672e-14	4.0492e-11	sigUp
chr1	86470572	86471189	chr1_86470572_86471189	0.675549	1.38561e-10	7.67042e-08	sigUp
chr1	87546420	87546737	chr1_87546420_87546737	0.71287	6.19084e-08	1.23959e-05	sigUp
chr1	88668038	88669410	chr1_88668038_88669410	-0.946724	4.20321e-21	4.47151e-17	sigDown
chr1	89112588	89112896	chr1_89112588_89112896	0.593656	0.00123951	0.0289081	sigUp
chr1	89130391	89130845	chr1_89130391_89130845	0.723531	2.65986e-12	2.60327e-09	sigUp
chr1	89131724	89132085	chr1_89131724_89132085	0.706297	7.21388e-12	6.19333e-09	sigUp
chr1	89171121	89171807	chr1_89171121_89171807	0.644151	1.12616e-10	6.37847e-08	sigUp
chr1	90857146	90857827	chr1_90857146_90857827	0.631563	3.07351e-09	1.06069e-06	sigUp
chr1	91563114	91563635	chr1_91563114_91563635	0.689548	5.0594e-11	3.24068e-08	sigUp
chr1	92638251	92638469	chr1_92638251_92638469	0.596754	3.21632e-05	0.00185629	sigUp
chr1	93079600	93080098	chr1_93079600_93080098	-0.67383	1.38174e-11	1.06766e-08	sigDown
chr1	93216851	93217632	chr1_93216851_93217632	0.58733	1.47202e-08	3.84018e-06	sigUp
chr1	93540272	93540942	chr1_93540272_93540942	-0.676905	8.56807e-11	5.02274e-08	sigDown
chr1	94020037	94020538	chr1_94020037_94020538	0.605085	4.95369e-05	0.00259101	sigUp
chr10	100661846	100662439	chr10_100661846_100662439	-0.665342	7.28018e-08	1.40594e-05	sigDown
chr10	110548512	110548973	chr10_110548512_110548973	0.589099	4.86808e-07	6.68046e-05	sigUp
chr10	110563205	110563964	chr10_110563205_110563964	0.596283	1.14525e-08	3.12397e-06	sigUp
chr10	116291275	116291835	chr10_116291275_116291835	0.640908	8.93193e-10	3.69168e-07	sigUp
chr10	117541572	117542099	chr10_117541572_117542099	0.641243	2.36997e-06	0.000236592	sigUp
chr10	121903559	121904538	chr10_121903559_121904538	0.611978	3.49737e-09	1.16745e-06	sigUp
chr10	12684031	12684488	chr10_12684031_12684488	0.616106	7.01424e-08	1.3621e-05	sigUp
chr10	127596355	127597720	chr10_127596355_127597720	0.655437	4.38779e-11	2.87831e-08	sigUp
chr10	12878612	12879013	chr10_12878612_12879013	0.944743	5.28356e-15	1.15427e-11	sigUp
chr10	129691211	129691694	chr10_129691211_129691694	0.806847	6.07666e-10	2.67283e-07	sigUp
chr10	17807738	17808280	chr10_17807738_17808280	0.640516	8.89989e-09	2.541e-06	sigUp
chr10	20202827	20203174	chr10_20202827_20203174	0.7362	2.96086e-10	1.44686e-07	sigUp
chr10	21930803	21931305	chr10_21930803_21931305	0.707387	8.42997e-12	7.06388e-09	sigUp
chr10	25466369	25466936	chr10_25466369_25466936	0.87929	5.40762e-16	1.67486e-12	sigUp
chr10	26140833	26141903	chr10_26140833_26141903	0.60755	1.78671e-08	4.50696e-06	sigUp
chr10	26364684	26365174	chr10_26364684_26365174	0.746186	1.39251e-06	0.000154703	sigUp
chr10	39389376	39389945	chr10_39389376_39389945	0.644348	2.27421e-10	1.16902e-07	sigUp
chr10	39421268	39422666	chr10_39421268_39422666	0.731428	5.05391e-13	6.03218e-10	sigUp
chr10	40358116	40358900	chr10_40358116_40358900	0.689548	2.36298e-07	3.71102e-05	sigUp
chr10	46294067	46294780	chr10_46294067_46294780	0.691839	1.76059e-11	1.32142e-08	sigUp
chr10	46954565	46955101	chr10_46954565_46955101	0.639101	3.06665e-07	4.60366e-05	sigUp
chr10	48917085	48917693	chr10_48917085_48917693	0.804499	5.74253e-08	1.16315e-05	sigUp
chr10	51869358	51870023	chr10_51869358_51870023	0.678259	6.61845e-11	4.08942e-08	sigUp
chr10	53679735	53680338	chr10_53679735_53680338	-0.849484	1.73544e-14	3.24144e-11	sigDown
chr10	56839055	56840178	chr10_56839055_56840178	-0.652057	2.13212e-10	1.11711e-07	sigDown
chr10	56898965	56900160	chr10_56898965_56900160	-0.707027	1.49932e-12	1.56776e-09	sigDown
chr10	57127189	57127963	chr10_57127189_57127963	-0.633642	4.32525e-09	1.38703e-06	sigDown
chr10	59283412	59284686	chr10_59283412_59284686	0.588509	3.51239e-09	1.16927e-06	sigUp
chr10	59930774	59931443	chr10_59930774_59931443	0.722092	2.75713e-13	3.62698e-10	sigUp
chr10	60085858	60086282	chr10_60085858_60086282	0.71707	1.14182e-11	9.04146e-09	sigUp
chr10	60816868	60817452	chr10_60816868_60817452	0.682029	9.04673e-12	7.42806e-09	sigUp
chr10	60934300	60935167	chr10_60934300_60935167	0.724631	6.51501e-13	7.38009e-10	sigUp
chr10	61970447	61971291	chr10_61970447_61971291	0.591223	7.49889e-06	0.0006031	sigUp
chr10	62299981	62300761	chr10_62299981_62300761	0.743655	3.40491e-13	4.38483e-10	sigUp
chr10	62320327	62320999	chr10_62320327_62320999	0.709319	8.67058e-13	9.59966e-10	sigUp
chr10	62401547	62402243	chr10_62401547_62402243	0.802891	1.65003e-15	4.29502e-12	sigUp
chr10	63442549	63443345	chr10_63442549_63443345	0.641676	1.00811e-08	2.80303e-06	sigUp
chr10	67018807	67019267	chr10_67018807_67019267	0.782961	1.62694e-14	3.0859e-11	sigUp
chr10	67906135	67906409	chr10_67906135_67906409	0.633199	4.44918e-05	0.00239364	sigUp
chr10	69176071	69176398	chr10_69176071_69176398	0.744005	3.46509e-07	5.08603e-05	sigUp
chr10	75835335	75835702	chr10_75835335_75835702	0.893011	2.70733e-15	6.75952e-12	sigUp
chr10	77201858	77202301	chr10_77201858_77202301	0.716575	8.53818e-12	7.13014e-09	sigUp
chr10	77544829	77545380	chr10_77544829_77545380	0.59665	6.69659e-09	2.00309e-06	sigUp
chr10	80075272	80075634	chr10_80075272_80075634	0.656898	8.6199e-11	5.03371e-08	sigUp
chr10	80371249	80372143	chr10_80371249_80372143	0.606755	9.04124e-10	3.71614e-07	sigUp
chr10	80571179	80571347	chr10_80571179_80571347	0.620947	2.1594e-08	5.26783e-06	sigUp
chr10	81142587	81142984	chr10_81142587_81142984	1.03894	3.52761e-24	7.84672e-20	sigUp
chr10	81145886	81146575	chr10_81145886_81146575	0.752895	3.358e-13	4.37042e-10	sigUp
chr10	81221804	81222348	chr10_81221804_81222348	0.714775	1.26532e-11	9.89136e-09	sigUp
chr10	81424288	81425542	chr10_81424288_81425542	0.68934	6.30855e-12	5.55246e-09	sigUp
chr10	81488020	81488252	chr10_81488020_81488252	0.625761	0.00179247	0.037944	sigUp
chr10	83906728	83907297	chr10_83906728_83907297	0.746191	4.10893e-13	5.10344e-10	sigUp
chr10	84048763	84049056	chr10_84048763_84049056	0.613836	3.76487e-05	0.00210655	sigUp
chr10	8804354	8804656	chr10_8804354_8804656	0.58738	1.93923e-08	4.8319e-06	sigUp
chr10	8898077	8899523	chr10_8898077_8899523	0.668953	5.09486e-11	3.25487e-08	sigUp
chr10	90580034	90580210	chr10_90580034_90580210	0.656239	4.13246e-09	1.33748e-06	sigUp
chr10	90966748	90967259	chr10_90966748_90967259	0.587631	9.61806e-09	2.7019e-06	sigUp
chr10	92555822	92557108	chr10_92555822_92557108	-0.872876	1.10998e-17	6.31605e-14	sigDown
chr10	95679532	95680773	chr10_95679532_95680773	0.730302	4.21301e-13	5.18012e-10	sigUp
chr10	96125718	96126318	chr10_96125718_96126318	-0.673082	1.52961e-10	8.33553e-08	sigDown
chr10	96722493	96722811	chr10_96722493_96722811	0.622308	2.13811e-09	7.78505e-07	sigUp
chr10	96730656	96731001	chr10_96730656_96731001	0.695619	1.99788e-09	7.33998e-07	sigUp
chr10	97265489	97266558	chr10_97265489_97266558	0.59966	6.41176e-09	1.94404e-06	sigUp
chr10	97436670	97437030	chr10_97436670_97437030	0.596744	4.20165e-08	9.02602e-06	sigUp
chr11	100594734	100595108	chr11_100594734_100595108	0.634712	1.12291e-07	1.99097e-05	sigUp
chr11	100823812	100824373	chr11_100823812_100824373	0.599224	4.57732e-09	1.45402e-06	sigUp
chr11	101700409	101701114	chr11_101700409_101701114	0.703345	2.66544e-11	1.90465e-08	sigUp
chr11	101756619	101757367	chr11_101756619_101757367	0.594369	1.4227e-08	3.75882e-06	sigUp
chr11	102624310	102625633	chr11_102624310_102625633	0.903666	6.01186e-19	4.59684e-15	sigUp
chr11	103094438	103094909	chr11_103094438_103094909	0.99621	9.62222e-22	1.17719e-17	sigUp
chr11	105468351	105468831	chr11_105468351_105468831	0.622868	8.47554e-09	2.43977e-06	sigUp
chr11	106669836	106670103	chr11_106669836_106670103	0.586278	5.79253e-08	1.17231e-05	sigUp
chr11	107341298	107341722	chr11_107341298_107341722	0.708989	3.36197e-12	3.18841e-09	sigUp
chr11	110396103	110396453	chr11_110396103_110396453	0.651403	2.30193e-09	8.24748e-07	sigUp
chr11	112071154	112072241	chr11_112071154_112072241	0.585912	5.05468e-09	1.58157e-06	sigUp
chr11	114018800	114019797	chr11_114018800_114019797	0.603859	4.56976e-09	1.45401e-06	sigUp
chr11	114618696	114619222	chr11_114618696_114619222	0.601807	2.94311e-08	6.74272e-06	sigUp
chr11	114639935	114640130	chr11_114639935_114640130	0.776921	3.70999e-12	3.42569e-09	sigUp
chr11	115608381	115609081	chr11_115608381_115609081	0.722628	4.32201e-13	5.28756e-10	sigUp
chr11	115775738	115776500	chr11_115775738_115776500	0.693938	8.12937e-12	6.85898e-09	sigUp
chr11	116162160	116162523	chr11_116162160_116162523	0.724783	3.41979e-12	3.23073e-09	sigUp
chr11	116651493	116651881	chr11_116651493_116651881	0.621609	1.12451e-09	4.52541e-07	sigUp
chr11	116873905	116874414	chr11_116873905_116874414	0.593318	4.98026e-08	1.03885e-05	sigUp
chr11	116940566	116941121	chr11_116940566_116941121	1.08308	1.53861e-25	4.18298e-21	sigUp
chr11	117255968	117256474	chr11_117255968_117256474	0.608806	1.80812e-09	6.77507e-07	sigUp
chr11	117425666	117426239	chr11_117425666_117426239	0.897414	1.46238e-16	5.24046e-13	sigUp
chr11	117515720	117516983	chr11_117515720_117516983	0.655169	4.16493e-11	2.74684e-08	sigUp
chr11	117536683	117537073	chr11_117536683_117537073	0.753301	2.00093e-12	2.0231e-09	sigUp
chr11	119522406	119523042	chr11_119522406_119523042	0.708722	4.72825e-11	3.05254e-08	sigUp
chr11	119805442	119805654	chr11_119805442_119805654	0.682214	0.00234382	0.0459394	sigUp
chr11	120697747	120698138	chr11_120697747_120698138	0.714398	8.37309e-12	7.04033e-09	sigUp
chr11	120948815	120949599	chr11_120948815_120949599	0.827548	7.12925e-16	2.12731e-12	sigUp
chr11	120950576	120951365	chr11_120950576_120951365	0.755651	4.19353e-14	6.75051e-11	sigUp
chr11	17457535	17458111	chr11_17457535_17458111	0.752564	4.88268e-07	6.69674e-05	sigUp
chr11	18438171	18438919	chr11_18438171_18438919	0.679653	7.07762e-11	4.28653e-08	sigUp
chr11	30383089	30383442	chr11_30383089_30383442	0.932844	0.000119529	0.00507749	sigUp
chr11	32551652	32552100	chr11_32551652_32552100	0.625763	8.24015e-10	3.44651e-07	sigUp
chr11	32963638	32964300	chr11_32963638_32964300	-0.689457	3.78182e-11	2.55618e-08	sigDown
chr11	34176213	34176736	chr11_34176213_34176736	-0.742441	1.54895e-13	2.19075e-10	sigDown
chr11	3483980	3484689	chr11_3483980_3484689	0.686622	5.87144e-12	5.22411e-09	sigUp
chr11	36341655	36342142	chr11_36341655_36342142	0.598869	2.01236e-08	4.9736e-06	sigUp
chr11	36371866	36372785	chr11_36371866_36372785	0.605857	4.34766e-09	1.39239e-06	sigUp
chr11	37450294	37451318	chr11_37450294_37451318	-0.590894	8.7196e-07	0.000106145	sigDown
chr11	3974295	3974662	chr11_3974295_3974662	0.609082	4.78429e-07	6.59136e-05	sigUp
chr11	42806872	42807555	chr11_42806872_42807555	0.604054	6.31848e-08	1.25794e-05	sigUp
chr11	43141291	43141653	chr11_43141291_43141653	0.612213	1.34947e-05	0.000960972	sigUp
chr11	49807841	49808125	chr11_49807841_49808125	0.658413	0.000461701	0.0139469	sigUp
chr11	49831414	49832705	chr11_49831414_49832705	0.604175	8.79041e-09	2.51855e-06	sigUp
chr11	50213096	50213317	chr11_50213096_50213317	0.589704	7.85393e-09	2.29047e-06	sigUp
chr11	50672895	50673537	chr11_50672895_50673537	0.621271	2.1465e-09	7.80397e-07	sigUp
chr11	5280848	5281443	chr11_5280848_5281443	0.779261	2.7939e-14	4.81419e-11	sigUp
chr11	52854078	52854369	chr11_52854078_52854369	0.597999	0.000339464	0.0110836	sigUp
chr11	53022422	53023125	chr11_53022422_53023125	0.63422	3.94189e-08	8.62707e-06	sigUp
chr11	53508177	53508602	chr11_53508177_53508602	0.832251	2.59467e-12	2.55995e-09	sigUp
chr11	53546221	53546825	chr11_53546221_53546825	0.638997	6.7543e-10	2.89033e-07	sigUp
chr11	53997159	53998100	chr11_53997159_53998100	0.714718	7.84654e-11	4.68268e-08	sigUp
chr11	54904045	54904757	chr11_54904045_54904757	0.613714	2.38327e-09	8.47588e-07	sigUp
chr11	55025967	55026181	chr11_55025967_55026181	0.615708	8.07315e-08	1.52067e-05	sigUp
chr11	55303998	55304267	chr11_55303998_55304267	0.588713	0.000639759	0.0177555	sigUp
chr11	56900395	56901508	chr11_56900395_56901508	0.660127	8.27244e-11	4.90099e-08	sigUp
chr11	5836179	5836406	chr11_5836179_5836406	0.630948	4.34145e-08	9.2761e-06	sigUp
chr11	5855609	5856314	chr11_5855609_5856314	0.671923	3.16052e-11	2.16049e-08	sigUp
chr11	58637977	58638550	chr11_58637977_58638550	0.720381	1.40683e-05	0.000991431	sigUp
chr11	60707745	60708024	chr11_60707745_60708024	0.802358	6.11168e-13	7.0331e-10	sigUp
chr11	63096019	63096795	chr11_63096019_63096795	0.632813	6.18953e-10	2.71409e-07	sigUp
chr11	63130549	63130844	chr11_63130549_63130844	0.619751	4.15345e-09	1.3425e-06	sigUp
chr11	65005298	65006271	chr11_65005298_65006271	0.799314	3.36197e-15	8.2261e-12	sigUp
chr11	65124966	65125544	chr11_65124966_65125544	0.631604	2.99296e-10	1.4562e-07	sigUp
chr11	67489794	67490240	chr11_67489794_67490240	0.768978	7.37955e-12	6.31341e-09	sigUp
chr11	67812434	67812927	chr11_67812434_67812927	0.647793	6.75682e-10	2.89033e-07	sigUp
chr11	67926440	67926859	chr11_67926440_67926859	0.70934	1.23067e-10	6.90644e-08	sigUp
chr11	69235216	69236173	chr11_69235216_69236173	0.623611	3.19147e-10	1.52816e-07	sigUp
chr11	70585480	70585743	chr11_70585480_70585743	0.654572	6.39957e-10	2.79118e-07	sigUp
chr11	72771562	72771937	chr11_72771562_72771937	0.584988	2.12762e-08	5.20909e-06	sigUp
chr11	75565880	75566287	chr11_75565880_75566287	1.17019	1.5904e-29	7.78281e-25	sigUp
chr11	79519453	79520414	chr11_79519453_79520414	0.66334	7.66031e-11	4.58272e-08	sigUp
chr11	80283256	80284875	chr11_80283256_80284875	0.602049	3.78265e-09	1.23736e-06	sigUp
chr11	82546228	82546592	chr11_82546228_82546592	0.588863	4.7313e-08	9.94424e-06	sigUp
chr11	84048483	84048887	chr11_84048483_84048887	0.637988	2.20844e-09	7.96995e-07	sigUp
chr11	85981587	85982006	chr11_85981587_85982006	0.653493	4.04796e-08	8.81192e-06	sigUp
chr11	8622652	8622984	chr11_8622652_8622984	0.585782	6.58855e-08	1.30007e-05	sigUp
chr11	8637947	8638819	chr11_8637947_8638819	0.61405	1.37913e-09	5.36481e-07	sigUp
chr11	87136311	87136747	chr11_87136311_87136747	0.600213	0.000142766	0.00583855	sigUp
chr11	87687784	87688195	chr11_87687784_87688195	0.611923	7.32979e-09	2.16601e-06	sigUp
chr11	88471785	88472468	chr11_88471785_88472468	-0.673482	1.63341e-11	1.23735e-08	sigDown
chr11	88586403	88586746	chr11_88586403_88586746	0.719607	2.56362e-10	1.29068e-07	sigUp
chr11	90155201	90156036	chr11_90155201_90156036	-0.610649	1.26391e-08	3.41341e-06	sigDown
chr11	94133379	94133980	chr11_94133379_94133980	0.704367	2.04872e-12	2.06289e-09	sigUp
chr11	94137160	94137878	chr11_94137160_94137878	0.604327	3.52818e-09	1.17293e-06	sigUp
chr11	94145000	94146346	chr11_94145000_94146346	0.695289	1.05911e-12	1.13163e-09	sigUp
chr11	94928815	94929244	chr11_94928815_94929244	0.62276	1.71802e-09	6.48714e-07	sigUp
chr11	96934989	96935323	chr11_96934989_96935323	0.793162	2.12757e-13	2.87611e-10	sigUp
chr11	97140837	97141060	chr11_97140837_97141060	0.624912	8.51037e-06	0.000661476	sigUp
chr12	100527398	100528559	chr12_100527398_100528559	0.613451	5.97638e-10	2.64431e-07	sigUp
chr12	100983558	100983898	chr12_100983558_100983898	0.769258	1.94309e-13	2.671e-10	sigUp
chr12	102730369	102731508	chr12_102730369_102731508	0.669002	1.13574e-11	9.04146e-09	sigUp
chr12	105012719	105013436	chr12_105012719_105013436	0.717525	1.57632e-12	1.63431e-09	sigUp
chr12	105312457	105313430	chr12_105312457_105313430	0.586352	4.54494e-09	1.44799e-06	sigUp
chr12	105360333	105360722	chr12_105360333_105360722	0.740124	5.44003e-06	0.000468358	sigUp
chr12	105557252	105557931	chr12_105557252_105557931	0.648432	4.66919e-10	2.14346e-07	sigUp
chr12	107800063	107800639	chr12_107800063_107800639	0.711039	2.73685e-11	1.9243e-08	sigUp
chr12	110431781	110432299	chr12_110431781_110432299	0.678398	1.04093e-10	5.92317e-08	sigUp
chr12	111429591	111431251	chr12_111429591_111431251	0.606094	1.12862e-09	4.5345e-07	sigUp
chr12	112153485	112153799	chr12_112153485_112153799	0.75439	8.34433e-11	4.91975e-08	sigUp
chr12	112442315	112442792	chr12_112442315_112442792	0.797844	6.83207e-15	1.42878e-11	sigUp
chr12	112629084	112629743	chr12_112629084_112629743	0.686904	7.19366e-11	4.34606e-08	sigUp
chr12	112683259	112684029	chr12_112683259_112684029	0.83947	5.92484e-17	2.63581e-13	sigUp
chr12	116577958	116578446	chr12_116577958_116578446	0.585966	1.98644e-08	4.92447e-06	sigUp
chr12	118373182	118373690	chr12_118373182_118373690	0.667784	7.57363e-08	1.45343e-05	sigUp
chr12	17773745	17774138	chr12_17773745_17774138	0.928691	1.801e-17	9.37596e-14	sigUp
chr12	26781537	26781932	chr12_26781537_26781932	0.698294	1.38818e-09	5.39145e-07	sigUp
chr12	29100125	29100429	chr12_29100125_29100429	0.597551	7.61255e-06	0.000609704	sigUp
chr12	40468176	40468565	chr12_40468176_40468565	0.709559	3.68013e-12	3.4238e-09	sigUp
chr12	40788401	40788935	chr12_40788401_40788935	-0.703045	2.42448e-07	3.78332e-05	sigDown
chr12	52398198	52399057	chr12_52398198_52399057	0.760729	5.34302e-14	8.54467e-11	sigUp
chr12	52429622	52430475	chr12_52429622_52430475	0.630109	1.88064e-10	9.96009e-08	sigUp
chr12	52474160	52474765	chr12_52474160_52474765	-0.603083	6.48393e-09	1.95863e-06	sigDown
chr12	53447842	53448429	chr12_53447842_53448429	-0.722508	8.67183e-12	7.19265e-09	sigDown
chr12	58920867	58921297	chr12_58920867_58921297	0.590192	1.82713e-05	0.00121287	sigUp
chr12	68683240	68683606	chr12_68683240_68683606	-0.717768	6.5882e-07	8.47979e-05	sigDown
chr12	69474909	69475344	chr12_69474909_69475344	0.697307	1.02702e-11	8.29348e-09	sigUp
chr12	70679660	70680405	chr12_70679660_70680405	0.616337	1.88116e-09	7.01652e-07	sigUp
chr12	71840291	71841161	chr12_71840291_71841161	-0.875108	2.36551e-17	1.18122e-13	sigDown
chr12	74237891	74238397	chr12_74237891_74238397	0.645482	2.24317e-10	1.16038e-07	sigUp
chr12	77749475	77749929	chr12_77749475_77749929	-0.679303	1.23884e-09	4.91281e-07	sigDown
chr12	81726030	81726809	chr12_81726030_81726809	0.594734	9.54299e-09	2.68901e-06	sigUp
chr12	81758948	81759393	chr12_81758948_81759393	0.591948	0.000171852	0.00670103	sigUp
chr12	81852733	81853369	chr12_81852733_81853369	0.6086	7.12769e-09	2.12109e-06	sigUp
chr12	84374040	84374535	chr12_84374040_84374535	0.62239	6.55315e-07	8.46137e-05	sigUp
chr12	85192439	85192950	chr12_85192439_85192950	0.770552	2.44193e-13	3.265e-10	sigUp
chr12	85810993	85811249	chr12_85810993_85811249	-0.5971	3.61523e-06	0.000336342	sigDown
chr12	86151020	86151443	chr12_86151020_86151443	0.80683	3.86593e-07	5.51878e-05	sigUp
chr12	86163029	86163779	chr12_86163029_86163779	-0.638811	2.82647e-10	1.40281e-07	sigDown
chr12	8662553	8663193	chr12_8662553_8663193	0.758241	2.61981e-12	2.57437e-09	sigUp
chr12	86764110	86764439	chr12_86764110_86764439	0.58846	2.06882e-08	5.10283e-06	sigUp
chr12	86833629	86834111	chr12_86833629_86834111	0.691823	3.98764e-11	2.65858e-08	sigUp
chr12	86867305	86868199	chr12_86867305_86868199	0.606027	6.6779e-09	2.00229e-06	sigUp
chr12	8884626	8885944	chr12_8884626_8885944	0.812586	3.76248e-15	9.02555e-12	sigUp
chr12	89882724	89883262	chr12_89882724_89883262	0.60657	2.22092e-08	5.38569e-06	sigUp
chr12	9113720	9114189	chr12_9113720_9114189	0.707223	2.96253e-10	1.44686e-07	sigUp
chr12	98820763	98821161	chr12_98820763_98821161	0.725535	3.03498e-06	0.000289966	sigUp
chr12	99182378	99183630	chr12_99182378_99183630	0.737415	4.96848e-13	5.95927e-10	sigUp
chr12	99311121	99311667	chr12_99311121_99311667	0.847215	2.19226e-15	5.58754e-12	sigUp
chr13	101238459	101239455	chr13_101238459_101239455	0.812104	4.72271e-15	1.07133e-11	sigUp
chr13	102898336	102899550	chr13_102898336_102899550	0.683997	7.34572e-11	4.40529e-08	sigUp
chr13	103423046	103423792	chr13_103423046_103423792	0.597574	1.4413e-08	3.78388e-06	sigUp
chr13	104753755	104754550	chr13_104753755_104754550	0.624184	1.52957e-08	3.96459e-06	sigUp
chr13	107308617	107309799	chr13_107308617_107309799	0.776327	7.8775e-15	1.61973e-11	sigUp
chr13	107485574	107485940	chr13_107485574_107485940	0.617204	1.07316e-06	0.00012492	sigUp
chr13	108300602	108301771	chr13_108300602_108301771	0.675087	2.29752e-11	1.67309e-08	sigUp
chr13	108372946	108373485	chr13_108372946_108373485	0.674792	1.0133e-06	0.00011966	sigUp
chr13	109638327	109638932	chr13_109638327_109638932	0.617187	1.55818e-08	4.02594e-06	sigUp
chr13	112119587	112120529	chr13_112119587_112120529	-0.59514	4.84394e-09	1.52146e-06	sigDown
chr13	12195466	12196575	chr13_12195466_12196575	0.606172	4.02139e-09	1.30672e-06	sigUp
chr13	15543736	15544675	chr13_15543736_15544675	-0.595057	3.55524e-09	1.17591e-06	sigDown
chr13	17296635	17297937	chr13_17296635_17297937	-0.625816	9.82514e-07	0.0001167	sigDown
chr13	20241852	20243137	chr13_20241852_20243137	0.607216	2.64101e-09	9.28457e-07	sigUp
chr13	23269155	23270985	chr13_23269155_23270985	0.594335	1.36588e-09	5.33785e-07	sigUp
chr13	24067672	24068025	chr13_24067672_24068025	0.604955	2.10443e-08	5.17143e-06	sigUp
chr13	26080516	26081439	chr13_26080516_26081439	0.595175	1.95095e-08	4.84629e-06	sigUp
chr13	29413297	29413595	chr13_29413297_29413595	0.772756	6.40047e-11	3.9748e-08	sigUp
chr13	30050864	30051474	chr13_30050864_30051474	0.683049	1.45302e-05	0.00101637	sigUp
chr13	32545085	32545688	chr13_32545085_32545688	0.647228	3.6247e-10	1.70886e-07	sigUp
chr13	33078306	33078679	chr13_33078306_33078679	-0.65129	1.24744e-05	0.000901162	sigDown
chr13	3765570	3766168	chr13_3765570_3766168	0.80218	3.06814e-14	5.17735e-11	sigUp
chr13	41807296	41808321	chr13_41807296_41808321	-0.887982	1.33914e-18	9.10169e-15	sigDown
chr13	42298305	42298959	chr13_42298305_42298959	0.72349	1.52097e-12	1.58363e-09	sigUp
chr13	42927555	42928271	chr13_42927555_42928271	0.690062	5.05204e-11	3.24068e-08	sigUp
chr13	43684414	43685150	chr13_43684414_43685150	0.630884	5.25639e-10	2.37295e-07	sigUp
chr13	44301890	44302392	chr13_44301890_44302392	0.962013	1.21686e-16	4.4753e-13	sigUp
chr13	44306321	44306972	chr13_44306321_44306972	0.813976	1.14424e-13	1.68659e-10	sigUp
chr13	45797478	45798357	chr13_45797478_45798357	0.775321	8.98239e-15	1.80149e-11	sigUp
chr13	47909755	47911022	chr13_47909755_47911022	-0.790148	1.85642e-14	3.41527e-11	sigDown
chr13	49384695	49385031	chr13_49384695_49385031	0.756689	1.58647e-09	6.037e-07	sigUp
chr13	51313252	51313876	chr13_51313252_51313876	0.586567	3.09358e-07	4.62723e-05	sigUp
chr13	51853392	51853961	chr13_51853392_51853961	0.586228	2.12893e-08	5.20909e-06	sigUp
chr13	52041498	52042386	chr13_52041498_52042386	0.618608	1.35729e-09	5.32215e-07	sigUp
chr13	52755877	52756450	chr13_52755877_52756450	0.589709	9.78269e-09	2.74159e-06	sigUp
chr13	52979382	52979708	chr13_52979382_52979708	0.680832	2.18186e-11	1.59361e-08	sigUp
chr13	53011367	53011942	chr13_53011367_53011942	0.585681	4.79248e-09	1.51112e-06	sigUp
chr13	54509600	54510022	chr13_54509600_54510022	0.66667	2.90783e-08	6.6744e-06	sigUp
chr13	55502445	55502899	chr13_55502445_55502899	0.842348	3.7068e-15	8.98004e-12	sigUp
chr13	56588460	56589139	chr13_56588460_56589139	0.58825	0.00102055	0.0250513	sigUp
chr13	57516019	57516372	chr13_57516019_57516372	0.600855	5.9733e-08	1.20095e-05	sigUp
chr13	63258255	63258518	chr13_63258255_63258518	0.652736	3.24394e-06	0.000306459	sigUp
chr13	69769917	69770297	chr13_69769917_69770297	0.81408	1.03193e-13	1.54904e-10	sigUp
chr13	73673207	73673608	chr13_73673207_73673608	0.617489	2.43187e-06	0.000241785	sigUp
chr13	78644179	78644926	chr13_78644179_78644926	-0.636329	0.000860647	0.0221877	sigDown
chr13	83583930	83584240	chr13_83583930_83584240	0.606286	1.02717e-08	2.83881e-06	sigUp
chr13	85436561	85438387	chr13_85436561_85438387	0.614767	9.99308e-10	4.06165e-07	sigUp
chr13	90077679	90078336	chr13_90077679_90078336	0.710983	3.49367e-09	1.16745e-06	sigUp
chr13	91446812	91447137	chr13_91446812_91447137	0.707663	4.52201e-10	2.08371e-07	sigUp
chr13	92856609	92857255	chr13_92856609_92857255	-1.02091	5.6936e-20	4.97541e-16	sigDown
chr13	93786009	93786583	chr13_93786009_93786583	0.864497	8.15074e-17	3.4385e-13	sigUp
chr13	95281308	95282104	chr13_95281308_95282104	0.708223	6.86535e-12	5.91666e-09	sigUp
chr13	95810708	95811409	chr13_95810708_95811409	0.843541	2.57157e-16	8.61937e-13	sigUp
chr13	98049402	98049700	chr13_98049402_98049700	0.7102	3.31749e-07	4.90717e-05	sigUp
chr13	99481469	99482478	chr13_99481469_99482478	0.609333	1.95674e-09	7.21049e-07	sigUp
chr14	119798545	119798953	chr14_119798545_119798953	0.617787	2.89043e-09	1.01033e-06	sigUp
chr14	120020007	120020369	chr14_120020007_120020369	-0.643301	0.00192717	0.0399814	sigDown
chr14	120678495	120679496	chr14_120678495_120679496	0.599493	3.10555e-09	1.06574e-06	sigUp
chr14	121634665	121635247	chr14_121634665_121635247	0.619704	5.29198e-09	1.63905e-06	sigUp
chr14	121773589	121775066	chr14_121773589_121775066	0.671244	8.73421e-11	5.07877e-08	sigUp
chr14	12450891	12451910	chr14_12450891_12451910	0.600945	1.84006e-08	4.61298e-06	sigUp
chr14	13358061	13358445	chr14_13358061_13358445	0.670069	5.04237e-09	1.57973e-06	sigUp
chr14	14347120	14348679	chr14_14347120_14348679	1.41394	8.19013e-50	2.00397e-44	sigUp
chr14	17900468	17901157	chr14_17900468_17901157	0.608727	4.51406e-08	9.56281e-06	sigUp
chr14	18731316	18731849	chr14_18731316_18731849	0.632298	2.44921e-07	3.81703e-05	sigUp
chr14	20012267	20013107	chr14_20012267_20013107	0.659294	2.79949e-10	1.39224e-07	sigUp
chr14	21020070	21020824	chr14_21020070_21020824	-0.611411	1.06185e-09	4.2803e-07	sigDown
chr14	21488568	21489433	chr14_21488568_21489433	-0.601271	6.73649e-09	2.01257e-06	sigDown
chr14	21510751	21511973	chr14_21510751_21511973	0.604639	4.03964e-09	1.31091e-06	sigUp
chr14	22920931	22921351	chr14_22920931_22921351	-0.595879	6.01317e-05	0.00299839	sigDown
chr14	25187742	25188037	chr14_25187742_25188037	0.632824	2.29799e-09	8.24748e-07	sigUp
chr14	25505257	25505623	chr14_25505257_25505623	0.83841	1.64699e-12	1.69322e-09	sigUp
chr14	25519759	25520879	chr14_25519759_25520879	0.650091	1.65638e-10	8.94533e-08	sigUp
chr14	27367122	27367630	chr14_27367122_27367630	0.589927	5.62141e-09	1.71932e-06	sigUp
chr14	28864899	28865582	chr14_28864899_28865582	-0.829302	8.09942e-15	1.64614e-11	sigDown
chr14	32037896	32038288	chr14_32037896_32038288	0.991046	2.74136e-14	4.75716e-11	sigUp
chr14	32072934	32074068	chr14_32072934_32074068	0.609431	1.93993e-09	7.17014e-07	sigUp
chr14	34604372	34605284	chr14_34604372_34605284	0.610313	9.56119e-09	2.68901e-06	sigUp
chr14	35103657	35104132	chr14_35103657_35104132	0.832819	8.38663e-16	2.43298e-12	sigUp
chr14	35131707	35132132	chr14_35131707_35132132	0.64742	2.92105e-05	0.00172973	sigUp
chr14	46408865	46409637	chr14_46408865_46409637	0.763663	1.37139e-13	1.95089e-10	sigUp
chr14	47959390	47960311	chr14_47959390_47960311	-0.637772	9.37285e-10	3.82864e-07	sigDown
chr14	49495251	49495557	chr14_49495251_49495557	0.75333	6.36345e-13	7.24193e-10	sigUp
chr14	55814915	55815638	chr14_55814915_55815638	0.607549	7.76084e-09	2.2769e-06	sigUp
chr14	59381442	59382470	chr14_59381442_59382470	0.663747	1.53174e-09	5.85199e-07	sigUp
chr14	63193156	63194335	chr14_63193156_63194335	0.642118	2.55176e-10	1.28776e-07	sigUp
chr14	63756066	63756654	chr14_63756066_63756654	0.700602	4.27484e-12	3.88837e-09	sigUp
chr14	64139331	64140892	chr14_64139331_64140892	0.601412	1.8762e-09	7.00872e-07	sigUp
chr14	65140265	65140699	chr14_65140265_65140699	0.855155	7.99927e-17	3.43381e-13	sigUp
chr14	65663799	65664589	chr14_65663799_65664589	0.606635	1.68237e-09	6.37219e-07	sigUp
chr14	65746804	65747331	chr14_65746804_65747331	-0.587469	2.21546e-08	5.37778e-06	sigDown
chr14	65889744	65890609	chr14_65889744_65890609	-0.615431	3.54084e-09	1.17554e-06	sigDown
chr14	66538462	66539109	chr14_66538462_66539109	0.625462	8.06455e-09	2.33244e-06	sigUp
chr14	67156362	67156760	chr14_67156362_67156760	0.713856	2.22296e-07	3.53984e-05	sigUp
chr14	70849734	70850017	chr14_70849734_70850017	0.596037	1.40901e-05	0.000992394	sigUp
chr14	8313739	8314337	chr14_8313739_8314337	-0.727308	3.6492e-13	4.62638e-10	sigDown
chr14	93126989	93127591	chr14_93126989_93127591	0.637963	8.84398e-10	3.66772e-07	sigUp
chr15	100323434	100324862	chr15_100323434_100324862	0.716225	1.04602e-12	1.12255e-09	sigUp
chr15	100430021	100430741	chr15_100430021_100430741	0.610112	6.44808e-09	1.95263e-06	sigUp
chr15	100787322	100787695	chr15_100787322_100787695	0.837972	1.41273e-14	2.74339e-11	sigUp
chr15	102105485	102106085	chr15_102105485_102106085	0.650172	1.1851e-10	6.66599e-08	sigUp
chr15	102673623	102673864	chr15_102673623_102673864	0.618901	1.93097e-09	7.14784e-07	sigUp
chr15	103358610	103359159	chr15_103358610_103359159	1.01767	3.69601e-22	5.65215e-18	sigUp
chr15	103378031	103378788	chr15_103378031_103378788	0.590856	8.22802e-08	1.54746e-05	sigUp
chr15	12518166	12519110	chr15_12518166_12519110	0.832422	1.07466e-16	4.1738e-13	sigUp
chr15	13635280	13635835	chr15_13635280_13635835	-0.613763	3.85464e-09	1.25754e-06	sigDown
chr15	27759835	27760912	chr15_27759835_27760912	0.620455	6.75206e-10	2.89033e-07	sigUp
chr15	27779569	27780177	chr15_27779569_27780177	0.628534	6.47596e-10	2.81948e-07	sigUp
chr15	27976905	27977323	chr15_27976905_27977323	0.88138	2.58127e-17	1.23841e-13	sigUp
chr15	30059669	30060578	chr15_30059669_30060578	0.633088	1.48247e-09	5.69439e-07	sigUp
chr15	31342462	31342880	chr15_31342462_31342880	0.882802	6.56452e-16	1.98298e-12	sigUp
chr15	31417530	31418379	chr15_31417530_31418379	0.634321	3.16156e-10	1.51792e-07	sigUp
chr15	32610822	32611571	chr15_32610822_32611571	0.737193	4.09575e-13	5.10344e-10	sigUp
chr15	33641549	33641965	chr15_33641549_33641965	0.619099	2.57882e-05	0.00157898	sigUp
chr15	33992335	33993116	chr15_33992335_33993116	0.605465	6.67701e-09	2.00229e-06	sigUp
chr15	38120367	38121626	chr15_38120367_38121626	-0.641349	4.11464e-10	1.91402e-07	sigDown
chr15	38373803	38374208	chr15_38373803_38374208	0.595305	1.15136e-08	3.13716e-06	sigUp
chr15	40120541	40120943	chr15_40120541_40120943	0.645472	1.2987e-05	0.000931052	sigUp
chr15	42554159	42555125	chr15_42554159_42555125	-0.643809	1.71568e-10	9.18585e-08	sigDown
chr15	43541569	43542463	chr15_43541569_43542463	0.585493	1.08638e-08	2.97666e-06	sigUp
chr15	56382888	56383182	chr15_56382888_56383182	0.700832	6.65358e-07	8.53253e-05	sigUp
chr15	59138470	59139104	chr15_59138470_59139104	-0.661824	4.78486e-10	2.18232e-07	sigDown
chr15	59173603	59174732	chr15_59173603_59174732	0.619238	6.78863e-10	2.89887e-07	sigUp
chr15	59727855	59729116	chr15_59727855_59729116	0.607259	5.3889e-09	1.65441e-06	sigUp
chr15	62569205	62569746	chr15_62569205_62569746	0.678771	5.01388e-10	2.27185e-07	sigUp
chr15	64032807	64033173	chr15_64032807_64033173	0.596367	2.6078e-08	6.12361e-06	sigUp
chr15	68605867	68606671	chr15_68605867_68606671	0.728786	3.71017e-12	3.42569e-09	sigUp
chr15	69107853	69108342	chr15_69107853_69108342	0.616061	1.73732e-09	6.54991e-07	sigUp
chr15	6997671	6998247	chr15_6997671_6998247	0.629102	2.60193e-08	6.12361e-06	sigUp
chr15	72732034	72732892	chr15_72732034_72732892	-0.605192	1.46486e-07	2.51173e-05	sigDown
chr15	73746467	73747077	chr15_73746467_73747077	0.684028	1.20798e-11	9.47339e-09	sigUp
chr15	74594097	74594702	chr15_74594097_74594702	0.62948	1.43136e-09	5.55033e-07	sigUp
chr15	76517473	76517701	chr15_76517473_76517701	0.743854	2.13238e-12	2.1296e-09	sigUp
chr15	77058519	77058899	chr15_77058519_77058899	0.626572	1.77451e-09	6.65935e-07	sigUp
chr15	7729859	7730287	chr15_7729859_7730287	-0.595603	6.45505e-08	1.27889e-05	sigDown
chr15	77810254	77811001	chr15_77810254_77811001	0.65966	5.4354e-11	3.44544e-08	sigUp
chr15	77815781	77816306	chr15_77815781_77816306	0.812049	5.55187e-16	1.69805e-12	sigUp
chr15	77903092	77903731	chr15_77903092_77903731	0.703253	7.7735e-12	6.59597e-09	sigUp
chr15	78243629	78244181	chr15_78243629_78244181	0.688057	3.33838e-11	2.27532e-08	sigUp
chr15	78786005	78786723	chr15_78786005_78786723	0.768954	1.26785e-13	1.83562e-10	sigUp
chr15	78828213	78828596	chr15_78828213_78828596	0.662236	1.65791e-10	8.94533e-08	sigUp
chr15	79166741	79167295	chr15_79166741_79167295	0.617375	3.55214e-09	1.17591e-06	sigUp
chr15	79961311	79961881	chr15_79961311_79961881	0.790421	3.28673e-12	3.1414e-09	sigUp
chr15	80521851	80522260	chr15_80521851_80522260	0.989074	3.13906e-18	1.96941e-14	sigUp
chr15	81174537	81174891	chr15_81174537_81174891	0.748518	5.71495e-08	1.15852e-05	sigUp
chr15	81968433	81968845	chr15_81968433_81968845	0.59062	9.75943e-06	0.000739073	sigUp
chr15	82135459	82135825	chr15_82135459_82135825	0.687498	2.94617e-10	1.44686e-07	sigUp
chr15	82192677	82193041	chr15_82192677_82193041	0.590437	1.63195e-07	2.7275e-05	sigUp
chr15	83565564	83565791	chr15_83565564_83565791	0.768206	0.00027431	0.00943868	sigUp
chr15	83964287	83965460	chr15_83964287_83965460	0.588175	6.68572e-09	2.00229e-06	sigUp
chr15	84577014	84577421	chr15_84577014_84577421	0.58658	8.62317e-06	0.000668332	sigUp
chr15	88889878	88891561	chr15_88889878_88891561	0.631812	1.87979e-10	9.96009e-08	sigUp
chr15	89519969	89520342	chr15_89519969_89520342	0.732497	1.03634e-11	8.34123e-09	sigUp
chr15	91445295	91445792	chr15_91445295_91445792	0.648694	4.61314e-09	1.46022e-06	sigUp
chr15	93591985	93592290	chr15_93591985_93592290	0.634507	5.32022e-10	2.39293e-07	sigUp
chr15	95640258	95640758	chr15_95640258_95640758	-0.775924	3.7019e-14	6.07909e-11	sigDown
chr15	96600024	96600815	chr15_96600024_96600815	-0.606462	1.37002e-09	5.33785e-07	sigDown
chr15	97744920	97745750	chr15_97744920_97745750	0.62301	1.04642e-09	4.24608e-07	sigUp
chr15	98512761	98513089	chr15_98512761_98513089	0.662827	9.5488e-08	1.74925e-05	sigUp
chr15	98714206	98714689	chr15_98714206_98714689	0.649538	1.32324e-09	5.22211e-07	sigUp
chr15	98886729	98887167	chr15_98886729_98887167	0.647539	0.000265485	0.0091971	sigUp
chr15	99592136	99592494	chr15_99592136_99592494	0.641358	4.51131e-10	2.0827e-07	sigUp
chr16	10754420	10754840	chr16_10754420_10754840	0.906373	2.54772e-17	1.23841e-13	sigUp
chr16	11618354	11618750	chr16_11618354_11618750	0.666076	5.38184e-06	0.000464656	sigUp
chr16	14472222	14473029	chr16_14472222_14473029	0.601651	3.43051e-06	0.000320741	sigUp
chr16	17144429	17144767	chr16_17144429_17144767	0.635755	1.53032e-05	0.00105957	sigUp
chr16	17280953	17281300	chr16_17280953_17281300	0.812325	4.53946e-15	1.04785e-11	sigUp
chr16	21315776	21316090	chr16_21315776_21316090	0.628978	1.11115e-08	3.03775e-06	sigUp
chr16	21643436	21644365	chr16_21643436_21644365	0.668375	2.49094e-11	1.79261e-08	sigUp
chr16	21724332	21724567	chr16_21724332_21724567	0.622903	0.000255804	0.008943	sigUp
chr16	22871921	22872724	chr16_22871921_22872724	0.604776	5.17419e-08	1.07199e-05	sigUp
chr16	23828023	23828604	chr16_23828023_23828604	0.79544	1.90802e-14	3.47711e-11	sigUp
chr16	24347096	24348412	chr16_24347096_24348412	0.603301	4.06614e-09	1.31776e-06	sigUp
chr16	27095756	27096298	chr16_27095756_27096298	-0.685835	0.000114726	0.00491014	sigDown
chr16	27111414	27112717	chr16_27111414_27112717	-0.903428	5.05086e-19	3.98661e-15	sigDown
chr16	29208751	29209075	chr16_29208751_29209075	0.755034	4.66963e-11	3.02267e-08	sigUp
chr16	31598481	31599408	chr16_31598481_31599408	0.680742	2.94978e-11	2.03311e-08	sigUp
chr16	33009964	33010553	chr16_33009964_33010553	0.708047	5.0727e-12	4.56321e-09	sigUp
chr16	35385634	35386240	chr16_35385634_35386240	0.651927	1.50072e-10	8.21473e-08	sigUp
chr16	35729122	35729699	chr16_35729122_35729699	0.596851	3.09836e-09	1.06528e-06	sigUp
chr16	37532024	37532581	chr16_37532024_37532581	0.745194	4.77357e-13	5.75371e-10	sigUp
chr16	37823976	37825551	chr16_37823976_37825551	0.672063	1.70949e-11	1.29099e-08	sigUp
chr16	41725380	41725662	chr16_41725380_41725662	0.657574	0.000105296	0.00458066	sigUp
chr16	42294504	42294899	chr16_42294504_42294899	0.850537	9.25941e-17	3.776e-13	sigUp
chr16	43623338	43624222	chr16_43623338_43624222	-0.685469	1.28232e-11	9.99237e-09	sigDown
chr16	43868295	43870302	chr16_43868295_43870302	-0.625454	1.19434e-09	4.75946e-07	sigDown
chr16	44833257	44833473	chr16_44833257_44833473	0.670789	0.00100456	0.0247504	sigUp
chr16	50615472	50615911	chr16_50615472_50615911	-0.589012	1.42407e-08	3.75882e-06	sigDown
chr16	50766276	50766879	chr16_50766276_50766879	0.627362	2.79747e-09	9.79239e-07	sigUp
chr16	51937339	51937708	chr16_51937339_51937708	0.628387	4.99175e-10	2.26602e-07	sigUp
chr16	72285429	72285899	chr16_72285429_72285899	0.653172	5.18984e-09	1.61354e-06	sigUp
chr16	74396878	74397830	chr16_74396878_74397830	-0.639239	3.2175e-09	1.09505e-06	sigDown
chr16	78457738	78458273	chr16_78457738_78458273	-0.640134	2.46025e-10	1.25412e-07	sigDown
chr16	84987378	84988119	chr16_84987378_84988119	0.667607	1.05182e-10	5.97123e-08	sigUp
chr16	89788035	89789086	chr16_89788035_89789086	0.619326	1.46027e-09	5.64153e-07	sigUp
chr16	91184309	91184687	chr16_91184309_91184687	0.755016	7.83064e-05	0.0036614	sigUp
chr16	91280616	91280885	chr16_91280616_91280885	0.760447	1.72303e-05	0.00115886	sigUp
chr16	91808703	91809085	chr16_91808703_91809085	0.66497	2.21875e-10	1.15474e-07	sigUp
chr16	92239187	92239834	chr16_92239187_92239834	-0.656782	3.95588e-09	1.28714e-06	sigDown
chr16	92719668	92720439	chr16_92719668_92720439	0.585025	2.34544e-08	5.60316e-06	sigUp
chr16	94765157	94765725	chr16_94765157_94765725	0.651464	1.02264e-10	5.83263e-08	sigUp
chr16	94837813	94838399	chr16_94837813_94838399	0.669211	9.86289e-11	5.63846e-08	sigUp
chr16	95696444	95697019	chr16_95696444_95697019	0.589501	7.91955e-09	2.30412e-06	sigUp
chr16	95741242	95741879	chr16_95741242_95741879	0.608626	1.98902e-08	4.92586e-06	sigUp
chr16	97322512	97322981	chr16_97322512_97322981	0.640433	6.64359e-10	2.88732e-07	sigUp
chr16	97475389	97475980	chr16_97475389_97475980	0.655288	5.86786e-10	2.61999e-07	sigUp
chr17	10326530	10327158	chr17_10326530_10327158	0.605931	1.91369e-09	7.10896e-07	sigUp
chr17	10390805	10391125	chr17_10390805_10391125	0.591158	7.13441e-09	2.12109e-06	sigUp
chr17	10451068	10452073	chr17_10451068_10452073	0.725331	9.39984e-13	1.02677e-09	sigUp
chr17	14468510	14469252	chr17_14468510_14469252	0.58588	1.47973e-08	3.85172e-06	sigUp
chr17	14588024	14588780	chr17_14588024_14588780	0.592741	7.24385e-09	2.14321e-06	sigUp
chr17	14820891	14821379	chr17_14820891_14821379	0.585912	0.000389933	0.0122871	sigUp
chr17	24867629	24868343	chr17_24867629_24868343	0.749642	7.86164e-13	8.76181e-10	sigUp
chr17	25655860	25657185	chr17_25655860_25657185	0.790387	2.74418e-15	6.78231e-12	sigUp
chr17	25663218	25663928	chr17_25663218_25663928	0.659152	1.48021e-11	1.13536e-08	sigUp
chr17	26386102	26386373	chr17_26386102_26386373	0.658636	1.47993e-05	0.00103165	sigUp
chr17	27038287	27039386	chr17_27038287_27039386	0.611555	4.80836e-09	1.51417e-06	sigUp
chr17	27547268	27547600	chr17_27547268_27547600	1.05358	3.36107e-23	5.87421e-19	sigUp
chr17	27561877	27562471	chr17_27561877_27562471	0.654003	5.67368e-11	3.56875e-08	sigUp
chr17	28823051	28823515	chr17_28823051_28823515	0.611023	5.43722e-07	7.32994e-05	sigUp
chr17	29644682	29646208	chr17_29644682_29646208	0.863661	1.22545e-16	4.4753e-13	sigUp
chr17	30863926	30864580	chr17_30863926_30864580	0.599002	6.67365e-09	2.00229e-06	sigUp
chr17	31833774	31834103	chr17_31833774_31834103	0.609171	4.5381e-08	9.58884e-06	sigUp
chr17	31834753	31835011	chr17_31834753_31835011	0.965039	8.81362e-19	6.53492e-15	sigUp
chr17	3346649	3347466	chr17_3346649_3347466	0.588165	1.62189e-08	4.16854e-06	sigUp
chr17	35821430	35822052	chr17_35821430_35822052	0.757604	2.99923e-14	5.13185e-11	sigUp
chr17	44094885	44095360	chr17_44094885_44095360	-0.655427	0.000314019	0.0104494	sigDown
chr17	45427282	45427772	chr17_45427282_45427772	0.650719	0.0018318	0.0385555	sigUp
chr17	45595138	45595759	chr17_45595138_45595759	0.619081	1.16083e-09	4.65629e-07	sigUp
chr17	45733136	45734257	chr17_45733136_45734257	0.592424	4.4003e-10	2.04302e-07	sigUp
chr17	46271899	46272375	chr17_46271899_46272375	0.601266	2.80725e-06	0.000272248	sigUp
chr17	47064878	47065777	chr17_47064878_47065777	0.645558	6.95845e-09	2.07381e-06	sigUp
chr17	47525000	47525376	chr17_47525000_47525376	0.823011	2.52711e-14	4.41669e-11	sigUp
chr17	47574616	47575464	chr17_47574616_47575464	0.675401	1.34165e-10	7.44389e-08	sigUp
chr17	47783528	47784016	chr17_47783528_47784016	0.693005	2.88085e-10	1.42402e-07	sigUp
chr17	51431436	51432120	chr17_51431436_51432120	0.619625	3.76557e-06	0.000347292	sigUp
chr17	51658206	51659096	chr17_51658206_51659096	0.659239	1.16178e-10	6.56501e-08	sigUp
chr17	5277215	5277890	chr17_5277215_5277890	0.66569	9.01004e-11	5.21556e-08	sigUp
chr17	56109632	56110815	chr17_56109632_56110815	0.665056	3.81545e-11	2.57181e-08	sigUp
chr17	5711833	5712399	chr17_5711833_5712399	0.634239	1.31395e-08	3.51364e-06	sigUp
chr17	67041377	67041761	chr17_67041377_67041761	0.618027	0.00220224	0.0439875	sigUp
chr17	71227687	71228169	chr17_71227687_71228169	0.688295	2.90288e-06	0.000279418	sigUp
chr17	71795476	71796195	chr17_71795476_71796195	0.72547	2.09793e-10	1.10155e-07	sigUp
chr17	82517861	82518340	chr17_82517861_82518340	-0.606575	0.000128941	0.00538846	sigDown
chr17	86418285	86418719	chr17_86418285_86418719	0.587495	7.58354e-08	1.45419e-05	sigUp
chr17	87651280	87652096	chr17_87651280_87652096	0.862523	7.54856e-13	8.47243e-10	sigUp
chr17	87784267	87784777	chr17_87784267_87784777	0.660602	3.12605e-09	1.06977e-06	sigUp
chr17	88103291	88103714	chr17_88103291_88103714	0.623038	4.23355e-09	1.36299e-06	sigUp
chr17	9632156	9633157	chr17_9632156_9633157	-0.621342	1.16657e-09	4.67166e-07	sigDown
chr18	12005029	12005568	chr18_12005029_12005568	0.690467	4.55622e-11	2.97877e-08	sigUp
chr18	12792912	12793480	chr18_12792912_12793480	0.586562	9.0501e-07	0.000109299	sigUp
chr18	15675699	15676482	chr18_15675699_15676482	-0.643785	3.18423e-05	0.00184407	sigDown
chr18	25099452	25099868	chr18_25099452_25099868	0.585875	0.00134125	0.0306307	sigUp
chr18	25911206	25911686	chr18_25911206_25911686	0.598556	0.000154083	0.00620086	sigUp
chr18	29516201	29516609	chr18_29516201_29516609	0.732481	2.29748e-07	3.62911e-05	sigUp
chr18	38384814	38385311	chr18_38384814_38385311	0.591017	3.39186e-09	1.14157e-06	sigUp
chr18	40401732	40402339	chr18_40401732_40402339	0.784113	1.31503e-13	1.89033e-10	sigUp
chr18	42704870	42705295	chr18_42704870_42705295	0.587844	6.46613e-07	8.3711e-05	sigUp
chr18	44633844	44634273	chr18_44633844_44634273	-0.585749	2.15307e-08	5.25765e-06	sigDown
chr18	54881963	54882238	chr18_54881963_54882238	0.645979	1.22295e-09	4.85768e-07	sigUp
chr18	55209844	55210244	chr18_55209844_55210244	0.593502	7.42817e-07	9.30635e-05	sigUp
chr18	58238911	58239332	chr18_58238911_58239332	0.798963	5.96163e-10	2.64257e-07	sigUp
chr18	58542523	58543425	chr18_58542523_58543425	0.730251	2.36746e-12	2.34523e-09	sigUp
chr18	60653816	60654171	chr18_60653816_60654171	1.0075	6.52101e-22	8.39772e-18	sigUp
chr18	61182703	61183756	chr18_61182703_61183756	0.592796	3.77786e-08	8.34269e-06	sigUp
chr18	61682711	61683060	chr18_61682711_61683060	0.673135	4.57314e-11	2.97877e-08	sigUp
chr18	65053803	65054021	chr18_65053803_65054021	0.637384	5.47658e-09	1.67711e-06	sigUp
chr18	66022707	66023912	chr18_66022707_66023912	-0.663902	4.02323e-11	2.67029e-08	sigDown
chr18	68806356	68807413	chr18_68806356_68807413	0.618723	1.34705e-09	5.29901e-07	sigUp
chr18	69536658	69538147	chr18_69536658_69538147	0.625617	6.24066e-10	2.72674e-07	sigUp
chr18	73861488	73861946	chr18_73861488_73861946	0.587737	1.46697e-07	2.51359e-05	sigUp
chr18	80938149	80938413	chr18_80938149_80938413	0.628703	4.22108e-09	1.36256e-06	sigUp
chr18	81013272	81013919	chr18_81013272_81013919	0.592821	7.82029e-09	2.28619e-06	sigUp
chr18	82518021	82518494	chr18_82518021_82518494	0.917311	7.70944e-17	3.36849e-13	sigUp
chr18	83153107	83153970	chr18_83153107_83153970	0.646394	2.77387e-10	1.38231e-07	sigUp
chr19	10232420	10232948	chr19_10232420_10232948	0.726505	1.78455e-11	1.33123e-08	sigUp
chr19	15366778	15367253	chr19_15366778_15367253	0.626839	0.000337741	0.011048	sigUp
chr19	17650761	17651352	chr19_17650761_17651352	0.601184	1.4613e-08	3.82818e-06	sigUp
chr19	21077639	21078791	chr19_21077639_21078791	0.635112	1.06001e-09	4.27994e-07	sigUp
chr19	24107767	24108262	chr19_24107767_24108262	0.589822	6.65311e-09	2.00229e-06	sigUp
chr19	25411410	25411756	chr19_25411410_25411756	0.642659	1.95e-08	4.84629e-06	sigUp
chr19	25449743	25450189	chr19_25449743_25450189	0.705415	1.07663e-06	0.000125264	sigUp
chr19	26892887	26893177	chr19_26892887_26893177	0.720843	1.84977e-05	0.0012259	sigUp
chr19	38280126	38280688	chr19_38280126_38280688	0.814203	3.03184e-14	5.15162e-11	sigUp
chr19	41119781	41120474	chr19_41119781_41120474	0.706714	1.43056e-12	1.50228e-09	sigUp
chr19	42399869	42400480	chr19_42399869_42400480	0.620135	2.13726e-09	7.78505e-07	sigUp
chr19	42493053	42494086	chr19_42493053_42494086	0.64849	2.51926e-10	1.27622e-07	sigUp
chr19	42709879	42710330	chr19_42709879_42710330	-0.599308	0.000319727	0.010589	sigDown
chr19	44514450	44515416	chr19_44514450_44515416	-0.656329	1.41125e-10	7.79472e-08	sigDown
chr19	4455002	4455665	chr19_4455002_4455665	0.674617	8.73858e-11	5.07877e-08	sigUp
chr19	45063931	45064327	chr19_45063931_45064327	0.638391	2.6198e-09	9.23766e-07	sigUp
chr19	45248632	45249123	chr19_45248632_45249123	0.678635	6.98532e-11	4.24113e-08	sigUp
chr19	53833771	53834295	chr19_53833771_53834295	-0.662562	3.34119e-10	1.59248e-07	sigDown
chr19	53876402	53877184	chr19_53876402_53877184	0.603263	1.02795e-08	2.83881e-06	sigUp
chr19	5429897	5430117	chr19_5429897_5430117	0.608715	6.0479e-08	1.21395e-05	sigUp
chr19	56105791	56106447	chr19_56105791_56106447	0.751731	1.53307e-09	5.85199e-07	sigUp
chr19	56989170	56989606	chr19_56989170_56989606	0.718014	2.33552e-11	1.69572e-08	sigUp
chr19	56996984	56997589	chr19_56996984_56997589	0.623316	2.79352e-09	9.79239e-07	sigUp
chr2	103647861	103648134	chr2_103647861_103648134	0.697229	1.27326e-07	2.22213e-05	sigUp
chr2	110134753	110136220	chr2_110134753_110136220	-0.724189	1.98314e-13	2.69577e-10	sigDown
chr2	11236291	11236751	chr2_11236291_11236751	0.612317	5.51737e-08	1.125e-05	sigUp
chr2	112373090	112373509	chr2_112373090_112373509	0.643193	6.30334e-09	1.91353e-06	sigUp
chr2	11429547	11430042	chr2_11429547_11430042	0.592118	2.9955e-09	1.03816e-06	sigUp
chr2	114347165	114347384	chr2_114347165_114347384	0.832412	9.86693e-06	0.000745139	sigUp
chr2	115460053	115461013	chr2_115460053_115461013	-0.656082	5.37971e-09	1.65366e-06	sigDown
chr2	115769578	115770533	chr2_115769578_115770533	0.587045	5.29891e-09	1.63912e-06	sigUp
chr2	11767089	11767565	chr2_11767089_11767565	0.690473	1.96598e-10	1.03672e-07	sigUp
chr2	120299659	120300432	chr2_120299659_120300432	0.846445	5.26163e-16	1.65054e-12	sigUp
chr2	121642949	121643651	chr2_121642949_121643651	-0.675266	1.73401e-06	0.00018463	sigDown
chr2	123386901	123387746	chr2_123386901_123387746	-0.785988	1.02181e-14	2.01627e-11	sigDown
chr2	124401784	124402740	chr2_124401784_124402740	-0.623375	7.07097e-10	2.99199e-07	sigDown
chr2	127537549	127537950	chr2_127537549_127537950	0.7197	4.26443e-12	3.88837e-09	sigUp
chr2	129627687	129628188	chr2_129627687_129628188	0.586338	7.91522e-08	1.49784e-05	sigUp
chr2	129820035	129820504	chr2_129820035_129820504	0.602027	3.72485e-09	1.22171e-06	sigUp
chr2	129864916	129865482	chr2_129864916_129865482	0.600184	5.06997e-09	1.58432e-06	sigUp
chr2	131204489	131205045	chr2_131204489_131205045	0.586894	1.63637e-08	4.19695e-06	sigUp
chr2	131501746	131502328	chr2_131501746_131502328	0.599356	3.19076e-09	1.09039e-06	sigUp
chr2	132212168	132212639	chr2_132212168_132212639	0.913263	3.39999e-13	4.38483e-10	sigUp
chr2	132711788	132712379	chr2_132711788_132712379	0.868022	1.49796e-17	7.96787e-14	sigUp
chr2	134189479	134190253	chr2_134189479_134190253	-0.639166	4.4341e-10	2.05481e-07	sigDown
chr2	146628228	146629176	chr2_146628228_146629176	0.704692	2.48651e-11	1.79261e-08	sigUp
chr2	152904120	152904589	chr2_152904120_152904589	1.56774	1.87092e-48	2.28889e-43	sigUp
chr2	153048050	153048478	chr2_153048050_153048478	0.634159	8.08931e-09	2.33684e-06	sigUp
chr2	153140067	153140642	chr2_153140067_153140642	-0.598879	5.12975e-09	1.59892e-06	sigDown
chr2	154928277	154928646	chr2_154928277_154928646	0.879695	2.2958e-15	5.79112e-12	sigUp
chr2	156467333	156467796	chr2_156467333_156467796	0.601641	2.65467e-08	6.21576e-06	sigUp
chr2	156648115	156648386	chr2_156648115_156648386	0.614528	2.90907e-09	1.0154e-06	sigUp
chr2	156731635	156732551	chr2_156731635_156732551	0.834718	9.86111e-17	3.95545e-13	sigUp
chr2	158643914	158644445	chr2_158643914_158644445	0.677585	1.75207e-08	4.45632e-06	sigUp
chr2	160880428	160880985	chr2_160880428_160880985	0.631594	9.0591e-10	3.71614e-07	sigUp
chr2	162217905	162218435	chr2_162217905_162218435	0.614507	4.02818e-08	8.78448e-06	sigUp
chr2	163227551	163227766	chr2_163227551_163227766	0.701507	4.79653e-06	0.000423079	sigUp
chr2	165064412	165064918	chr2_165064412_165064918	0.802601	9.64782e-16	2.74493e-12	sigUp
chr2	165281990	165282286	chr2_165281990_165282286	0.643132	1.03601e-08	2.85785e-06	sigUp
chr2	165583092	165583889	chr2_165583092_165583889	0.839068	1.1447e-15	3.21939e-12	sigUp
chr2	165597549	165597955	chr2_165597549_165597955	1.11567	2.44162e-24	5.97418e-20	sigUp
chr2	165817425	165817758	chr2_165817425_165817758	0.807168	2.61221e-13	3.45491e-10	sigUp
chr2	166142438	166143365	chr2_166142438_166143365	0.773442	3.93361e-15	9.34446e-12	sigUp
chr2	166232418	166232738	chr2_166232418_166232738	0.622803	1.00311e-08	2.7923e-06	sigUp
chr2	166632777	166633297	chr2_166632777_166633297	0.736054	2.76635e-12	2.68137e-09	sigUp
chr2	166636895	166637605	chr2_166636895_166637605	0.636066	2.74524e-10	1.37083e-07	sigUp
chr2	167267541	167268348	chr2_167267541_167268348	0.667866	5.38855e-11	3.42461e-08	sigUp
chr2	167574867	167575168	chr2_167574867_167575168	1.00103	2.73318e-11	1.9243e-08	sigUp
chr2	167777338	167777977	chr2_167777338_167777977	0.836791	1.00906e-16	3.9822e-13	sigUp
chr2	168432338	168432807	chr2_168432338_168432807	0.648499	1.28566e-09	5.082e-07	sigUp
chr2	168677679	168677956	chr2_168677679_168677956	0.681646	1.33363e-10	7.43074e-08	sigUp
chr2	169138074	169138798	chr2_169138074_169138798	0.654957	8.84235e-10	3.66772e-07	sigUp
chr2	171668825	171669571	chr2_171668825_171669571	0.613032	2.5165e-09	8.93672e-07	sigUp
chr2	172854155	172854584	chr2_172854155_172854584	0.620021	1.32968e-09	5.23909e-07	sigUp
chr2	173439031	173439398	chr2_173439031_173439398	0.635129	1.94846e-09	7.1908e-07	sigUp
chr2	173789917	173790990	chr2_173789917_173790990	0.744526	8.36119e-14	1.27864e-10	sigUp
chr2	174226190	174226891	chr2_174226190_174226891	0.656284	1.78923e-10	9.5379e-08	sigUp
chr2	174421106	174421847	chr2_174421106_174421847	0.627314	7.79878e-09	2.28528e-06	sigUp
chr2	180433331	180433793	chr2_180433331_180433793	0.677673	6.63987e-11	4.09232e-08	sigUp
chr2	180814097	180814573	chr2_180814097_180814573	0.927056	6.52543e-20	5.50568e-16	sigUp
chr2	181661560	181661840	chr2_181661560_181661840	0.600958	0.000500741	0.0148313	sigUp
chr2	23055937	23056665	chr2_23055937_23056665	0.599076	3.69057e-08	8.19104e-06	sigUp
chr2	24066768	24067055	chr2_24066768_24067055	0.645672	0.00142186	0.0320292	sigUp
chr2	25075497	25076013	chr2_25075497_25076013	0.702963	6.7224e-08	1.32435e-05	sigUp
chr2	25171746	25172171	chr2_25171746_25172171	0.850608	1.57625e-15	4.14708e-12	sigUp
chr2	25938684	25939303	chr2_25938684_25939303	0.768441	3.72348e-13	4.67213e-10	sigUp
chr2	26547427	26547986	chr2_26547427_26547986	0.59706	7.88596e-09	2.29708e-06	sigUp
chr2	26573256	26574074	chr2_26573256_26574074	0.627455	4.78953e-10	2.18232e-07	sigUp
chr2	27006420	27006629	chr2_27006420_27006629	0.649572	1.28904e-08	3.46978e-06	sigUp
chr2	27858368	27859077	chr2_27858368_27859077	0.651861	3.01283e-10	1.46266e-07	sigUp
chr2	28218866	28219340	chr2_28218866_28219340	0.621385	1.47984e-09	5.6932e-07	sigUp
chr2	29663253	29663709	chr2_29663253_29663709	0.816331	4.887e-15	1.08705e-11	sigUp
chr2	29707606	29708052	chr2_29707606_29708052	0.728369	2.09788e-11	1.54148e-08	sigUp
chr2	30521037	30521733	chr2_30521037_30521733	0.614483	3.30794e-09	1.1164e-06	sigUp
chr2	31105399	31105730	chr2_31105399_31105730	0.713596	3.53277e-08	7.91578e-06	sigUp
chr2	31454424	31454745	chr2_31454424_31454745	0.585774	1.29842e-08	3.48354e-06	sigUp
chr2	32038525	32039451	chr2_32038525_32039451	0.588026	3.55636e-09	1.17591e-06	sigUp
chr2	32661552	32662291	chr2_32661552_32662291	0.692013	2.71774e-11	1.92371e-08	sigUp
chr2	32887999	32888934	chr2_32887999_32888934	0.752316	1.65459e-13	2.32671e-10	sigUp
chr2	33755124	33755594	chr2_33755124_33755594	0.721654	1.91767e-11	1.41757e-08	sigUp
chr2	35265061	35265914	chr2_35265061_35265914	0.625723	5.73804e-10	2.56671e-07	sigUp
chr2	35481234	35482004	chr2_35481234_35482004	-0.721431	9.25937e-13	1.01596e-09	sigDown
chr2	35589816	35590313	chr2_35589816_35590313	0.727115	3.76129e-12	3.45984e-09	sigUp
chr2	3668554	3669004	chr2_3668554_3669004	-0.65949	3.65509e-10	1.71987e-07	sigDown
chr2	37576597	37577236	chr2_37576597_37577236	0.646436	3.15789e-10	1.51792e-07	sigUp
chr2	38977653	38978179	chr2_38977653_38978179	-0.708822	3.62059e-10	1.70886e-07	sigDown
chr2	40332317	40332912	chr2_40332317_40332912	-0.655768	1.26163e-09	4.99509e-07	sigDown
chr2	4060549	4061086	chr2_4060549_4061086	-0.67942	3.95319e-11	2.64281e-08	sigDown
chr2	4445651	4446401	chr2_4445651_4446401	0.585465	1.06934e-08	2.93325e-06	sigUp
chr2	45049296	45049596	chr2_45049296_45049596	0.608746	5.30339e-07	7.17323e-05	sigUp
chr2	52804282	52804943	chr2_52804282_52804943	0.770252	2.06072e-14	3.70748e-11	sigUp
chr2	52955146	52955434	chr2_52955146_52955434	0.625819	5.682e-07	7.58736e-05	sigUp
chr2	55208500	55209037	chr2_55208500_55209037	0.646064	1.19319e-09	4.75946e-07	sigUp
chr2	60914688	60915853	chr2_60914688_60915853	0.657967	1.23475e-10	6.91349e-08	sigUp
chr2	6488628	6489516	chr2_6488628_6489516	0.592348	9.94678e-09	2.7783e-06	sigUp
chr2	65311171	65311591	chr2_65311171_65311591	0.751338	2.83051e-11	1.96196e-08	sigUp
chr2	75761725	75762356	chr2_75761725_75762356	0.598469	0.000442265	0.0135009	sigUp
chr2	7619672	7620563	chr2_7619672_7620563	0.658658	9.01657e-11	5.21556e-08	sigUp
chr2	90504137	90506549	chr2_90504137_90506549	0.767516	6.23134e-15	1.31439e-11	sigUp
chr2	90818448	90819108	chr2_90818448_90819108	0.66877	2.25659e-10	1.16354e-07	sigUp
chr2	91120518	91120686	chr2_91120518_91120686	0.585083	0.000243977	0.00864291	sigUp
chr2	91469778	91470608	chr2_91469778_91470608	0.628755	8.817e-10	3.66772e-07	sigUp
chr2	91947763	91947995	chr2_91947763_91947995	0.668384	1.05563e-09	4.27638e-07	sigUp
chr2	92052062	92052973	chr2_92052062_92052973	0.590288	4.58167e-09	1.45402e-06	sigUp
chr2	93383811	93384387	chr2_93383811_93384387	0.727125	1.61158e-12	1.66381e-09	sigUp
chr2	93404336	93405610	chr2_93404336_93405610	0.7506	2.89109e-13	3.78286e-10	sigUp
chr3	100858327	100859109	chr3_100858327_100859109	0.599007	4.71411e-09	1.48833e-06	sigUp
chr3	101061878	101062291	chr3_101061878_101062291	0.635741	9.84716e-10	4.00901e-07	sigUp
chr3	101098103	101098425	chr3_101098103_101098425	0.721715	2.12143e-11	1.55411e-08	sigUp
chr3	101236782	101237719	chr3_101236782_101237719	0.619946	2.22376e-09	8.01345e-07	sigUp
chr3	102762410	102762768	chr3_102762410_102762768	0.663172	7.92842e-10	3.3275e-07	sigUp
chr3	107168922	107170067	chr3_107168922_107170067	0.720247	1.68843e-12	1.72857e-09	sigUp
chr3	107788950	107789258	chr3_107788950_107789258	0.65919	1.44987e-08	3.80231e-06	sigUp
chr3	122413722	122414541	chr3_122413722_122414541	-0.667298	6.75699e-11	4.14363e-08	sigDown
chr3	122428177	122428804	chr3_122428177_122428804	0.65155	7.6211e-08	1.45981e-05	sigUp
chr3	126737140	126737594	chr3_126737140_126737594	0.627551	4.08276e-07	5.78109e-05	sigUp
chr3	126831419	126831904	chr3_126831419_126831904	0.86445	1.13057e-16	4.32232e-13	sigUp
chr3	127267900	127268867	chr3_127267900_127268867	0.63851	5.48175e-10	2.45656e-07	sigUp
chr3	130633765	130634483	chr3_130633765_130634483	-0.78124	3.83285e-14	6.25217e-11	sigDown
chr3	138859186	138859994	chr3_138859186_138859994	0.766163	8.25929e-14	1.27641e-10	sigUp
chr3	139637490	139638766	chr3_139637490_139638766	0.708736	6.58631e-12	5.75552e-09	sigUp
chr3	142851296	142852181	chr3_142851296_142852181	0.590224	2.2509e-08	5.44221e-06	sigUp
chr3	146374639	146375710	chr3_146374639_146375710	-0.817004	1.45656e-15	3.87384e-12	sigDown
chr3	157251825	157252522	chr3_157251825_157252522	0.586378	6.78344e-08	1.33423e-05	sigUp
chr3	159049212	159050155	chr3_159049212_159050155	0.832949	1.91846e-14	3.47711e-11	sigUp
chr3	18177875	18178837	chr3_18177875_18178837	0.634212	3.08837e-09	1.06432e-06	sigUp
chr3	27781956	27782777	chr3_27781956_27782777	0.673314	2.75819e-11	1.92822e-08	sigUp
chr3	28303961	28304325	chr3_28303961_28304325	0.655177	2.23177e-09	8.03047e-07	sigUp
chr3	28369753	28370159	chr3_28369753_28370159	0.613099	9.39404e-05	0.00419672	sigUp
chr3	30276212	30276437	chr3_30276212_30276437	0.616177	0.000219741	0.00800702	sigUp
chr3	35088244	35089063	chr3_35088244_35089063	-0.606104	9.06102e-10	3.71614e-07	sigDown
chr3	37141761	37142182	chr3_37141761_37142182	0.806642	1.06747e-13	1.59262e-10	sigUp
chr3	38446493	38446972	chr3_38446493_38446972	0.636247	9.0557e-10	3.71614e-07	sigUp
chr3	50421413	50422352	chr3_50421413_50422352	-0.830356	5.41342e-17	2.46349e-13	sigDown
chr3	51472542	51473331	chr3_51472542_51473331	0.619654	1.96661e-09	7.23597e-07	sigUp
chr3	52045962	52047390	chr3_52045962_52047390	0.604337	2.2309e-10	1.15648e-07	sigUp
chr3	52974710	52975453	chr3_52974710_52975453	-0.672661	3.52376e-11	2.39042e-08	sigDown
chr3	54676868	54677293	chr3_54676868_54677293	0.650067	2.80611e-08	6.47737e-06	sigUp
chr3	55589992	55590654	chr3_55589992_55590654	0.635669	7.95316e-06	0.000630315	sigUp
chr3	58843514	58843955	chr3_58843514_58843955	0.602537	5.10775e-08	1.06002e-05	sigUp
chr3	60473886	60474337	chr3_60473886_60474337	0.914913	3.91488e-10	1.82457e-07	sigUp
chr3	62278280	62278614	chr3_62278280_62278614	0.641003	1.95024e-07	3.17489e-05	sigUp
chr3	65474576	65474965	chr3_65474576_65474965	0.879509	5.43682e-17	2.46349e-13	sigUp
chr3	66050130	66051157	chr3_66050130_66051157	0.599804	8.92607e-09	2.5455e-06	sigUp
chr3	66194123	66194617	chr3_66194123_66194617	-0.682878	1.91862e-09	7.11286e-07	sigDown
chr3	69953586	69954327	chr3_69953586_69954327	0.711172	3.60824e-12	3.36972e-09	sigUp
chr3	70224822	70225295	chr3_70224822_70225295	0.732773	3.11506e-12	2.989e-09	sigUp
chr3	79452745	79453209	chr3_79452745_79453209	-0.816819	4.08815e-15	9.61819e-12	sigDown
chr3	80878621	80878894	chr3_80878621_80878894	0.662208	6.34499e-08	1.26219e-05	sigUp
chr3	85489354	85490621	chr3_85489354_85490621	0.727478	2.77254e-12	2.68137e-09	sigUp
chr3	88133147	88133653	chr3_88133147_88133653	0.760761	2.23036e-13	2.9985e-10	sigUp
chr3	88494780	88495160	chr3_88494780_88495160	0.718475	1.33411e-12	1.41312e-09	sigUp
chr3	89328656	89328969	chr3_89328656_89328969	0.662803	9.11711e-09	2.58492e-06	sigUp
chr3	89909740	89910045	chr3_89909740_89910045	0.631569	1.98238e-08	4.91938e-06	sigUp
chr3	90560002	90560429	chr3_90560002_90560429	0.749808	4.6199e-13	5.59604e-10	sigUp
chr3	9122819	9123633	chr3_9122819_9123633	0.594317	1.0226e-08	2.83044e-06	sigUp
chr3	92545703	92546524	chr3_92545703_92546524	0.596148	7.56949e-09	2.22609e-06	sigUp
chr3	95650447	95651011	chr3_95650447_95651011	0.844573	5.40207e-15	1.15946e-11	sigUp
chr3	96576658	96577199	chr3_96576658_96577199	0.92216	1.65468e-20	1.55719e-16	sigUp
chr3	9853821	9854300	chr3_9853821_9854300	0.794823	9.69583e-10	3.95398e-07	sigUp
chr4	100850850	100851156	chr4_100850850_100851156	0.709568	8.59505e-08	1.60049e-05	sigUp
chr4	101007752	101008750	chr4_101007752_101008750	-0.601164	2.24213e-07	3.56469e-05	sigDown
chr4	102484730	102485064	chr4_102484730_102485064	0.631583	6.56108e-09	1.9795e-06	sigUp
chr4	104812108	104812585	chr4_104812108_104812585	0.603839	8.92482e-06	0.000687141	sigUp
chr4	106378781	106379181	chr4_106378781_106379181	0.804304	6.23124e-13	7.12461e-10	sigUp
chr4	106597153	106597607	chr4_106597153_106597607	0.801381	2.35696e-14	4.14895e-11	sigUp
chr4	10697214	10697774	chr4_10697214_10697774	-0.884987	1.72944e-16	6.04516e-13	sigDown
chr4	108019031	108019933	chr4_108019031_108019933	0.586145	1.17109e-08	3.18381e-06	sigUp
chr4	114538927	114539445	chr4_114538927_114539445	0.601234	8.85347e-07	0.000107348	sigUp
chr4	116193616	116194395	chr4_116193616_116194395	0.596716	7.84366e-09	2.29021e-06	sigUp
chr4	117608279	117608698	chr4_117608279_117608698	0.597667	2.42011e-08	5.7435e-06	sigUp
chr4	119105754	119106069	chr4_119105754_119106069	0.746162	9.03105e-14	1.3725e-10	sigUp
chr4	119241783	119242135	chr4_119241783_119242135	0.619761	2.05727e-09	7.54684e-07	sigUp
chr4	11947917	11948516	chr4_11947917_11948516	-0.588119	2.61847e-08	6.14277e-06	sigDown
chr4	120156468	120156858	chr4_120156468_120156858	0.757195	4.12486e-12	3.78006e-09	sigUp
chr4	126845999	126846503	chr4_126845999_126846503	0.977857	2.84578e-20	2.57892e-16	sigUp
chr4	130036041	130037571	chr4_130036041_130037571	0.727738	1.23742e-13	1.80222e-10	sigUp
chr4	130079278	130079533	chr4_130079278_130079533	0.686071	2.00239e-10	1.05365e-07	sigUp
chr4	130273664	130275647	chr4_130273664_130275647	0.602546	7.50659e-10	3.15588e-07	sigUp
chr4	130779028	130779599	chr4_130779028_130779599	0.62041	3.22352e-09	1.09547e-06	sigUp
chr4	130942712	130942942	chr4_130942712_130942942	0.634401	1.04167e-05	0.000778488	sigUp
chr4	133292616	133293380	chr4_133292616_133293380	0.599771	2.93888e-09	1.0219e-06	sigUp
chr4	135362877	135363439	chr4_135362877_135363439	0.811751	6.84222e-14	1.0801e-10	sigUp
chr4	137704725	137704884	chr4_137704725_137704884	0.643491	0.000659251	0.0181253	sigUp
chr4	138493656	138494010	chr4_138493656_138494010	0.750857	8.79776e-13	9.69659e-10	sigUp
chr4	139030159	139030459	chr4_139030159_139030459	-0.650965	0.0002202	0.0080153	sigDown
chr4	139500718	139501362	chr4_139500718_139501362	0.660129	4.57746e-11	2.97877e-08	sigUp
chr4	140549893	140550442	chr4_140549893_140550442	0.634741	3.73856e-10	1.74905e-07	sigUp
chr4	141008176	141008402	chr4_141008176_141008402	0.695172	9.30961e-09	2.63035e-06	sigUp
chr4	141188498	141189062	chr4_141188498_141189062	0.701218	9.17939e-11	5.28734e-08	sigUp
chr4	141278139	141278448	chr4_141278139_141278448	0.788553	1.38322e-11	1.06766e-08	sigUp
chr4	142742472	142743276	chr4_142742472_142743276	0.765655	3.1336e-11	2.15374e-08	sigUp
chr4	142756179	142756876	chr4_142756179_142756876	0.817028	8.45195e-16	2.43298e-12	sigUp
chr4	145013125	145014084	chr4_145013125_145014084	0.58994	1.31e-08	3.50691e-06	sigUp
chr4	145463671	145464328	chr4_145463671_145464328	0.591606	4.08009e-08	8.85821e-06	sigUp
chr4	149338159	149338766	chr4_149338159_149338766	0.745349	6.04532e-13	7.01031e-10	sigUp
chr4	149820571	149820902	chr4_149820571_149820902	0.696708	5.56282e-11	3.5171e-08	sigUp
chr4	149884055	149884354	chr4_149884055_149884354	0.932922	1.8335e-16	6.31865e-13	sigUp
chr4	150137991	150138535	chr4_150137991_150138535	0.636095	4.74406e-10	2.16968e-07	sigUp
chr4	151170816	151171650	chr4_151170816_151171650	0.604083	3.41689e-09	1.14675e-06	sigUp
chr4	151634681	151635140	chr4_151634681_151635140	0.623458	5.86936e-08	1.18492e-05	sigUp
chr4	152340990	152341145	chr4_152340990_152341145	0.617262	7.82225e-05	0.00366051	sigUp
chr4	152778761	152779954	chr4_152778761_152779954	0.61056	2.0681e-09	7.56948e-07	sigUp
chr4	152953221	152954322	chr4_152953221_152954322	0.601921	2.63973e-09	9.28457e-07	sigUp
chr4	153453481	153453940	chr4_153453481_153453940	0.59733	1.55497e-06	0.000168676	sigUp
chr4	153874074	153874602	chr4_153874074_153874602	0.607905	0.000757855	0.0201908	sigUp
chr4	154109253	154109949	chr4_154109253_154109949	0.619082	5.90628e-10	2.62279e-07	sigUp
chr4	154269567	154269926	chr4_154269567_154269926	0.629899	1.02366e-07	1.84543e-05	sigUp
chr4	154521863	154522207	chr4_154521863_154522207	0.806624	1.16607e-10	6.5741e-08	sigUp
chr4	22318859	22319532	chr4_22318859_22319532	0.625783	7.36008e-09	2.17234e-06	sigUp
chr4	30269427	30269663	chr4_30269427_30269663	0.66701	7.40135e-08	1.42596e-05	sigUp
chr4	45641301	45641720	chr4_45641301_45641720	0.617624	1.38804e-08	3.67959e-06	sigUp
chr4	45851665	45851999	chr4_45851665_45851999	0.872905	1.88371e-15	4.85167e-12	sigUp
chr4	46794662	46795071	chr4_46794662_46795071	0.781602	7.13753e-14	1.1195e-10	sigUp
chr4	47603292	47604476	chr4_47603292_47604476	0.702494	5.50481e-13	6.45659e-10	sigUp
chr4	47824007	47824990	chr4_47824007_47824990	0.607122	1.68738e-09	6.3813e-07	sigUp
chr4	56090834	56091609	chr4_56090834_56091609	0.585055	1.37126e-08	3.64698e-06	sigUp
chr4	56263773	56264595	chr4_56263773_56264595	0.59964	4.7576e-08	9.98365e-06	sigUp
chr4	57597620	57598149	chr4_57597620_57598149	0.65273	4.65311e-10	2.14009e-07	sigUp
chr4	63315969	63316776	chr4_63315969_63316776	0.59356	7.59275e-09	2.23025e-06	sigUp
chr4	70221503	70222076	chr4_70221503_70222076	0.713238	1.13261e-11	9.04146e-09	sigUp
chr4	71806061	71806357	chr4_71806061_71806357	0.801859	2.76648e-06	0.000269361	sigUp
chr4	97874708	97875414	chr4_97874708_97875414	-0.923288	2.40318e-19	1.96004e-15	sigDown
chr5	107521931	107522524	chr5_107521931_107522524	0.641672	2.25122e-06	0.000227616	sigUp
chr5	107853823	107854161	chr5_107853823_107854161	0.72149	7.32268e-11	4.40226e-08	sigUp
chr5	107896117	107896589	chr5_107896117_107896589	0.60714	8.30904e-09	2.39466e-06	sigUp
chr5	111748030	111748526	chr5_111748030_111748526	0.593494	4.11787e-05	0.0022576	sigUp
chr5	113102511	113102854	chr5_113102511_113102854	0.601435	9.55271e-08	1.74925e-05	sigUp
chr5	113402211	113402499	chr5_113402211_113402499	0.92155	2.20253e-16	7.48495e-13	sigUp
chr5	113643188	113643855	chr5_113643188_113643855	0.800688	1.38879e-15	3.73419e-12	sigUp
chr5	113921367	113922333	chr5_113921367_113922333	0.596148	1.10901e-08	3.03528e-06	sigUp
chr5	114423837	114424330	chr5_114423837_114424330	0.642052	7.00839e-10	2.9823e-07	sigUp
chr5	115918874	115919724	chr5_115918874_115919724	0.800675	1.72501e-14	3.24144e-11	sigUp
chr5	116827517	116828217	chr5_116827517_116828217	0.610295	2.33128e-09	8.31518e-07	sigUp
chr5	117158426	117159138	chr5_117158426_117159138	0.659337	2.68588e-10	1.34669e-07	sigUp
chr5	118676615	118676869	chr5_118676615_118676869	0.601049	4.79104e-06	0.000422747	sigUp
chr5	119233004	119233455	chr5_119233004_119233455	1.01564	5.18967e-17	2.44195e-13	sigUp
chr5	119889790	119890200	chr5_119889790_119890200	0.620058	3.68081e-09	1.21052e-06	sigUp
chr5	123985442	123985798	chr5_123985442_123985798	0.982724	6.38878e-22	8.39772e-18	sigUp
chr5	124047122	124047304	chr5_124047122_124047304	0.615538	0.000212536	0.00782596	sigUp
chr5	124058802	124059098	chr5_124058802_124059098	0.663288	2.19651e-09	7.9386e-07	sigUp
chr5	125095605	125096556	chr5_125095605_125096556	0.642331	6.68037e-10	2.89033e-07	sigUp
chr5	125279085	125279562	chr5_125279085_125279562	0.602344	4.02544e-08	8.78448e-06	sigUp
chr5	127595474	127595937	chr5_127595474_127595937	0.744697	7.37967e-06	0.000596126	sigUp
chr5	129144148	129144629	chr5_129144148_129144629	0.797835	5.51505e-13	6.45659e-10	sigUp
chr5	129338267	129339440	chr5_129338267_129339440	0.690208	1.49149e-11	1.14043e-08	sigUp
chr5	129412211	129412584	chr5_129412211_129412584	0.602956	1.23895e-07	2.17154e-05	sigUp
chr5	130542985	130543578	chr5_130542985_130543578	0.715694	1.59726e-11	1.21372e-08	sigUp
chr5	133348364	133349057	chr5_133348364_133349057	-0.788471	1.73384e-11	1.30534e-08	sigDown
chr5	134540957	134541293	chr5_134540957_134541293	0.711309	7.65003e-12	6.52201e-09	sigUp
chr5	134762935	134763744	chr5_134762935_134763744	1.08734	9.65986e-26	2.95448e-21	sigUp
chr5	134872641	134873141	chr5_134872641_134873141	0.938592	1.33877e-15	3.63969e-12	sigUp
chr5	135818324	135818728	chr5_135818324_135818728	0.594011	0.000507835	0.0149728	sigUp
chr5	135945824	135946667	chr5_135945824_135946667	0.703677	6.75447e-12	5.8606e-09	sigUp
chr5	136775455	136775973	chr5_136775455_136775973	0.619055	2.94024e-09	1.0219e-06	sigUp
chr5	137671263	137672476	chr5_137671263_137672476	0.604131	2.62012e-09	9.23766e-07	sigUp
chr5	139014428	139015456	chr5_139014428_139015456	0.810187	1.37946e-14	2.70022e-11	sigUp
chr5	139758089	139758595	chr5_139758089_139758595	0.678324	2.57462e-09	9.11667e-07	sigUp
chr5	140601721	140602263	chr5_140601721_140602263	0.615824	2.30567e-09	8.24784e-07	sigUp
chr5	140633523	140633768	chr5_140633523_140633768	0.592842	1.68918e-08	4.30981e-06	sigUp
chr5	140767645	140768720	chr5_140767645_140768720	0.618653	2.42313e-10	1.23777e-07	sigUp
chr5	142920783	142921083	chr5_142920783_142921083	0.615094	2.68051e-08	6.25851e-06	sigUp
chr5	142974102	142975268	chr5_142974102_142975268	0.646094	4.60019e-11	2.98562e-08	sigUp
chr5	143372833	143373264	chr5_143372833_143373264	0.675786	3.94789e-11	2.64281e-08	sigUp
chr5	145116455	145117297	chr5_145116455_145117297	0.608137	4.27252e-09	1.37372e-06	sigUp
chr5	148690607	148691529	chr5_148690607_148691529	0.58692	3.29135e-09	1.11234e-06	sigUp
chr5	24307187	24307875	chr5_24307187_24307875	1.04011	1.50124e-23	2.82557e-19	sigUp
chr5	25084744	25085512	chr5_25084744_25085512	0.632433	2.99357e-10	1.4562e-07	sigUp
chr5	27675046	27675333	chr5_27675046_27675333	0.755413	6.57131e-08	1.29772e-05	sigUp
chr5	30465987	30466679	chr5_30465987_30466679	0.610193	1.89504e-09	7.05753e-07	sigUp
chr5	30913118	30913475	chr5_30913118_30913475	0.600614	9.261e-09	2.61964e-06	sigUp
chr5	31151852	31152052	chr5_31151852_31152052	0.759318	2.84681e-05	0.00169356	sigUp
chr5	31576367	31577120	chr5_31576367_31577120	0.649283	8.56842e-11	5.02274e-08	sigUp
chr5	33396514	33397125	chr5_33396514_33397125	0.618914	6.47695e-09	1.95863e-06	sigUp
chr5	33692445	33692696	chr5_33692445_33692696	0.6339	3.59166e-09	1.18598e-06	sigUp
chr5	34533818	34534106	chr5_34533818_34534106	1.00869	8.29444e-14	1.27641e-10	sigUp
chr5	34534875	34536106	chr5_34534875_34536106	0.898848	1.11563e-18	8.0286e-15	sigUp
chr5	36188335	36188855	chr5_36188335_36188855	0.63456	2.31852e-08	5.55539e-06	sigUp
chr5	37879660	37880263	chr5_37879660_37880263	0.73553	1.00547e-11	8.14632e-09	sigUp
chr5	43103610	43104171	chr5_43103610_43104171	0.626446	6.02217e-10	2.65497e-07	sigUp
chr5	43647144	43647487	chr5_43647144_43647487	0.694062	3.50572e-09	1.16864e-06	sigUp
chr5	43849615	43849980	chr5_43849615_43849980	-0.831756	3.35356e-14	5.62022e-11	sigDown
chr5	45943735	45944641	chr5_45943735_45944641	0.628189	4.83798e-10	2.2003e-07	sigUp
chr5	48122719	48123225	chr5_48122719_48123225	-0.616725	2.25915e-07	3.58244e-05	sigDown
chr5	64063348	64064602	chr5_64063348_64064602	0.600712	5.76714e-09	1.76168e-06	sigUp
chr5	66323360	66324245	chr5_66323360_66324245	0.644066	7.21195e-11	4.34637e-08	sigUp
chr5	67793974	67794750	chr5_67793974_67794750	0.600075	3.63155e-09	1.19753e-06	sigUp
chr5	71778864	71779278	chr5_71778864_71779278	0.785385	0.000168518	0.00660158	sigUp
chr5	74999045	74999688	chr5_74999045_74999688	-0.689963	1.08879e-11	8.73464e-09	sigDown
chr5	75163041	75163837	chr5_75163041_75163837	0.743402	1.23024e-13	1.80222e-10	sigUp
chr5	76747756	76749106	chr5_76747756_76749106	0.718461	6.12247e-13	7.0331e-10	sigUp
chr5	77137649	77138366	chr5_77137649_77138366	-0.823712	3.33847e-16	1.08915e-12	sigDown
chr5	81028911	81029242	chr5_81028911_81029242	-0.603161	8.02492e-09	2.32648e-06	sigDown
chr5	81359432	81360023	chr5_81359432_81360023	-0.612113	4.40979e-09	1.41045e-06	sigDown
chr5	88630801	88631338	chr5_88630801_88631338	0.691571	1.85562e-08	4.63774e-06	sigUp
chr5	88975696	88976097	chr5_88975696_88976097	-0.626174	1.46597e-09	5.64873e-07	sigDown
chr5	92490778	92491148	chr5_92490778_92491148	0.603399	7.01195e-08	1.3621e-05	sigUp
chr5	99413459	99413958	chr5_99413459_99413958	0.602605	6.03583e-08	1.21252e-05	sigUp
chr6	103343545	103344757	chr6_103343545_103344757	-0.706743	2.72028e-11	1.92371e-08	sigDown
chr6	108594235	108594835	chr6_108594235_108594835	0.646538	2.97706e-09	1.03323e-06	sigUp
chr6	108717522	108717785	chr6_108717522_108717785	0.649897	0.000482329	0.0144257	sigUp
chr6	111581636	111582972	chr6_111581636_111582972	0.809489	5.96283e-15	1.26869e-11	sigUp
chr6	114846380	114846659	chr6_114846380_114846659	0.676312	8.85275e-06	0.000682818	sigUp
chr6	115694300	115695039	chr6_115694300_115695039	0.643018	2.22282e-10	1.15474e-07	sigUp
chr6	118007842	118008356	chr6_118007842_118008356	0.593295	1.0641e-08	2.92545e-06	sigUp
chr6	119321768	119322116	chr6_119321768_119322116	0.776827	4.0509e-14	6.56409e-11	sigUp
chr6	119418455	119419350	chr6_119418455_119419350	-0.610238	1.1697e-09	4.67654e-07	sigDown
chr6	121099377	121100494	chr6_121099377_121100494	0.649195	1.88719e-10	9.97323e-08	sigUp
chr6	125161101	125161802	chr6_125161101_125161802	0.614844	8.5498e-10	3.56384e-07	sigUp
chr6	125361560	125362296	chr6_125361560_125362296	0.735247	5.32661e-13	6.29624e-10	sigUp
chr6	127855738	127856486	chr6_127855738_127856486	0.686426	8.6166e-12	7.17115e-09	sigUp
chr6	134171573	134172473	chr6_134171573_134172473	0.672801	4.2611e-11	2.80272e-08	sigUp
chr6	134211857	134212199	chr6_134211857_134212199	0.624785	9.55743e-09	2.68901e-06	sigUp
chr6	136235262	136235818	chr6_136235262_136235818	0.701846	1.88015e-11	1.39405e-08	sigUp
chr6	142045639	142046343	chr6_142045639_142046343	-0.852197	1.22164e-15	3.39672e-12	sigDown
chr6	143105779	143106314	chr6_143105779_143106314	0.611564	3.21783e-09	1.09505e-06	sigUp
chr6	146468895	146469512	chr6_146468895_146469512	0.770319	4.22646e-05	0.00230114	sigUp
chr6	147812932	147813388	chr6_147812932_147813388	0.814199	3.8114e-08	8.4016e-06	sigUp
chr6	148235129	148235820	chr6_148235129_148235820	0.587657	2.80064e-08	6.47086e-06	sigUp
chr6	15829808	15830249	chr6_15829808_15830249	-0.684838	2.9537e-10	1.44686e-07	sigDown
chr6	17501515	17502027	chr6_17501515_17502027	0.593331	1.82888e-06	0.000192808	sigUp
chr6	18511921	18512349	chr6_18511921_18512349	0.636299	6.6908e-10	2.89033e-07	sigUp
chr6	27317419	27317799	chr6_27317419_27317799	-0.617507	3.87049e-08	8.48995e-06	sigDown
chr6	27745682	27746731	chr6_27745682_27746731	-0.695469	6.12387e-11	3.82273e-08	sigDown
chr6	28279773	28280242	chr6_28279773_28280242	0.588261	4.2296e-07	5.94966e-05	sigUp
chr6	29430796	29431737	chr6_29430796_29431737	0.682393	1.76886e-11	1.32357e-08	sigUp
chr6	29432266	29432560	chr6_29432266_29432560	0.853861	1.13163e-13	1.67811e-10	sigUp
chr6	29973048	29974204	chr6_29973048_29974204	0.724307	1.99853e-12	2.0231e-09	sigUp
chr6	30548047	30548236	chr6_30548047_30548236	0.755738	2.74672e-08	6.37878e-06	sigUp
chr6	31457330	31457842	chr6_31457330_31457842	-0.774744	1.80893e-13	2.5292e-10	sigDown
chr6	31642463	31642903	chr6_31642463_31642903	0.587759	2.15065e-07	3.44839e-05	sigUp
chr6	32637566	32639188	chr6_32637566_32639188	0.60494	9.25468e-10	3.7867e-07	sigUp
chr6	35405064	35405421	chr6_35405064_35405421	-0.709313	2.66999e-11	1.90465e-08	sigDown
chr6	36549953	36550617	chr6_36549953_36550617	0.67331	2.53388e-09	8.98539e-07	sigUp
chr6	37418992	37419832	chr6_37418992_37419832	0.695068	8.91891e-12	7.34777e-09	sigUp
chr6	38840239	38841066	chr6_38840239_38841066	0.648224	2.49497e-10	1.26897e-07	sigUp
chr6	39502390	39502723	chr6_39502390_39502723	0.636009	2.40781e-05	0.00150338	sigUp
chr6	40142477	40143081	chr6_40142477_40143081	0.630858	1.35608e-09	5.32215e-07	sigUp
chr6	41057489	41058002	chr6_41057489_41058002	0.621679	5.32366e-09	1.6447e-06	sigUp
chr6	4709003	4709346	chr6_4709003_4709346	0.613269	0.000214713	0.00788005	sigUp
chr6	49987503	49988816	chr6_49987503_49988816	0.752744	2.59977e-13	3.45491e-10	sigUp
chr6	50742092	50742650	chr6_50742092_50742650	-0.617543	3.68962e-09	1.21179e-06	sigDown
chr6	54277064	54278189	chr6_54277064_54278189	0.654944	2.87916e-10	1.42402e-07	sigUp
chr6	55629039	55629591	chr6_55629039_55629591	0.722074	4.11017e-11	2.71806e-08	sigUp
chr6	58862144	58863010	chr6_58862144_58863010	0.664139	7.92457e-11	4.70629e-08	sigUp
chr6	58929756	58930283	chr6_58929756_58930283	0.595892	1.78544e-08	4.50696e-06	sigUp
chr6	71756820	71757662	chr6_71756820_71757662	0.651512	2.7491e-11	1.92737e-08	sigUp
chr6	72230969	72231209	chr6_72230969_72231209	0.605067	2.79189e-08	6.45673e-06	sigUp
chr6	74033750	74034169	chr6_74033750_74034169	-0.602138	0.00125665	0.0292112	sigDown
chr6	77100947	77101605	chr6_77100947_77101605	0.754265	3.56314e-13	4.54079e-10	sigUp
chr6	82773518	82774920	chr6_82773518_82774920	0.665537	3.00533e-12	2.89506e-09	sigUp
chr6	84181256	84181823	chr6_84181256_84181823	-0.628299	2.11809e-08	5.19294e-06	sigDown
chr6	84565340	84565691	chr6_84565340_84565691	0.640982	2.29363e-08	5.51283e-06	sigUp
chr6	85522781	85523501	chr6_85522781_85523501	-0.698906	1.31648e-12	1.40051e-09	sigDown
chr6	8683274	8683986	chr6_8683274_8683986	0.691724	1.1898e-11	9.36078e-09	sigUp
chr6	87276739	87277872	chr6_87276739_87277872	0.613416	3.61092e-10	1.70886e-07	sigUp
chr6	87285054	87285798	chr6_87285054_87285798	0.641614	4.50358e-10	2.0827e-07	sigUp
chr6	90699908	90700237	chr6_90699908_90700237	0.601128	3.69245e-08	8.19104e-06	sigUp
chr6	91345992	91346930	chr6_91345992_91346930	-0.626709	3.1382e-10	1.51451e-07	sigDown
chr6	91467122	91467461	chr6_91467122_91467461	0.608252	4.0392e-06	0.000368291	sigUp
chr6	91798495	91799169	chr6_91798495_91799169	0.632792	5.38276e-10	2.41662e-07	sigUp
chr6	94741527	94742148	chr6_94741527_94742148	0.656411	1.46179e-09	5.64153e-07	sigUp
chr6	95111909	95112497	chr6_95111909_95112497	0.637593	6.71033e-10	2.89033e-07	sigUp
chr6	95234217	95235060	chr6_95234217_95235060	0.59758	1.05657e-08	2.91116e-06	sigUp
chr6	97434760	97435163	chr6_97434760_97435163	0.602521	1.49429e-08	3.88137e-06	sigUp
chr7	100495427	100496094	chr7_100495427_100496094	0.718661	9.95465e-13	1.07775e-09	sigUp
chr7	101627273	101627961	chr7_101627273_101627961	0.598085	4.38026e-08	9.33465e-06	sigUp
chr7	105559126	105559368	chr7_105559126_105559368	0.596212	7.65493e-08	1.46444e-05	sigUp
chr7	110701611	110703378	chr7_110701611_110703378	0.648486	1.51439e-10	8.27102e-08	sigUp
chr7	112896424	112896832	chr7_112896424_112896832	0.677076	2.26374e-07	3.5874e-05	sigUp
chr7	113052887	113053523	chr7_113052887_113053523	-0.687502	2.77495e-11	1.93441e-08	sigDown
chr7	113151510	113151814	chr7_113151510_113151814	0.603538	8.94674e-05	0.00405013	sigUp
chr7	114313697	114314541	chr7_114313697_114314541	0.600538	6.03333e-09	1.83612e-06	sigUp
chr7	115274683	115275204	chr7_115274683_115275204	-0.858643	3.50806e-16	1.12942e-12	sigDown
chr7	119022278	119022791	chr7_119022278_119022791	0.641389	4.69489e-10	2.15122e-07	sigUp
chr7	119875778	119876305	chr7_119875778_119876305	0.586066	1.06908e-08	2.93325e-06	sigUp
chr7	121328941	121329666	chr7_121328941_121329666	0.594281	2.22536e-08	5.39112e-06	sigUp
chr7	122344601	122345076	chr7_122344601_122345076	0.586294	5.03923e-08	1.04847e-05	sigUp
chr7	122349809	122350214	chr7_122349809_122350214	0.689663	4.02703e-11	2.67029e-08	sigUp
chr7	124748194	124749090	chr7_124748194_124749090	0.59381	3.28188e-09	1.11067e-06	sigUp
chr7	125772943	125773622	chr7_125772943_125773622	0.83524	2.91741e-16	9.64641e-13	sigUp
chr7	127116225	127116823	chr7_127116225_127116823	0.627262	1.82209e-09	6.817e-07	sigUp
chr7	131317763	131318817	chr7_131317763_131318817	0.672976	1.6896e-10	9.06606e-08	sigUp
chr7	134261256	134261779	chr7_134261256_134261779	0.619563	3.2551e-09	1.10313e-06	sigUp
chr7	135304446	135304979	chr7_135304446_135304979	0.634229	7.04081e-10	2.98571e-07	sigUp
chr7	135578811	135579291	chr7_135578811_135579291	0.637479	3.3747e-10	1.60335e-07	sigUp
chr7	138906956	138907415	chr7_138906956_138907415	0.878096	2.48264e-18	1.64177e-14	sigUp
chr7	140507410	140507907	chr7_140507410_140507907	0.609464	0.000379188	0.0120374	sigUp
chr7	141221393	141222368	chr7_141221393_141222368	0.711574	2.34205e-14	4.14895e-11	sigUp
chr7	141507700	141508939	chr7_141507700_141508939	0.953311	1.28035e-21	1.49179e-17	sigUp
chr7	142537967	142539064	chr7_142537967_142539064	0.618966	6.72156e-10	2.89033e-07	sigUp
chr7	143055700	143055964	chr7_143055700_143055964	0.636589	2.3149e-09	8.26879e-07	sigUp
chr7	144577881	144578317	chr7_144577881_144578317	0.634189	7.27047e-10	3.06187e-07	sigUp
chr7	16499673	16500309	chr7_16499673_16500309	0.711215	4.15048e-13	5.12901e-10	sigUp
chr7	19118293	19118649	chr7_19118293_19118649	0.651856	2.1852e-10	1.14004e-07	sigUp
chr7	19164168	19165292	chr7_19164168_19165292	0.966214	6.36524e-22	8.39772e-18	sigUp
chr7	19166065	19166446	chr7_19166065_19166446	0.776257	4.79651e-15	1.07671e-11	sigUp
chr7	19823826	19824475	chr7_19823826_19824475	0.620957	2.08841e-09	7.62676e-07	sigUp
chr7	24387324	24387596	chr7_24387324_24387596	1.11285	1.75427e-14	3.25179e-11	sigUp
chr7	25711777	25712244	chr7_25711777_25712244	0.823106	4.40874e-15	1.02737e-11	sigUp
chr7	26779995	26780817	chr7_26779995_26780817	0.68138	3.5268e-11	2.39042e-08	sigUp
chr7	28290191	28291461	chr7_28290191_28291461	0.707797	7.878e-13	8.76181e-10	sigUp
chr7	28305527	28305859	chr7_28305527_28305859	0.686967	4.52814e-05	0.00242751	sigUp
chr7	28418115	28418632	chr7_28418115_28418632	0.590734	3.94663e-09	1.28584e-06	sigUp
chr7	28665285	28666536	chr7_28665285_28666536	0.63843	2.3225e-10	1.18885e-07	sigUp
chr7	28692940	28694008	chr7_28692940_28694008	0.681726	5.17422e-12	4.63748e-09	sigUp
chr7	28775244	28775582	chr7_28775244_28775582	0.763586	9.95257e-12	8.10388e-09	sigUp
chr7	28783837	28784511	chr7_28783837_28784511	0.982005	4.12612e-21	4.47151e-17	sigUp
chr7	29505288	29505935	chr7_29505288_29505935	0.642801	6.08451e-10	2.67283e-07	sigUp
chr7	29921309	29922177	chr7_29921309_29922177	0.60871	3.42129e-09	1.14675e-06	sigUp
chr7	30287097	30287298	chr7_30287097_30287298	0.645666	9.06706e-10	3.71614e-07	sigUp
chr7	30717028	30717892	chr7_30717028_30717892	0.699092	1.04389e-12	1.12255e-09	sigUp
chr7	37388770	37389880	chr7_37388770_37389880	0.62582	6.22941e-10	2.72669e-07	sigUp
chr7	38112054	38112320	chr7_38112054_38112320	0.639151	5.8809e-10	2.62008e-07	sigUp
chr7	40202580	40203185	chr7_40202580_40203185	0.677451	7.12385e-10	3.00529e-07	sigUp
chr7	44433338	44433732	chr7_44433338_44433732	0.77083	5.1764e-15	1.14105e-11	sigUp
chr7	45680025	45680557	chr7_45680025_45680557	0.80175	5.08551e-13	6.04042e-10	sigUp
chr7	46382693	46382956	chr7_46382693_46382956	0.808355	2.45553e-06	0.000243347	sigUp
chr7	46718488	46719274	chr7_46718488_46719274	0.632626	8.46571e-10	3.53481e-07	sigUp
chr7	4751881	4753418	chr7_4751881_4753418	0.654402	1.8017e-11	1.33994e-08	sigUp
chr7	49071293	49071610	chr7_49071293_49071610	0.779468	7.79069e-12	6.59597e-09	sigUp
chr7	57214120	57214432	chr7_57214120_57214432	-0.650929	5.07107e-05	0.00263606	sigDown
chr7	57778375	57779411	chr7_57778375_57779411	0.611242	3.21702e-09	1.09505e-06	sigUp
chr7	58367187	58367797	chr7_58367187_58367797	0.694442	1.46217e-10	8.03969e-08	sigUp
chr7	64052355	64052730	chr7_64052355_64052730	0.605964	4.42301e-09	1.41283e-06	sigUp
chr7	65948844	65949265	chr7_65948844_65949265	0.719796	1.53048e-09	5.85199e-07	sigUp
chr7	66016077	66016633	chr7_66016077_66016633	0.630766	2.69218e-09	9.45087e-07	sigUp
chr7	66199194	66199798	chr7_66199194_66199798	0.670797	8.31343e-11	4.91338e-08	sigUp
chr7	67173430	67174143	chr7_67173430_67174143	-0.812436	7.06983e-15	1.46598e-11	sigDown
chr7	68223313	68223632	chr7_68223313_68223632	0.787878	3.16387e-10	1.51792e-07	sigUp
chr7	72100531	72101257	chr7_72100531_72101257	0.779494	8.19214e-14	1.27641e-10	sigUp
chr7	74091095	74091994	chr7_74091095_74091994	-0.679799	1.35057e-11	1.04907e-08	sigDown
chr7	74749860	74750908	chr7_74749860_74750908	0.708279	9.59232e-13	1.04314e-09	sigUp
chr7	80747167	80747804	chr7_80747167_80747804	0.737346	2.16315e-12	2.15155e-09	sigUp
chr7	82785986	82786555	chr7_82785986_82786555	0.685578	5.59144e-11	3.52608e-08	sigUp
chr7	82850767	82851173	chr7_82850767_82851173	0.677177	8.13037e-10	3.40641e-07	sigUp
chr7	83941596	83942058	chr7_83941596_83942058	0.629995	2.72849e-08	6.34609e-06	sigUp
chr7	86775242	86776245	chr7_86775242_86776245	-0.677198	1.29461e-10	7.23214e-08	sigDown
chr7	86972087	86972689	chr7_86972087_86972689	0.87813	1.92939e-17	9.83511e-14	sigUp
chr7	90370473	90370998	chr7_90370473_90370998	0.678363	1.27462e-08	3.43476e-06	sigUp
chr7	96505461	96505960	chr7_96505461_96505960	-0.628667	1.91466e-09	7.10896e-07	sigDown
chr7	98171076	98171808	chr7_98171076_98171808	0.657345	1.61634e-10	8.76915e-08	sigUp
chr7	99217468	99218073	chr7_99217468_99218073	0.696365	4.83795e-12	4.38428e-09	sigUp
chr7	99304223	99305358	chr7_99304223_99305358	0.628755	2.49975e-10	1.26897e-07	sigUp
chr7	99322631	99322849	chr7_99322631_99322849	0.733777	2.39751e-05	0.00149894	sigUp
chr8	104023206	104023848	chr8_104023206_104023848	0.614558	1.83919e-08	4.61298e-06	sigUp
chr8	10457926	10458724	chr8_10457926_10458724	0.70465	5.0461e-12	4.55603e-09	sigUp
chr8	105873649	105874839	chr8_105873649_105874839	0.648496	3.34532e-10	1.59248e-07	sigUp
chr8	10634376	10635498	chr8_10634376_10635498	0.596946	2.49113e-08	5.8892e-06	sigUp
chr8	107118975	107119931	chr8_107118975_107119931	0.681921	7.89166e-11	4.69815e-08	sigUp
chr8	107465069	107465756	chr8_107465069_107465756	0.699963	6.95759e-11	4.24113e-08	sigUp
chr8	107483242	107483617	chr8_107483242_107483617	0.597473	1.46703e-08	3.83498e-06	sigUp
chr8	108722752	108723466	chr8_108722752_108723466	0.664829	1.60228e-10	8.71216e-08	sigUp
chr8	108962401	108962821	chr8_108962401_108962821	0.706635	2.25878e-10	1.16354e-07	sigUp
chr8	110713216	110713389	chr8_110713216_110713389	0.611858	5.51077e-08	1.12491e-05	sigUp
chr8	110772312	110772902	chr8_110772312_110772902	0.694905	6.50821e-12	5.70765e-09	sigUp
chr8	110789249	110790147	chr8_110789249_110790147	0.597793	8.96245e-09	2.5519e-06	sigUp
chr8	111375081	111375627	chr8_111375081_111375627	0.884211	1.01312e-17	5.90214e-14	sigUp
chr8	111611270	111611645	chr8_111611270_111611645	0.824044	1.93015e-07	3.14638e-05	sigUp
chr8	111614670	111615071	chr8_111614670_111615071	0.684563	7.18944e-09	2.12968e-06	sigUp
chr8	11241318	11241855	chr8_11241318_11241855	0.631837	2.93298e-09	1.0219e-06	sigUp
chr8	112681755	112682228	chr8_112681755_112682228	0.72592	1.45796e-11	1.12181e-08	sigUp
chr8	115081223	115082243	chr8_115081223_115082243	0.910015	1.31169e-17	7.1321e-14	sigUp
chr8	117114627	117115815	chr8_117114627_117115815	0.83073	3.91398e-16	1.24374e-12	sigUp
chr8	11779076	11779300	chr8_11779076_11779300	0.810041	9.91297e-14	1.49723e-10	sigUp
chr8	118393908	118394482	chr8_118393908_118394482	0.951208	1.05824e-20	1.03573e-16	sigUp
chr8	119617647	119617950	chr8_119617647_119617950	0.643651	6.87014e-05	0.00331491	sigUp
chr8	120012828	120013520	chr8_120012828_120013520	0.976633	5.55022e-21	5.65848e-17	sigUp
chr8	120019402	120019917	chr8_120019402_120019917	0.748868	3.70232e-13	4.66952e-10	sigUp
chr8	120268572	120268898	chr8_120268572_120268898	0.642686	1.05738e-09	4.27638e-07	sigUp
chr8	120316856	120317428	chr8_120316856_120317428	0.819713	1.33204e-15	3.63969e-12	sigUp
chr8	120817967	120818328	chr8_120817967_120818328	1.27512	1.3505e-30	1.10147e-25	sigUp
chr8	121376190	121376476	chr8_121376190_121376476	0.697551	8.12161e-06	0.000639263	sigUp
chr8	121573229	121573634	chr8_121573229_121573634	0.7587	1.32109e-13	1.89033e-10	sigUp
chr8	121809042	121810084	chr8_121809042_121810084	0.694447	6.03841e-12	5.35321e-09	sigUp
chr8	122296170	122296806	chr8_122296170_122296806	0.849033	1.17582e-16	4.42616e-13	sigUp
chr8	122353359	122353753	chr8_122353359_122353753	0.588773	1.11036e-05	0.0008208	sigUp
chr8	122452206	122452623	chr8_122452206_122452623	0.640218	1.25027e-08	3.3803e-06	sigUp
chr8	122556172	122556857	chr8_122556172_122556857	0.769532	1.97301e-13	2.69577e-10	sigUp
chr8	122709452	122709933	chr8_122709452_122709933	0.652967	7.03922e-10	2.98571e-07	sigUp
chr8	123257087	123257394	chr8_123257087_123257394	0.688061	2.85755e-11	1.97511e-08	sigUp
chr8	125091021	125091676	chr8_125091021_125091676	0.762461	3.52656e-14	5.83028e-11	sigUp
chr8	125354876	125355674	chr8_125354876_125355674	0.609261	3.75549e-09	1.23012e-06	sigUp
chr8	125407712	125408491	chr8_125407712_125408491	0.638473	3.45254e-09	1.15564e-06	sigUp
chr8	125462802	125463227	chr8_125462802_125463227	0.691593	3.03774e-09	1.04983e-06	sigUp
chr8	126614142	126614569	chr8_126614142_126614569	0.633115	2.84524e-07	4.30803e-05	sigUp
chr8	126849288	126850219	chr8_126849288_126850219	0.634304	2.37481e-09	8.4581e-07	sigUp
chr8	128483196	128483620	chr8_128483196_128483620	0.684907	1.12803e-05	0.000830346	sigUp
chr8	13047275	13048580	chr8_13047275_13048580	0.725858	2.76797e-12	2.68137e-09	sigUp
chr8	13503953	13504566	chr8_13503953_13504566	0.719264	1.16944e-11	9.23034e-09	sigUp
chr8	14472674	14473415	chr8_14472674_14473415	0.625003	3.42017e-10	1.6218e-07	sigUp
chr8	14651306	14651754	chr8_14651306_14651754	0.654522	1.39462e-08	3.69303e-06	sigUp
chr8	15244720	15245601	chr8_15244720_15245601	0.625572	1.53136e-09	5.85199e-07	sigUp
chr8	18938989	18940030	chr8_18938989_18940030	0.773994	1.47835e-14	2.84822e-11	sigUp
chr8	22143844	22144490	chr8_22143844_22144490	0.919414	3.83492e-18	2.34583e-14	sigUp
chr8	23043922	23044358	chr8_23043922_23044358	0.622813	8.33108e-05	0.00384325	sigUp
chr8	27037114	27037578	chr8_27037114_27037578	0.598965	2.86086e-06	0.000276148	sigUp
chr8	31128354	31128698	chr8_31128354_31128698	0.654411	1.72328e-06	0.000183967	sigUp
chr8	35211650	35212528	chr8_35211650_35212528	0.623314	1.74746e-09	6.578e-07	sigUp
chr8	35699415	35699948	chr8_35699415_35699948	0.63106	6.6271e-09	1.99695e-06	sigUp
chr8	44451348	44451958	chr8_44451348_44451958	0.713072	3.52235e-12	3.30212e-09	sigUp
chr8	44466505	44467124	chr8_44466505_44467124	-0.697884	2.17076e-10	1.13492e-07	sigDown
chr8	44786642	44787510	chr8_44786642_44787510	0.66156	6.34349e-07	8.23412e-05	sigUp
chr8	46010392	46011801	chr8_46010392_46011801	0.641722	1.48232e-10	8.13221e-08	sigUp
chr8	47634923	47635611	chr8_47634923_47635611	0.635811	5.33304e-06	0.000461645	sigUp
chr8	54791974	54792879	chr8_54791974_54792879	-0.642254	5.88948e-10	2.62008e-07	sigDown
chr8	70224504	70224857	chr8_70224504_70224857	0.716749	1.86387e-06	0.000195396	sigUp
chr8	71728333	71729461	chr8_71728333_71729461	0.637069	1.74588e-10	9.32714e-08	sigUp
chr8	78161616	78162531	chr8_78161616_78162531	-0.665055	3.237e-10	1.54694e-07	sigDown
chr8	79102742	79103802	chr8_79102742_79103802	0.60304	5.20717e-09	1.61687e-06	sigUp
chr8	79145200	79146403	chr8_79145200_79146403	0.80935	7.76054e-16	2.28778e-12	sigUp
chr8	79162872	79163540	chr8_79162872_79163540	0.672973	2.30439e-10	1.18205e-07	sigUp
chr8	79208644	79210258	chr8_79208644_79210258	0.688891	6.62748e-12	5.77088e-09	sigUp
chr8	79452116	79452424	chr8_79452116_79452424	0.616466	0.00151423	0.0335571	sigUp
chr8	82104532	82105438	chr8_82104532_82105438	-0.695118	2.50173e-11	1.79509e-08	sigDown
chr8	83049050	83049872	chr8_83049050_83049872	0.605568	5.37919e-09	1.65366e-06	sigUp
chr8	84760552	84761442	chr8_84760552_84761442	0.652771	6.90003e-11	4.22077e-08	sigUp
chr8	88552241	88553081	chr8_88552241_88553081	0.636296	2.60569e-09	9.21332e-07	sigUp
chr8	89609164	89609597	chr8_89609164_89609597	0.596424	5.80798e-05	0.0029289	sigUp
chr8	91676811	91677419	chr8_91676811_91677419	0.636298	2.89466e-10	1.42568e-07	sigUp
chr8	93730706	93731695	chr8_93730706_93731695	-0.724624	2.06027e-12	2.06602e-09	sigDown
chr8	9936406	9936915	chr8_9936406_9936915	0.591624	4.41489e-07	6.19048e-05	sigUp
chr9	102511393	102512049	chr9_102511393_102512049	0.606081	5.4472e-09	1.67021e-06	sigUp
chr9	106386210	106386496	chr9_106386210_106386496	0.68809	6.49113e-11	4.0209e-08	sigUp
chr9	107250780	107251318	chr9_107250780_107251318	0.681247	3.16108e-11	2.16049e-08	sigUp
chr9	107579513	107579745	chr9_107579513_107579745	0.766571	2.40028e-06	0.000239228	sigUp
chr9	110438063	110438833	chr9_110438063_110438833	0.682344	5.34927e-11	3.4085e-08	sigUp
chr9	118841214	118841907	chr9_118841214_118841907	0.691009	6.23875e-11	3.88423e-08	sigUp
chr9	119051290	119051448	chr9_119051290_119051448	0.681887	6.00072e-05	0.00299462	sigUp
chr9	120027271	120028119	chr9_120027271_120028119	0.598747	3.64123e-09	1.19911e-06	sigUp
chr9	122282816	122283591	chr9_122282816_122283591	0.585423	1.4215e-06	0.000157039	sigUp
chr9	122621183	122621743	chr9_122621183_122621743	1.20723	1.94632e-30	1.19057e-25	sigUp
chr9	14588760	14589331	chr9_14588760_14589331	0.794266	4.64561e-08	9.78221e-06	sigUp
chr9	16013881	16014554	chr9_16013881_16014554	-0.677912	5.74789e-11	3.60615e-08	sigDown
chr9	16334723	16335405	chr9_16334723_16335405	0.627695	4.0168e-07	5.69429e-05	sigUp
chr9	16398885	16399490	chr9_16398885_16399490	-0.586731	1.64702e-08	4.21984e-06	sigDown
chr9	20760858	20761201	chr9_20760858_20761201	0.590285	2.50576e-05	0.00154514	sigUp
chr9	21225164	21225464	chr9_21225164_21225464	0.865674	9.72885e-15	1.93534e-11	sigUp
chr9	22054408	22055071	chr9_22054408_22055071	0.606178	6.71239e-10	2.89033e-07	sigUp
chr9	23176858	23177975	chr9_23176858_23177975	-0.607862	3.32518e-09	1.12067e-06	sigDown
chr9	23378136	23379344	chr9_23378136_23379344	-0.624523	2.89586e-10	1.42568e-07	sigDown
chr9	25544967	25545989	chr9_25544967_25545989	0.601257	3.09988e-09	1.06528e-06	sigUp
chr9	27830249	27830750	chr9_27830249_27830750	0.772856	4.55198e-13	5.54121e-10	sigUp
chr9	27945209	27945861	chr9_27945209_27945861	0.585263	8.4787e-08	1.58244e-05	sigUp
chr9	27981651	27982162	chr9_27981651_27982162	0.596028	3.10363e-08	7.08394e-06	sigUp
chr9	30021532	30022310	chr9_30021532_30022310	0.652463	8.8563e-09	2.53151e-06	sigUp
chr9	31097186	31098097	chr9_31097186_31098097	0.717171	6.88846e-13	7.76717e-10	sigUp
chr9	34448499	34448872	chr9_34448499_34448872	0.59336	3.1944e-07	4.75142e-05	sigUp
chr9	40307085	40307743	chr9_40307085_40307743	0.711988	9.96917e-12	8.10388e-09	sigUp
chr9	40817275	40818129	chr9_40817275_40818129	-0.667676	1.33624e-10	7.43074e-08	sigDown
chr9	42439002	42439796	chr9_42439002_42439796	-0.591668	1.21338e-07	2.13438e-05	sigDown
chr9	47406908	47407534	chr9_47406908_47407534	0.654287	1.68118e-10	9.04073e-08	sigUp
chr9	50118561	50119284	chr9_50118561_50119284	1.03505	5.26783e-24	1.07411e-19	sigUp
chr9	50722401	50722813	chr9_50722401_50722813	0.656688	1.65979e-10	8.94533e-08	sigUp
chr9	51507029	51508150	chr9_51507029_51508150	0.780555	1.52959e-14	2.92393e-11	sigUp
chr9	51831601	51832546	chr9_51831601_51832546	0.856101	4.72877e-15	1.07133e-11	sigUp
chr9	56646583	56647047	chr9_56646583_56647047	0.607291	5.20742e-08	1.07706e-05	sigUp
chr9	56924644	56924928	chr9_56924644_56924928	0.659087	1.45297e-10	8.00706e-08	sigUp
chr9	57597809	57598293	chr9_57597809_57598293	0.64861	1.7588e-09	6.61053e-07	sigUp
chr9	58040832	58041898	chr9_58040832_58041898	-0.61792	8.86999e-10	3.67228e-07	sigDown
chr9	58410328	58410720	chr9_58410328_58410720	0.736598	1.40161e-12	1.47822e-09	sigUp
chr9	59659824	59659987	chr9_59659824_59659987	0.62587	1.64787e-09	6.26091e-07	sigUp
chr9	59672100	59672815	chr9_59672100_59672815	0.601356	2.09237e-08	5.15573e-06	sigUp
chr9	59695429	59695758	chr9_59695429_59695758	0.698104	4.89008e-11	3.14871e-08	sigUp
chr9	61855173	61856158	chr9_61855173_61856158	0.602182	1.36683e-09	5.33785e-07	sigUp
chr9	62250255	62250748	chr9_62250255_62250748	0.649036	5.99387e-10	2.64727e-07	sigUp
chr9	62559988	62560382	chr9_62559988_62560382	0.788765	1.84409e-13	2.56372e-10	sigUp
chr9	63328970	63329512	chr9_63328970_63329512	0.645684	9.33715e-09	2.63509e-06	sigUp
chr9	63706253	63706821	chr9_63706253_63706821	0.63193	5.09684e-10	2.30517e-07	sigUp
chr9	65122522	65122907	chr9_65122522_65122907	0.796065	8.1405e-15	1.64614e-11	sigUp
chr9	66101545	66102137	chr9_66101545_66102137	0.695464	5.50826e-12	4.91886e-09	sigUp
chr9	70284650	70285205	chr9_70284650_70285205	0.776157	3.48772e-13	4.46796e-10	sigUp
chr9	70998205	70999732	chr9_70998205_70999732	0.589421	3.00153e-09	1.03878e-06	sigUp
chr9	76504343	76505197	chr9_76504343_76505197	0.758094	1.9799e-11	1.45917e-08	sigUp
chr9	78520186	78521914	chr9_78520186_78521914	0.660408	6.98107e-11	4.24113e-08	sigUp
chr9	78750194	78750700	chr9_78750194_78750700	0.763162	1.44412e-09	5.59095e-07	sigUp
chr9	80351788	80352318	chr9_80351788_80352318	-0.644094	3.08287e-10	1.4937e-07	sigDown
chr9	85835681	85836388	chr9_85835681_85836388	0.585655	1.76589e-08	4.47752e-06	sigUp
chr9	94410056	94410706	chr9_94410056_94410706	0.591297	1.29552e-08	3.48266e-06	sigUp
chr9	95389177	95389967	chr9_95389177_95389967	-0.91774	1.29537e-18	9.05576e-15	sigDown
chr9	98262431	98263078	chr9_98262431_98263078	0.660027	2.55255e-10	1.28776e-07	sigUp
chrX	103550969	103551698	chrX_103550969_103551698	0.683379	2.69576e-11	1.91744e-08	sigUp
chrX	135086680	135087685	chrX_135086680_135087685	0.689174	1.58853e-11	1.21085e-08	sigUp
chrX	52381376	52381863	chrX_52381376_52381863	0.607933	2.03916e-08	5.03475e-06	sigUp
chrX	63658651	63659316	chrX_63658651_63659316	0.60023	1.4472e-07	2.48319e-05	sigUp
chrX	73358193	73358903	chrX_73358193_73358903	0.75229	1.13889e-11	9.04146e-09	sigUp
chrX	73642945	73643377	chrX_73642945_73643377	0.766439	3.90514e-11	2.62504e-08	sigUp
chrX	93290199	93290482	chrX_93290199_93290482	-0.609543	3.8038e-06	0.000350158	sigDown
chrX	95967658	95969036	chrX_95967658_95969036	1.0644	2.95655e-28	1.20568e-23	sigUp
chrX	98628560	98629234	chrX_98628560_98629234	-0.610793	1.27224e-08	3.43212e-06	sigDown
chrX	98751162	98751798	chrX_98751162_98751798	0.666947	6.74685e-10	2.89033e-07	sigUp
GL456216.1	31758	33513	GL456216.1_31758_33513	0.65453	3.47055e-12	3.26607e-09	sigUp
