# Supplementary material for: Preformed fibrils of α-synuclein rapidly activate LRRK2 on early endosomes, driving Rab5 phosphorylation and disrupting endolysosomal and synaptic function
Source: NPJ Parkinsons Dis. 2026 May 12;12:176. doi: 10.1038/s41531-026-01382-z (PMC13392030; doi:10.1038/s41531-026-01382-z)
Supplement: Supplementary file 6 — Supplementary Data 5 [file 41531_2026_1382_MOESM6_ESM.xlsx]

## Sheet: RNAseq_diff.PFF_PBS
				Differentially expressed genes in PFF- vs PBS-treated neurons
GeneNames	baseMean	log2FoldChange	lfcSE	stat	pvalue	padj	PBS1	PBS2	PBS3	PBS4	PFF1	PFF2	PFF3	PFF4	Significant
Rgs4	2431.51	-1.00801	0.0873976	-11.5336	8.93059e-31	1.66859e-26	2474.89	2250.16	1741.75	2271.58	1244.27	1055.46	934.43	1112.22	Sigdown
Sv2c	2367.4	-0.826736	0.0757149	-10.9191	9.34469e-28	8.72981e-24	2553.3	2520.54	1947.74	2361.01	1383.15	1310.29	1215.02	1382.58	Sigdown
Gpr26	5660.17	-0.768704	0.07211	-10.6602	1.56314e-26	9.73524e-23	6457.57	6071.81	5158.89	5506.2	3518.78	3686.23	3361.9	3053.47	Sigdown
Met	3449.8	-0.823983	0.079636	-10.3469	4.3242e-25	2.01983e-21	3219.8	2909.79	2434.11	2933.38	1798.66	1702.26	1396.5	1597.32	Sigdown
Plppr4	6304.42	-0.819027	0.079478	-10.3051	6.68384e-25	2.49762e-21	6674.84	5802.33	4880.8	6228.25	3732.8	3350.78	3015.67	3273.35	Sigdown
Kcnq3	5087.07	-0.783219	0.0766729	-10.2151	1.69767e-24	5.28653e-21	5501.92	5186.26	4101.48	5228.49	3194.34	3044.98	2567.76	2826.75	Sigdown
Nrip3	1618.96	-0.63897	0.0638418	-10.0086	1.39648e-23	3.7274e-20	1595.2	1578.74	1403.02	1389.5	1047.32	946.11	940.87	905.18	Sigdown
Diras2	3046.69	-0.950816	0.0961994	-9.8838	4.8942e-23	1.14304e-19	3509.76	2783.67	2305.94	3042.58	1698.49	1523.42	1339.87	1463.85	Sigdown
Lrfn5	1470.26	-0.682697	0.0712804	-9.57763	9.92985e-22	2.06144e-18	1460.43	1386.39	1168.42	1347.13	845.83	915.53	781.27	799.94	Sigdown
Gpr158	1018.6	-0.77955	0.0822538	-9.47737	2.60763e-21	4.87209e-18	1038.96	915.49	796.49	895.26	574.89	542.09	507.12	504.78	Sigdown
Sphkap	4620.36	-0.747654	0.079063	-9.45643	3.18633e-21	5.32874e-18	4461.33	3904.21	3245.48	4095.06	2466.9	2452.85	2238.26	2201.34	Sigdown
Necab1	1609.64	-1.00419	0.106276	-9.44895	3.42244e-21	5.32874e-18	1422.04	1255.74	1034.52	1504.35	755.89	639.39	529	675.89	Sigdown
Paqr9	1392.69	-0.623603	0.0664491	-9.38468	6.31099e-21	9.07035e-18	1358.33	1235.77	1060.85	1252.05	811.68	837.7	755.53	783.69	Sigdown
Sncb	2507.26	-0.803808	0.086202	-9.32471	1.11289e-20	1.48524e-17	2766.48	2187.56	1945.46	2276.29	1440.07	1199.09	1285.81	1337.23	Sigdown
Atp2b2	8833.84	-0.731089	0.0792181	-9.2288	2.73673e-20	3.40887e-17	9897.91	8354.63	6859.45	8460.29	5432.42	5160.54	4754.54	4883.5	Sigdown
Atp1a3	28193	-0.697126	0.0756114	-9.21985	2.97511e-20	3.47419e-17	31088	25784.3	21919.6	25205.8	17280.8	15743.9	15532.7	15595.9	Sigdown
Slc6a17	4937.88	-0.662522	0.0734559	-9.01932	1.89267e-19	2.08015e-16	5480.69	4591.06	4037.39	4513.98	3164.74	2922.67	2859.93	2825.9	Sigdown
Gabra3	1581.69	-0.923553	0.102523	-9.00826	2.09344e-19	2.17299e-16	1485.75	1276.6	1025.37	1471.4	742.23	740.4	608.8	681.88	Sigdown
Kcna1	1091.57	-0.92224	0.10277	-8.97385	2.86327e-19	2.81565e-16	1211.31	989.89	829.68	1116.49	631.81	521.71	548.3	493.65	Sigdown
Stx1b	8471.28	-0.60855	0.0678711	-8.96627	3.06736e-19	2.86553e-16	9277.96	7628.77	7067.72	8045.14	5797.85	4991.88	5085.32	5134.18	Sigdown
Grin2b	37341.9	-0.581195	0.0652088	-8.91283	4.97441e-19	4.4258e-16	37818.4	33080.1	29608.7	36556.2	24539.2	23548.1	21920.6	21613.9	Sigdown
Sst	813.119	-0.989566	0.111187	-8.90003	5.58308e-19	4.74155e-16	1128.81	1037.98	835.4	881.14	599.93	415.14	426.03	516.75	Sigdown
Snap25	8419.26	-0.76454	0.0861911	-8.87029	7.29532e-19	5.60708e-16	8285.56	6987.3	6733.56	7932.17	5300.37	4257.05	4059.51	4011.69	Sigdown
Ppp1r1b	978.802	-1.02282	0.115311	-8.87012	7.30657e-19	5.60708e-16	1233.36	947.25	791.91	870.79	511.14	442.01	426.03	513.33	Sigdown
Hapln1	2627.62	-0.699612	0.0788991	-8.86717	7.50252e-19	5.60708e-16	2254.35	2615.81	2240.71	2532.35	1659.78	1468.75	1413.23	1398.83	Sigdown
Napb	5795.9	-0.665426	0.0753501	-8.83112	1.03634e-18	7.29936e-16	5551.75	4745.3	4199.89	5331.11	3472.11	3222.9	3032.4	2783.12	Sigdown
Chd3	18989.1	-0.408866	0.0463087	-8.82914	1.05482e-18	7.29936e-16	20620.8	17859.8	18055	18329.8	14565.8	13911.9	13591.8	14323.7	Sigdown
Kcnj3	1546.69	-0.727427	0.0825492	-8.81203	1.22895e-18	8.20063e-16	1668.71	1427.22	1237.08	1396.09	914.13	896.07	839.19	816.2	Sigdown
Camkk2	3529.62	-0.527849	0.0600983	-8.78309	1.5904e-18	1.02466e-15	3622.48	3344.39	3023.47	3423.84	2358.76	2382.43	2363.11	2209.04	Sigdown
Tuba4a	1825.68	-1.18189	0.134836	-8.7654	1.86109e-18	1.15909e-15	2039.53	1544.26	1213.05	1434.68	788.91	683.87	610.08	665.62	Sigdown
Rab3c	8883.75	-0.642706	0.0734411	-8.75132	2.10866e-18	1.27091e-15	9024.76	8104.21	6860.59	8438.64	5673.76	5409.8	4806.02	4886.07	Sigdown
L1cam	10353.4	-0.610966	0.0699242	-8.73755	2.38215e-18	1.39088e-15	10987.5	9086.84	8050.75	9629.5	6561.71	6144.64	5876.89	6142.88	Sigdown
Syt1	13060.9	-0.76669	0.0880626	-8.70619	3.14269e-18	1.77934e-15	13079.3	11327.9	9132.2	12014	7941.45	6495.84	5966.99	6375.59	Sigdown
Mical2	3695.1	-0.603474	0.0693905	-8.69678	3.41443e-18	1.82272e-15	4382.1	3857.03	3458.33	3952.91	2783.38	2538.1	2478.95	2506.77	Sigdown
Tenm1	5128.8	-0.65387	0.0751825	-8.6971	3.40479e-18	1.82272e-15	4882.79	4385.09	3580.78	4605.29	3077.08	2775.33	2540.73	2705.26	Sigdown
Rasgrf1	1916.76	-0.60572	0.0699396	-8.66061	4.69252e-18	2.38597e-15	1949.69	1688.53	1559.8	1799.94	1229.47	1157.39	1104.33	1113.08	Sigdown
Syp	5353.16	-0.8046	0.0929118	-8.65982	4.72496e-18	2.38597e-15	6149.64	4743.49	3876.03	4718.26	2943.89	2679.88	2508.55	3026.1	Sigdown
Scn2a	8961.77	-0.76569	0.0884626	-8.65553	4.90644e-18	2.41242e-15	8840.98	7748.54	6208.29	8616.57	5258.25	4709.25	4027.33	4484.82	Sigdown
Dlg2	10286.3	-0.639885	0.074337	-8.60789	7.44169e-18	3.56514e-15	10694.3	9100.45	7882.53	9879.91	6525.28	6214.14	5462.44	5904.18	Sigdown
Syn1	7471.99	-0.728086	0.0847284	-8.59317	8.45994e-18	3.95164e-15	8403.18	6581.72	5953.09	7048.21	4664.01	4068.01	3627.04	4536.15	Sigdown
Tubb3	13691.3	-0.631054	0.0734735	-8.58887	8.78318e-18	4.00256e-15	14531.6	11679.1	10131.2	11615.8	7774.1	7571.69	7768.92	7859.12	Sigdown
Stxbp1	13062.3	-0.587827	0.0688979	-8.53185	1.44028e-17	6.40719e-15	13731.1	11600.1	9806.24	11534.9	8014.3	7693.08	7524.37	7828.32	Sigdown
Gabra5	2225.79	-0.771011	0.0904151	-8.52746	1.49592e-17	6.49994e-15	2416.08	1892.68	1655.93	2193.44	1294.36	1186.12	1144.23	1160.99	Sigdown
Bhlhe22	1429.63	-0.800966	0.0941986	-8.50295	1.84828e-17	7.84847e-15	1260.31	1058.85	965.86	1249.23	759.31	616.22	640.97	592.9	Sigdown
Vgf	1466.21	-0.931522	0.110026	-8.4664	2.53103e-17	1.05088e-14	2487.14	1948.93	1566.66	1820.65	1018.86	1060.09	1055.42	971.91	Sigdown
Clstn3	4150.17	-0.800845	0.0949933	-8.43055	3.44048e-17	1.36132e-14	4769.26	3897.86	2918.18	3559.4	2258.58	2157.25	2029.75	2250.96	Sigdown
Rab3a	1672.93	-0.773038	0.091711	-8.42906	3.48453e-17	1.36132e-14	1618.89	1331.95	1158.12	1323.6	724.02	863.64	761.96	829.03	Sigdown
Camk2b	13478.1	-0.647494	0.0768208	-8.42863	3.4973e-17	1.36132e-14	14346.2	11459.5	10039.7	11735.4	8201	7512.38	7306.85	7362.04	Sigdown
Cplx2	14036.9	-0.453453	0.0538474	-8.42107	3.73048e-17	1.42246e-14	14569.1	13077.2	12151.1	12637.2	9987.14	9438.9	9232.35	9640.39	Sigdown
Gad2	6447.19	-0.649223	0.0773643	-8.39177	4.78867e-17	1.78943e-14	6547.42	5568.24	4781.24	6172.71	3943.4	3716.81	3431.4	3622.42	Sigdown
Kcnj4	782.774	-0.879317	0.104957	-8.37787	5.38953e-17	1.97447e-14	893.57	698.64	575.63	634.5	364.29	398.46	360.39	401.25	Sigdown
Phyhip	2105.58	-0.815453	0.0975456	-8.35971	6.2872e-17	2.25904e-14	2238.83	1600.52	1472.82	1710.51	1053.02	1057.31	817.31	1060.89	Sigdown
Rbfox3	3224.11	-0.491429	0.059041	-8.32353	8.5384e-17	3.01003e-14	3214.9	2803.63	2605.77	2803.47	2145.88	1888.52	2094.11	2013.97	Sigdown
Tunar	634.315	-0.673871	0.0810934	-8.30981	9.58556e-17	3.3166e-14	707.34	582.5	582.49	668.39	404.13	374.37	383.56	431.2	Sigdown
Cnrip1	1297.64	-0.741505	0.0899474	-8.24376	1.66886e-16	5.66035e-14	1321.57	1125.08	994.47	1259.58	754.76	749.66	553.45	749.47	Sigdown
Mal2	1279.96	-0.73664	0.0893786	-8.24179	1.69653e-16	5.66035e-14	1297.07	1128.71	940.68	1205.92	753.62	719.08	651.27	625.41	Sigdown
Eef1a2	3683.38	-0.715639	0.0869036	-8.23486	1.79767e-16	5.89257e-14	3747.45	2964.23	2505.06	2957.86	1952.35	1892.23	1805.8	1769.29	Sigdown
Tmem130	3074.39	-0.677846	0.082625	-8.20388	2.32743e-16	7.49753e-14	3325.17	2751	2210.95	2743.22	1847.62	1774.54	1704.12	1577.64	Sigdown
Gpr88	1345.87	-0.851094	0.103942	-8.18818	2.65197e-16	8.39821e-14	1432.66	1081.53	836.55	1118.37	601.07	630.12	652.56	599.74	Sigdown
Cck	777.565	-1.04333	0.127788	-8.16451	3.22736e-16	1.005e-13	869.89	629.68	502.39	648.62	354.04	316.92	258.71	355.91	Sigdown
Prkar1b	4828.61	-0.750427	0.091957	-8.16063	3.33291e-16	1.02085e-13	4970.19	4124.69	3228.31	4115.77	2631.97	2636.33	2217.67	2289.46	Sigdown
Dpp6	5232.5	-0.536316	0.0657867	-8.15234	3.56958e-16	1.05864e-13	5479.05	4669.09	4260.55	4793.57	3622.37	3393.41	3096.76	3134.75	Sigdown
Fgf13	3413.17	-0.630534	0.0773413	-8.15261	3.56139e-16	1.05864e-13	3605.33	2916.14	2769.41	3164.02	2186.86	2158.18	1724.71	1974.62	Sigdown
Gap43	6847.83	-0.701024	0.086154	-8.13686	4.05648e-16	1.18424e-13	6366.91	5477.51	4444.79	5913.83	3896.73	3220.12	3155.96	3390.56	Sigdown
Arhgap26	2535.9	-0.545917	0.0672249	-8.12074	4.63332e-16	1.33183e-13	2819.57	2462.48	2246.43	2668.85	1861.28	1756.94	1670.65	1701.7	Sigdown
Nos1	1234.05	-0.684119	0.0843094	-8.11439	4.88224e-16	1.38212e-13	1408.15	1229.42	988.75	1191.8	772.97	797.85	688.6	741.77	Sigdown
Caln1	8532.89	-0.721673	0.0891499	-8.09505	5.72427e-16	1.5963e-13	8871.2	7215.94	5789.45	8145.87	4988.45	4461.84	4190.79	4568.66	Sigdown
Vsnl1	3854.99	-1.05363	0.130532	-8.07178	6.92809e-16	1.9036e-13	3794.82	2826.31	2467.3	3542.46	1843.06	1431.68	1356.6	1456.15	Sigdown
AI593442	2522.03	-0.758539	0.0940596	-8.06446	7.35608e-16	1.9919e-13	2651.31	2303.69	1747.48	2458.92	1517.48	1314	1271.65	1317.55	Sigdown
Sez6l2	3551.85	-0.711048	0.0884617	-8.03792	9.13796e-16	2.43905e-13	4105.21	3258.2	2709.9	3154.61	2181.17	2040.49	1780.06	2080.71	Sigdown
Sv2a	6284.75	-0.66043	0.0823255	-8.02217	1.03892e-15	2.73397e-13	6830.85	5646.27	4569.53	5545.74	3904.7	3451.79	3314.28	3628.41	Sigdown
Elmod1	3452.54	-0.690939	0.0861909	-8.01639	1.08902e-15	2.826e-13	3601.24	3012.31	2469.58	3402.19	2151.57	1951.53	1755.6	1879.65	Sigdown
Mef2c	11739	-0.668837	0.0837377	-7.98729	1.37941e-15	3.53054e-13	10502.3	8855.47	7679.97	10090.8	6355.66	6273.45	5381.36	5348.07	Sigdown
Elmo1	2610.08	-0.529138	0.0663984	-7.96913	1.59797e-15	4.03465e-13	2969.05	2535.97	2291.06	2545.53	1736.05	1816.24	1742.73	1873.66	Sigdown
Kcnip2	500.151	-0.823287	0.103439	-7.95919	1.73167e-15	4.25718e-13	572.57	477.25	436.01	499.88	332.41	247.42	289.6	260.09	Sigdown
Ddn	3735.84	-0.708403	0.0890234	-7.9575	1.75553e-15	4.25979e-13	4183.62	3413.35	2798.02	3464.32	2289.31	2190.61	1966.69	2039.64	Sigdown
Vstm2a	1865.86	-0.611878	0.0769183	-7.9549	1.79273e-15	4.29427e-13	1916.2	1747.5	1507.16	1688.86	1157.75	1231.52	1023.24	1077.14	Sigdown
Atp8a2	3292	-0.51755	0.0652824	-7.92786	2.22953e-15	5.27299e-13	3450.14	3045.88	2625.22	3110.36	2301.84	2134.08	2052.92	2064.45	Sigdown
Arf3	19383.3	-0.369076	0.046752	-7.89434	2.91867e-15	6.81656e-13	20388	18835.1	17636.1	17881.8	14817.4	14668	14621.4	13777.9	Sigdown
Mllt11	6935.48	-0.640884	0.0812826	-7.88464	3.15434e-15	7.27602e-13	7679.5	5849.51	5186.35	6053.15	4250.77	4011.48	3782.78	3845.72	Sigdown
Gdi1	13925.3	-0.361627	0.0459065	-7.87748	3.34061e-15	7.6117e-13	14553.6	13016.5	12524.1	13431.8	10630.3	10431.3	10294.2	10312	Sigdown
Syngr3	2542.84	-0.731569	0.0928963	-7.87511	3.40453e-15	7.66388e-13	2808.14	2429.81	1788.67	2479.63	1583.51	1386.27	1359.18	1402.25	Sigdown
Dnm1	6497.14	-0.612757	0.0780053	-7.85532	3.98748e-15	8.76495e-13	6807.98	5377.7	4653.07	5468.55	3810.21	3739.05	3441.7	3601.88	Sigdown
Tafa2	2349.72	-0.705083	0.0897502	-7.85606	3.96405e-15	8.76495e-13	2247.82	1938.04	1522.03	2056.94	1279.56	1257.47	1113.34	1117.35	Sigdown
Gng7	3879.41	-0.63102	0.0804339	-7.8452	4.32271e-15	9.39135e-13	4427.02	3781.72	3255.78	4002.8	2572.77	2342.58	2363.11	2711.25	Sigdown
Fam171b	10736.3	-0.340122	0.0434408	-7.82955	4.89638e-15	1.05154e-12	10804.5	10652	9855.45	10463.6	8481.05	8512.24	8076.54	7939.54	Sigdown
Cdkl5	6623.75	-0.463592	0.059254	-7.82381	5.12499e-15	1.08813e-12	6372.63	5834.09	5268.75	6441.01	4489.83	4470.18	4240.99	4150.29	Sigdown
Scn8a	6258.47	-0.429812	0.0550574	-7.80663	5.87395e-15	1.23313e-12	6780.21	6073.62	5513.65	6222.6	4752.8	4775.05	4387.72	4347.07	Sigdown
Doc2b	1489.18	-0.705222	0.0904075	-7.80048	6.16717e-15	1.2803e-12	1649.92	1321.97	1110.05	1381.02	839	791.36	886.81	841.01	Sigdown
Unc5d	2765.02	-0.488897	0.062705	-7.79679	6.35033e-15	1.30384e-12	2700.32	2369.02	2279.62	2726.27	1823.71	1907.05	1688.67	1760.73	Sigdown
Diras1	1597.12	-0.66844	0.0858342	-7.78757	6.83099e-15	1.38728e-12	1705.47	1232.14	1326.34	1397.97	991.54	899.78	843.05	832.45	Sigdown
St8sia3	2326.88	-0.805532	0.103491	-7.78362	7.04798e-15	1.41596e-12	2348.28	1953.47	1558.65	2245.22	1346.72	1247.28	994.93	1051.48	Sigdown
Spock2	10077.5	-0.587985	0.0755687	-7.7808	7.20672e-15	1.43245e-12	11058.6	9144	8193.8	9234.12	6891.85	6465.26	5743.03	5939.26	Sigdown
Nptxr	7842.08	-0.606065	0.0781857	-7.75161	9.07354e-15	1.78453e-12	8919.39	7487.23	6216.3	7705.3	5468.85	4956.67	4723.65	4783.4	Sigdown
Ndnf	2067.83	-0.778283	0.100658	-7.73196	1.05906e-14	2.0612e-12	2242.92	1876.34	1583.83	1980.69	1345.58	1077.7	888.1	1168.69	Sigdown
Pak6	3922.2	-0.592766	0.0770163	-7.69663	1.39698e-14	2.69084e-12	4404.97	3940.5	3263.79	3723.21	2641.08	2481.58	2513.7	2536.72	Sigdown
Apba1	8944.28	-0.57011	0.0741257	-7.69112	1.45852e-14	2.78072e-12	9869.32	7918.21	7178.73	8721.06	6171.24	5622.94	5416.11	5487.53	Sigdown
Dlgap1	6221.21	-0.456077	0.0595237	-7.66211	1.82903e-14	3.45187e-12	6846.37	6014.65	5369.46	6123.76	4460.23	4503.54	4593.65	4209.33	Sigdown
Glra2	748.599	-0.734054	0.0958534	-7.6581	1.8871e-14	3.52587e-12	755.53	639.66	544.73	651.44	417.79	399.39	389.99	356.77	Sigdown
Gabra2	4625.46	-0.662819	0.0866093	-7.65297	1.96387e-14	3.63297e-12	4186.89	4002.2	3767.32	4695.67	2908.6	2806.83	2338.66	2464	Sigdown
Grm5	7959.3	-0.521826	0.0683072	-7.6394	2.18237e-14	3.99759e-12	7802.02	7341.15	6171.67	7547.14	5375.5	5143.86	4719.79	4868.1	Sigdown
Gnai1	3549.79	-0.592833	0.0777312	-7.62671	2.40827e-14	4.36855e-12	3432.17	3035	2749.96	3336.29	2201.66	2234.16	1962.82	1928.42	Sigdown
Cxadr	8612.05	-0.447971	0.0588021	-7.61828	2.57083e-14	4.61859e-12	8299.44	8531.56	7915.71	8938.52	6456.98	6367.97	5492.05	6369.6	Sigdown
Egr3	1558.75	-0.734983	0.0965063	-7.6159	2.61851e-14	4.65945e-12	1846.77	1505.25	1186.73	1550.47	885.67	1011.91	867.5	895.77	Sigdown
Syngr1	5093.85	-0.68956	0.090855	-7.58968	3.20707e-14	5.65291e-12	5795.97	4975.76	3698.65	4620.35	3188.65	2914.33	2768.55	2970.48	Sigdown
Lgi1	1076.27	-0.700225	0.0923338	-7.58362	3.36047e-14	5.82566e-12	1031.61	966.3	831.97	1021.41	638.64	700.55	491.67	538.14	Sigdown
Golga7b	1177.5	-0.780824	0.102966	-7.58335	3.36743e-14	5.82566e-12	1427.76	1153.21	985.32	979.05	744.51	619	713.05	578.35	Sigdown
Fam163b	3064.9	-0.573335	0.0759354	-7.5503	4.34266e-14	7.44388e-12	3358.66	2722.88	2822.05	3105.65	2160.67	1894.08	2282.02	1749.61	Sigdown
Gad1	6851.47	-0.434142	0.0576004	-7.53713	4.80422e-14	8.08667e-12	7028.51	6644.33	5970.26	6103.05	4578.63	5228.18	4645.14	4605.45	Sigdown
Fam49a	8853.38	-0.546451	0.0724972	-7.53754	4.78907e-14	8.08667e-12	8639.23	7431.88	6534.44	8015.96	5743.21	5422.78	4933.45	4874.09	Sigdown
Plxnd1	4293.93	-0.646948	0.0862699	-7.49912	6.42487e-14	1.07181e-11	5116.4	4262.6	3609.39	4345.47	2782.24	2579.8	2866.37	2848.14	Sigdown
Cnih2	4148.47	-0.651752	0.0869269	-7.4977	6.49492e-14	1.0739e-11	5312.43	3932.34	3576.2	3892.66	2563.67	2640.04	2652.71	2785.68	Sigdown
Arhgap20	2788.82	-0.485536	0.0647975	-7.49313	6.7248e-14	1.10216e-11	2804.87	2566.82	2348.28	2561.53	1823.71	1858.87	1848.27	1818.05	Sigdown
Hpca	1412.43	-0.591024	0.078891	-7.49165	6.80138e-14	1.10502e-11	1598.47	1350.1	1206.18	1330.19	886.81	979.47	885.52	892.34	Sigdown
Gabbr2	6433.48	-0.544585	0.0728619	-7.47421	7.76714e-14	1.25104e-11	6908.44	6282.31	5449.56	5965.6	4815.41	4077.28	3917.93	4065.59	Sigdown
Cmip	6179.12	-0.490868	0.0656849	-7.47306	7.83499e-14	1.25119e-11	6974.6	5859.49	5388.91	5615.41	4453.4	4136.58	4036.34	4341.94	Sigdown
Ablim3	1830.4	-0.525617	0.0704042	-7.46571	8.28544e-14	1.31191e-11	2041.17	1727.54	1548.35	1725.57	1203.28	1287.12	1217.59	1190.08	Sigdown
Nptn	7179.76	-0.444054	0.0595328	-7.45898	8.71927e-14	1.369e-11	7373.2	6919.25	5769.99	6867.46	5072.69	5009.49	4785.43	4934.84	Sigdown
Grin2a	4328.09	-0.427021	0.0572593	-7.45768	8.80575e-14	1.37106e-11	4644.29	4248.99	3755.87	4369	3113.51	3278.5	2942.31	3322.12	Sigdown
Kcnq2	7418.39	-0.518999	0.0696884	-7.44743	9.51792e-14	1.46241e-11	7989.06	7313.93	6088.13	7176.23	5274.19	5092.89	4748.1	4827.04	Sigdown
Gng4	2514.31	-0.643115	0.086359	-7.447	9.54901e-14	1.46241e-11	2856.33	2530.52	2106.81	2185.91	1634.74	1631.84	1574.12	1365.46	Sigdown
Lzts1	1783.64	-0.633865	0.0853165	-7.42957	1.08952e-13	1.65501e-11	1985.63	1651.33	1336.64	1678.5	1094	1162.95	991.07	1042.07	Sigdown
Gabbr1	12220.7	-0.471461	0.0635695	-7.41647	1.20283e-13	1.8124e-11	13146.3	11052.1	10067.2	11328.7	8788.41	8055.4	8197.53	7854.84	Sigdown
Rab6b	16383	-0.584108	0.0788918	-7.40391	1.3223e-13	1.97646e-11	17735.9	14435.5	12408.6	15731.6	11024.2	10171	9402.25	9640.39	Sigdown
Prkca	6936.88	-0.382889	0.0517503	-7.39877	1.37449e-13	2.03818e-11	7571.68	7088.01	6358.21	6866.52	5540.57	5150.34	5305.42	5398.55	Sigdown
Tbc1d30	1251.44	-0.536817	0.0725925	-7.39493	1.41479e-13	2.08141e-11	1287.27	1089.7	1056.27	1074.13	849.24	748.74	787.7	730.64	Sigdown
Rgs7bp	3521.85	-0.652988	0.0884192	-7.38513	1.52304e-13	2.22316e-11	3414.2	3022.29	2457	3411.61	2189.13	1956.17	1742.73	1940.4	Sigdown
Atp6v0a1	10822.8	-0.449907	0.061045	-7.37008	1.70526e-13	2.46985e-11	12028.1	10328.1	9215.74	10075.7	7664.82	7598.56	7409.82	7822.33	Sigdown
Caly	1285	-0.767362	0.104268	-7.35952	1.84575e-13	2.65277e-11	1364.05	1076.09	889.19	1118.37	711.5	653.29	579.19	670.75	Sigdown
Cacna1e	14084	-0.376328	0.0511745	-7.35381	1.92633e-13	2.74745e-11	14271	12565.5	11855.8	13288.7	10053.2	10433.2	9922.24	9646.38	Sigdown
Gdap1	2665.81	-0.4857	0.0661502	-7.34239	2.09815e-13	2.95849e-11	2466.72	2246.53	1986.65	2427.85	1754.27	1683.73	1491.75	1592.19	Sigdown
Arfgef3	8566.8	-0.427022	0.0581625	-7.34189	2.10597e-13	2.95849e-11	8582.05	7986.26	6962.44	8455.59	6008.45	6372.6	5628.48	5785.26	Sigdown
Rab3b	1016.8	-0.809881	0.110349	-7.33925	2.1479e-13	2.99488e-11	1172.1	900.06	701.51	852.9	544.15	461.47	508.4	558.68	Sigdown
Rbfox1	1984.1	-0.625582	0.0853475	-7.32982	2.30468e-13	3.18967e-11	1812.47	1587.82	1266.83	1753.81	1101.97	984.11	1009.08	1072.01	Sigdown
Atp1b1	15307	-0.39197	0.0535365	-7.32155	2.45123e-13	3.36756e-11	15485.6	14490	12671.8	14134.1	11138.1	11037.4	10411.3	10692.7	Sigdown
Ndst4	450.859	-0.832761	0.113815	-7.31681	2.53928e-13	3.46306e-11	459.04	448.22	344.46	451.87	291.43	255.76	190.49	219.88	Sigdown
Ldb2	1008.04	-0.737754	0.100921	-7.31023	2.66676e-13	3.61056e-11	1052.85	765.78	707.23	927.27	557.81	536.53	482.66	497.08	Sigdown
Slc6a11	3186.78	-0.657241	0.0899946	-7.30312	2.81177e-13	3.77951e-11	3959	3311.73	2839.22	3296.76	2107.17	2210.07	1913.91	2268.93	Sigdown
Gas7	13665	-0.55203	0.0756025	-7.30173	2.84082e-13	3.79128e-11	14188.5	12058.3	10259.4	12543.1	9070.74	8527.07	7521.8	8338.23	Sigdown
Neurod6	1160.47	-0.853153	0.117136	-7.28343	3.25429e-13	4.31228e-11	969.53	729.49	549.31	802.07	438.28	430.89	437.61	387.57	Sigdown
Kcnq5	1927.95	-0.601562	0.0827445	-7.27011	3.59182e-13	4.69298e-11	1913.75	1718.47	1433.91	1817.83	1212.39	1244.5	1029.68	1053.19	Sigdown
Stx1a	1711.77	-0.589116	0.0810287	-7.27046	3.58261e-13	4.69298e-11	1834.52	1616.85	1289.72	1415.85	1029.11	1024.88	1043.84	1002.71	Sigdown
Syt4	2280.35	-0.746737	0.102819	-7.26261	3.79692e-13	4.9265e-11	2015.03	1933.51	1462.52	2124.72	1277.28	1223.18	955.03	1036.93	Sigdown
Slc24a3	2305.45	-0.469876	0.0647486	-7.25693	3.95974e-13	5.10233e-11	2550.03	2252.88	2006.11	2226.39	1701.9	1704.12	1594.71	1531.44	Sigdown
Jph4	9209.45	-0.516528	0.0712509	-7.24942	4.18552e-13	5.35632e-11	10653.4	8675.82	7881.38	8144.93	6093.83	6323.49	6171.63	6132.61	Sigdown
Ywhag	22250.1	-0.459478	0.0634814	-7.238	4.5534e-13	5.78746e-11	23689.5	20360.3	17758.6	20119.4	15058.7	14820.9	15064.2	14648.8	Sigdown
Adora2a	429.269	-0.933403	0.129214	-7.22372	5.05834e-13	6.38581e-11	544.8	367.47	339.88	486.7	234.51	201.08	218.81	257.52	Sigdown
Crmp1	14483	-0.568868	0.0788446	-7.21506	5.39115e-13	6.76029e-11	16377.5	13134.4	10919.7	12623.1	9117.41	9087.69	8808.9	8760.02	Sigdown
Aplp1	10939.3	-0.622937	0.0864762	-7.20357	5.86573e-13	7.28329e-11	12390	10311.7	8508.51	9396.98	7043.25	6193.75	6040.35	7093.4	Sigdown
Erc2	4504.18	-0.351864	0.0488491	-7.20309	5.8862e-13	7.28329e-11	4492.37	4274.4	3886.33	4346.41	3477.8	3366.53	3249.92	3235.71	Sigdown
Pianp	1109.57	-0.557006	0.077357	-7.20047	6.00053e-13	7.37592e-11	1142.69	1070.64	921.23	1084.48	766.14	694.99	704.04	708.4	Sigdown
Gnal	7525.57	-0.504239	0.0700985	-7.1933	6.32425e-13	7.72303e-11	8023.37	6618.02	6035.49	6904.17	5269.63	5095.67	4530.58	4555.83	Sigdown
Snrpn	6512.26	-0.480867	0.0668781	-7.1902	6.46956e-13	7.84918e-11	6872.5	5638.11	5319.1	6096.46	4758.49	4288.55	4005.45	4098.96	Sigdown
Wasf1	5893.42	-0.541156	0.0754311	-7.17418	7.27405e-13	8.76828e-11	6357.92	4900.45	4943.75	5352.76	4187.02	3410.09	3424.97	3795.24	Sigdown
Lrrc55	593.32	-0.746623	0.104142	-7.16929	7.53899e-13	9.02286e-11	577.47	516.27	400.53	479.17	325.58	315.06	267.72	271.21	Sigdown
Celf4	10773.5	-0.3805	0.0530859	-7.16764	7.63012e-13	9.02286e-11	11271.8	10055.9	9802.81	10381.7	8660.91	7566.13	7893.77	7779.56	Sigdown
Pcdh19	3181.1	-0.495869	0.0691784	-7.16798	7.61146e-13	9.02286e-11	3323.53	2925.21	2549.69	2949.38	2192.55	2146.13	1988.57	2009.7	Sigdown
Pgm2l1	10597.4	-0.823674	0.114962	-7.16476	7.7923e-13	9.15669e-11	9782.74	8719.38	6646.59	9764.12	5731.82	4991.88	4350.39	4654.22	Sigdown
Gda	6024.24	-0.922021	0.128718	-7.16311	7.88675e-13	9.20976e-11	5452.92	4699.03	3551.03	5081.64	2937.06	2643.74	2088.96	2245.83	Sigdown
Arpp21	7836.16	-0.417974	0.0584275	-7.15371	8.44648e-13	9.80211e-11	7957.21	7146.99	6669.48	7660.11	5558.79	5802.71	5333.73	5339.51	Sigdown
Lmtk2	6353.41	-0.438811	0.0614191	-7.14453	9.03019e-13	1.04148e-10	6923.96	6275.05	5512.5	6190.6	4460.23	4695.35	4467.52	4750.89	Sigdown
Spock1	4188.24	-0.855772	0.12031	-7.11307	1.1349e-12	1.30088e-10	4644.29	3676.47	3071.53	3769.34	2511.3	2044.2	1828.97	1996.01	Sigdown
Kcnv1	1159.57	-0.712976	0.100465	-7.09674	1.27737e-12	1.45527e-10	1131.26	1079.71	806.79	1060.95	626.12	669.97	649.98	548.41	Sigdown
Castor2	5591.17	-0.318751	0.0449857	-7.0856	1.38442e-12	1.55823e-10	6172.51	5736.1	5442.7	5530.68	4549.03	4611.96	4549.89	4640.53	Sigdown
Dmtn	2936.16	-0.625021	0.0882078	-7.08578	1.38265e-12	1.55823e-10	3196.11	2523.27	2125.12	2619.9	1893.15	1607.74	1682.24	1611.01	Sigdown
Sh3gl2	1877.08	-0.522108	0.0738834	-7.06665	1.58715e-12	1.7757e-10	1915.38	1663.12	1451.08	1618.25	1234.02	1142.56	1215.02	1050.62	Sigdown
Ubqln2	8065.43	-0.332517	0.0470836	-7.06227	1.63801e-12	1.8217e-10	8733.16	8189.5	7472.84	7814.5	6248.65	6326.27	6345.39	6663.91	Sigdown
Cnr1	5469.23	-0.508179	0.0719954	-7.05849	1.68318e-12	1.86086e-10	5702.04	5084.64	4189.6	5287.8	3817.04	3736.27	3500.91	3204.05	Sigdown
Actr3b	1110.98	-0.692735	0.0981849	-7.05541	1.7209e-12	1.89137e-10	1152.5	997.15	750.72	953.63	580.58	640.32	581.77	585.2	Sigdown
Dync1i1	1387.21	-0.534297	0.07579	-7.0497	1.79307e-12	1.95916e-10	1327.29	1209.46	1042.54	1200.28	886.81	792.29	876.51	757.17	Sigdown
Pcsk1	358.33	-0.887439	0.126017	-7.04221	1.89212e-12	2.05537e-10	400.23	370.19	272.36	378.44	199.22	188.11	213.66	172.82	Sigdown
Atp2b1	10442.8	-0.386445	0.0550412	-7.02102	2.2026e-12	2.36513e-10	9732.1	9447.96	8354.01	9732.12	7424.62	7277.01	6771.42	7040.36	Sigdown
Spink10	281.215	-1.0143	0.144534	-7.01773	2.25494e-12	2.40751e-10	345.5	265.85	211.71	324.78	167.34	135.29	127.42	140.31	Sigdown
Npy1r	782.884	-0.669168	0.0954454	-7.01101	2.36608e-12	2.51181e-10	746.55	773.04	605.38	771	471.3	427.19	483.95	444.89	Sigdown
Phactr3	1927.46	-0.539286	0.0769369	-7.00946	2.39248e-12	2.52549e-10	2001.15	1840.05	1725.73	1827.24	1412.75	1223.18	1132.65	1319.26	Sigdown
Elavl3	8174.92	-0.33052	0.0471909	-7.00389	2.48951e-12	2.61314e-10	8782.17	8102.4	7626.18	7711.89	6656.2	6485.65	6317.08	6177.1	Sigdown
Ptpro	3753.21	-0.458594	0.0656455	-6.98592	2.82995e-12	2.94663e-10	4070.08	3653.79	3179.1	3548.11	2781.1	2698.42	2444.2	2596.61	Sigdown
Epha6	1297.72	-0.527783	0.0755543	-6.98548	2.83876e-12	2.94663e-10	1337.09	1142.32	1111.2	1182.39	864.04	892.37	796.71	761.44	Sigdown
Chrm1	1900.43	-0.714419	0.102382	-6.978	2.99411e-12	3.09072e-10	2180.84	1722.1	1314.9	1716.16	1096.27	1091.6	979.48	1061.74	Sigdown
Mpped1	3376.97	-0.667188	0.0956293	-6.97681	3.01962e-12	3.09992e-10	3972.07	3000.52	2470.73	3082.12	2098.06	2066.44	1947.38	1782.98	Sigdown
Olfm1	7566.13	-0.571223	0.0820185	-6.96457	3.29416e-12	3.36328e-10	8118.12	6387.56	5485.04	6770.49	4766.46	4398.83	4098.12	4750.89	Sigdown
Cpne4	1468.72	-0.673321	0.0967156	-6.96187	3.35793e-12	3.40976e-10	1430.21	1607.78	1275.99	1116.49	911.85	951.67	745.23	795.67	Sigdown
Snca	1623.44	-0.770982	0.110767	-6.96041	3.39273e-12	3.42648e-10	1499.63	1235.77	891.48	1363.14	854.94	647.73	679.59	746.9	Sigdown
Gpr22	733.905	-0.682458	0.0980628	-6.9594	3.41733e-12	3.43276e-10	688.56	606.09	498.95	654.27	432.59	368.81	380.98	349.92	Sigdown
Ptprn2	4576.1	-0.535632	0.0769839	-6.95771	3.4585e-12	3.45554e-10	5268.32	4030.33	3977.88	4832.17	3394.7	3120.97	3105.77	2879.8	Sigdown
Slc16a7	3067.53	-0.692607	0.0995653	-6.9563	3.49313e-12	3.47158e-10	2806.5	2682.05	2194.93	2980.45	1971.7	1742.11	1306.4	1577.64	Sigdown
Nsf	6362.7	-0.560068	0.0805966	-6.94903	3.67819e-12	3.63615e-10	6407.75	5316.01	4292.59	5303.81	3853.47	3770.55	3430.12	3413.66	Sigdown
Dusp8	3791.25	-0.410717	0.0591829	-6.93979	3.92671e-12	3.8614e-10	4253.05	3749.97	3351.9	3528.34	2865.34	2761.43	2753.1	2824.18	Sigdown
Slc12a5	4192.25	-0.542082	0.0781302	-6.93819	3.97169e-12	3.88518e-10	4538.11	3899.68	3238.61	3665.78	2758.33	2714.17	2538.16	2532.44	Sigdown
Rusc1	1109.33	-0.57076	0.0823189	-6.93352	4.10501e-12	3.99469e-10	1173.73	1023.46	889.19	1076.01	724.02	694.99	732.36	659.63	Sigdown
Reln	12454.5	-0.572732	0.0826824	-6.92689	4.30188e-12	4.16457e-10	12931.5	10844.3	8807.19	10303.5	7928.93	7084.27	6885.97	6942.82	Sigdown
Frrs1l	3421.37	-0.646991	0.093459	-6.92272	4.4306e-12	4.26708e-10	3406.03	3015.04	2693.88	3222.39	2374.69	2045.12	1593.43	1865.96	Sigdown
Hectd4	21520	-0.363473	0.0525572	-6.91577	4.65328e-12	4.45856e-10	23540.8	20217	18806.8	20598.6	16285.9	16450.9	15664	16247.8	Sigdown
Nwd2	3647.41	-0.856323	0.123853	-6.91403	4.7106e-12	4.49045e-10	3727.03	2968.76	2372.31	3273.22	2022.93	1692.07	1523.92	1581.06	Sigdown
Ncam1	37278.8	-0.271925	0.0393533	-6.90983	4.85231e-12	4.60206e-10	37237.6	35242.2	36021.8	36274.7	30674.1	30337.7	29789.9	29109.4	Sigdown
Gabra1	1048.85	-0.679658	0.0983718	-6.90907	4.87841e-12	4.60344e-10	991.59	857.42	702.65	948.92	605.63	566.19	486.52	529.59	Sigdown
Gal3st3	913.431	-0.537886	0.0778796	-6.90664	4.96284e-12	4.65959e-10	1034.06	841.09	803.36	876.44	644.33	590.28	621.67	599.74	Sigdown
Nav3	5995.26	-0.381663	0.0552683	-6.90564	4.99774e-12	4.66889e-10	6239.49	5786	5027.29	5843.22	4430.64	4452.57	4372.27	4328.25	Sigdown
Edil3	1814.94	-0.555998	0.0805313	-6.90412	5.0516e-12	4.69573e-10	1640.94	1533.38	1270.27	1686.03	1144.09	1090.67	949.88	989.02	Sigdown
Scn2b	1481.85	-0.625957	0.0907226	-6.89969	5.21175e-12	4.82061e-10	1428.57	1290.21	965.86	1278.41	875.43	816.38	779.98	751.18	Sigdown
Sparcl1	20466.3	-0.441674	0.0640218	-6.89881	5.24417e-12	4.8267e-10	24227.7	23542.3	22981.5	22769.5	19085.2	16645.5	15898.2	17229.2	Sigdown
Cdk5r1	6491.14	-0.483464	0.0701564	-6.89123	5.53122e-12	5.06595e-10	7190.24	6237.85	5185.21	5690.72	4200.68	4497.98	4288.61	4401.83	Sigdown
Fxyd7	435.379	-0.81584	0.118447	-6.88782	5.66523e-12	5.16338e-10	495.79	392.87	353.62	386.91	284.6	227.96	198.21	217.31	Sigdown
Hdac9	3188.81	-0.551588	0.0800934	-6.88681	5.70573e-12	5.17505e-10	3450.95	2980.56	2582.88	3396.54	2256.3	2221.19	1965.4	2028.52	Sigdown
Psd3	9268.79	-0.435018	0.0632556	-6.87714	6.10642e-12	5.5117e-10	9591.61	8411.79	7397.31	8860.39	6610.66	6664.49	6031.34	6042.78	Sigdown
Ipcef1	520.248	-0.809124	0.117753	-6.87135	6.3599e-12	5.7129e-10	493.34	483.6	445.17	537.54	323.3	342.86	227.82	224.16	Sigdown
Rgmb	2919.91	-0.379651	0.0553056	-6.8646	6.66777e-12	5.96031e-10	2913.5	2966.04	2531.38	2874.07	2169.78	2183.2	2199.65	2130.33	Sigdown
Tmem35a	1698.73	-0.594385	0.0865954	-6.86393	6.69912e-12	5.96031e-10	1764.27	1545.17	1296.59	1632.37	1095.14	1039.71	888.1	1107.94	Sigdown
Syt13	753.966	-0.662514	0.0965618	-6.86103	6.8364e-12	6.01994e-10	802.09	639.66	593.94	674.98	475.85	438.31	370.68	428.63	Sigdown
Camk2n1	3265.68	-0.401253	0.0584876	-6.86048	6.86281e-12	6.01994e-10	3222.25	2791.83	2811.76	3125.42	2444.14	2225.82	2158.46	2226.15	Sigdown
Pacsin1	3081.67	-0.599418	0.0873628	-6.86125	6.82603e-12	6.01994e-10	3646.17	2891.64	2537.1	2675.44	2051.39	1834.77	1893.32	1981.46	Sigdown
Hecw1	4976.99	-0.542711	0.0791505	-6.85669	7.04725e-12	6.15284e-10	5018.38	4218.15	3679.2	4607.17	3288.82	3183.98	2816.17	2746.33	Sigdown
Septin3	17142.2	-0.296561	0.0433003	-6.84894	7.43966e-12	6.46524e-10	18288.8	16310	15965.3	16932.8	14292.6	13841.4	13639.4	13196.1	Sigdown
Dgkg	720.973	-0.628807	0.0919793	-6.8364	8.12106e-12	7.02471e-10	744.92	657.81	621.4	695.69	494.06	429.04	419.59	420.08	Sigdown
Agap2	11376.4	-0.477521	0.0699074	-6.83076	8.44658e-12	7.27262e-10	13084.2	11144.6	9770.76	10217.9	7829.88	7984.98	7980.01	7969.49	Sigdown
Kcnip1	511.776	-0.5299	0.0775954	-6.82901	8.55001e-12	7.32791e-10	545.62	493.58	472.63	532.83	334.69	376.22	342.37	361.9	Sigdown
Tenm4	9967.12	-0.403328	0.0591219	-6.82197	8.98029e-12	7.66154e-10	11228.5	10085.8	8818.63	9693.52	7809.39	7644.89	7310.72	7356.91	Sigdown
Gucy1b1	3314.33	-0.662931	0.0973154	-6.81218	9.61286e-12	8.16394e-10	3241.04	2529.62	2208.66	3086.83	1925.03	1901.49	1673.23	1495.51	Sigdown
Gucy1a1	3599.89	-0.585784	0.0860055	-6.81101	9.69188e-12	8.16531e-10	3611.05	2946.08	2633.23	3439.85	2316.63	2224.9	1939.66	1938.69	Sigdown
Acsl4	3084.24	-0.535664	0.0786485	-6.81086	9.70188e-12	8.16531e-10	2728.91	2744.65	2206.38	2718.74	1861.28	1953.39	1633.33	1726.51	Sigdown
Hs6st2	1600.1	-0.48348	0.0710259	-6.80709	9.95928e-12	8.34436e-10	1560.89	1556.06	1406.45	1471.4	1247.68	1078.63	974.33	991.59	Sigdown
Gng3	2424.3	-0.927439	0.136408	-6.79902	1.05334e-11	8.786e-10	2852.24	1950.74	1747.48	2143.55	1286.39	1168.51	987.2	1130.19	Sigdown
Rasgrf2	1167.66	-0.425887	0.0626682	-6.7959	1.0764e-11	8.93842e-10	1201.5	1140.51	1032.24	1113.67	848.1	844.18	873.94	785.4	Sigdown
Opcml	6265.76	-0.597849	0.0880436	-6.79037	1.11843e-11	9.24631e-10	6512.3	5576.41	4751.49	6117.17	4192.71	3998.51	3180.42	3796.95	Sigdown
Adcy1	18564.5	-0.487219	0.0718485	-6.7812	1.19182e-11	9.80972e-10	19880	18045.8	14571.5	17523.1	11903.1	13494.9	12532.5	12028.2	Sigdown
Adcy5	4526.3	-0.500283	0.0737976	-6.77912	1.20911e-11	9.90831e-10	5244.63	4368.76	3869.17	4157.19	3032.69	3055.18	3251.21	3139.88	Sigdown
Prkce	8573.66	-0.452077	0.066715	-6.77624	1.23345e-11	1.00636e-09	8639.23	7673.23	6545.88	8030.08	6063.09	5735.99	5364.62	5423.36	Sigdown
Ypel2	987.046	-0.505132	0.074631	-6.76839	1.30224e-11	1.05788e-09	1107.57	959.04	930.39	1006.35	713.77	731.13	679.59	698.13	Sigdown
Brinp1	1439.09	-0.627084	0.0926803	-6.7661	1.32296e-11	1.07006e-09	1613.98	1328.32	1151.25	1375.37	923.24	921.09	818.59	880.37	Sigdown
St8sia5	378.8	-0.755819	0.111736	-6.76431	1.3395e-11	1.07876e-09	442.7	383.8	355.9	407.62	204.91	219.62	279.3	242.12	Sigdown
Gng2	11628.4	-0.404443	0.0598093	-6.7622	1.35913e-11	1.08987e-09	11804.3	10658.3	10048.9	11413.4	8496.98	8769.85	8097.13	7828.32	Sigdown
Plcxd2	1450.33	-0.63841	0.0944835	-6.75685	1.41027e-11	1.12604e-09	1577.23	1289.31	1051.69	1462.92	881.12	892.37	808.3	877.8	Sigdown
Spock3	856.481	-0.841667	0.12464	-6.75276	1.45059e-11	1.15331e-09	815.16	749.45	555.03	851.96	482.68	397.53	388.7	392.7	Sigdown
Prkcb	5450.7	-0.479405	0.0710409	-6.7483	1.49592e-11	1.18431e-09	5444.75	4929.49	4175.86	5002.56	3852.33	3494.41	3311.7	3373.45	Sigdown
Grm2	215.163	-1.06992	0.158697	-6.7419	1.56324e-11	1.23239e-09	303.03	200.52	195.69	224.05	130.92	101.01	111.98	99.24	Sigdown
Fam219a	3268.05	-0.404705	0.0600538	-6.73903	1.59445e-11	1.25171e-09	3811.16	3099.42	3208.86	3159.31	2562.53	2552	2539.44	2385.29	Sigdown
Calb1	1011.04	-0.785089	0.116622	-6.73192	1.67436e-11	1.30894e-09	936.86	782.11	580.2	908.44	570.34	451.28	380.98	461.14	Sigdown
Gnb1	25966.5	-0.271169	0.0402884	-6.7307	1.68852e-11	1.31451e-09	26743.5	25518.5	23859.3	24431	21225.4	20607.8	20728.7	20772	Sigdown
Slc7a14	2370.28	-0.478789	0.071325	-6.71279	1.90943e-11	1.48032e-09	2489.59	2104.08	2020.98	2343.13	1789.56	1562.34	1446.7	1631.54	Sigdown
Gramd1b	4258.64	-0.449833	0.0670224	-6.71168	1.92397e-11	1.48543e-09	4765.18	4013.09	3841.7	4182.61	3278.58	3055.18	2859.93	3110.8	Sigdown
Phactr1	4942.25	-0.573075	0.0854904	-6.70338	2.03653e-11	1.56586e-09	5488.86	4231.76	3808.51	4698.49	3351.44	3034.79	2780.13	3089.41	Sigdown
Pclo	12461.5	-0.405443	0.0604955	-6.70203	2.05543e-11	1.57392e-09	12439.8	11094.8	10719.5	12500.8	9487.39	8598.42	8227.13	8989.31	Sigdown
Unc13a	9293.93	-0.411023	0.0613631	-6.69821	2.10983e-11	1.60898e-09	10211.6	8839.14	7769.23	8751.18	6818.99	6783.11	6794.59	6368.75	Sigdown
Kalrn	10807.9	-0.327686	0.0489749	-6.69091	2.21788e-11	1.6845e-09	11780.6	10574	10062.6	10714.9	8618.79	8907	8467.82	8381.87	Sigdown
Cep170b	3220.23	-0.419753	0.0627818	-6.6859	2.29509e-11	1.73609e-09	3585.73	3208.29	2820.91	3129.19	2428.2	2327.75	2373.41	2405.82	Sigdown
Tmem59l	1031.15	-0.740701	0.111151	-6.66393	2.666e-11	2.00046e-09	1129.63	964.48	680.91	843.49	615.87	516.15	478.8	557.82	Sigdown
Rit2	543.26	-0.833714	0.125101	-6.66433	2.65871e-11	2.00046e-09	495.79	411.92	485.22	463.17	350.63	201.08	209.8	279.77	Sigdown
2010300C02Rik	1532.09	-0.718347	0.107951	-6.6544	2.84464e-11	2.12597e-09	1868.01	1339.21	1080.3	1311.36	983.57	786.73	801.86	836.73	Sigdown
B3gat1	7791.48	-0.412755	0.0620482	-6.65216	2.88818e-11	2.14991e-09	8613.09	7463.64	6683.21	7454.89	5822.89	5787.88	5407.1	5684.3	Sigdown
Cd200	3689.05	-0.337922	0.0508073	-6.65104	2.91034e-11	2.15781e-09	3646.98	3479.58	3139.05	3653.54	2667.26	2867.99	2715.78	2765.15	Sigdown
Marchf1	1792.85	-0.449608	0.0676261	-6.64844	2.96216e-11	2.18755e-09	1595.2	1515.23	1332.06	1604.13	1165.72	1155.54	1099.18	1015.54	Sigdown
Lingo2	817.977	-0.573202	0.0862321	-6.6472	2.98713e-11	2.19731e-09	811.89	740.38	669.47	802.07	578.3	502.25	458.21	496.22	Sigdown
Eno2	2372.57	-0.678575	0.102095	-6.64651	3.0013e-11	2.19907e-09	2746.88	1958	1630.75	2135.08	1372.91	1400.17	1212.45	1309.85	Sigdown
Prickle2	5810.45	-0.328853	0.0495099	-6.64217	3.09094e-11	2.24713e-09	5942.18	5574.59	5132.57	5653.06	4264.43	4736.13	4369.7	4388.99	Sigdown
Camkv	3657.08	-0.570415	0.0858725	-6.64258	3.08234e-11	2.24713e-09	3995.76	3153.86	2752.25	3003.98	2147.01	2244.36	2152.03	2152.57	Sigdown
Pcsk2	2366.55	-0.48365	0.0728279	-6.641	3.11568e-11	2.25633e-09	2315.61	1936.23	1673.09	2031.52	1460.56	1410.37	1449.27	1380.01	Sigdown
Rasgrp1	1130.09	-0.778587	0.117264	-6.63961	3.14522e-11	2.26893e-09	1354.24	1041.61	731.26	1049.65	711.5	587.5	566.32	574.93	Sigdown
Ptk2b	1486.32	-0.658769	0.0992467	-6.63769	3.18637e-11	2.28978e-09	1691.58	1366.43	1055.12	1215.34	865.18	837.7	879.09	800.8	Sigdown
Mturn	4161.28	-0.43005	0.0648167	-6.63487	3.24784e-11	2.32501e-09	4295.52	4072.97	3452.61	4090.35	3032.69	3196.03	2794.29	2791.67	Sigdown
Disp2	4220.88	-0.557714	0.0840743	-6.63358	3.27633e-11	2.33645e-09	4810.1	4013.09	3172.24	3781.57	2637.66	2813.32	2574.2	2697.56	Sigdown
Atcay	3712.12	-0.466169	0.0703652	-6.625	3.47256e-11	2.46697e-09	4159.11	3671.03	3131.04	3405.96	2650.18	2656.72	2469.94	2627.41	Sigdown
Kcna4	996.554	-0.510961	0.0771454	-6.62334	3.51162e-11	2.48527e-09	958.92	995.33	829.68	943.28	705.81	664.41	557.31	685.3	Sigdown
Nrcam	11353.7	-0.32124	0.0485676	-6.61429	3.73333e-11	2.63221e-09	12560.7	11784.3	10682.8	11128.2	9578.46	9416.66	8796.03	9157	Sigdown
Dpysl5	18396.6	-0.384157	0.0580887	-6.61327	3.75914e-11	2.64044e-09	20356.1	17139.3	15993.9	16600.5	13041.5	13316	13907.1	13451	Sigdown
Inpp5f	5433.52	-0.399265	0.0605228	-6.59693	4.19771e-11	2.93746e-09	5655.48	5352.3	4936.88	5725.55	4413.56	4176.43	3790.5	4052.76	Sigdown
Bend6	1822.31	-0.565354	0.0857177	-6.59553	4.23741e-11	2.95417e-09	1956.22	1597.8	1463.67	1725.57	1231.74	1220.4	998.79	1107.09	Sigdown
Rgs17	2382.62	-0.556088	0.0843784	-6.59041	4.38623e-11	3.04655e-09	2129.38	2090.47	1935.16	2408.08	1651.81	1427.05	1413.23	1337.23	Sigdown
Chst1	2014.75	-0.596979	0.0908009	-6.5746	4.87854e-11	3.37595e-09	2287.84	1754.76	1484.27	1831.95	1228.33	1300.1	1240.76	1103.67	Sigdown
Tagln3	781.063	-0.701607	0.10673	-6.57364	4.91007e-11	3.38523e-09	831.5	639.66	572.19	649.56	463.33	390.12	360.39	443.18	Sigdown
Slitrk4	1621.36	-0.657179	0.100047	-6.56873	5.07469e-11	3.48586e-09	1429.39	1595.07	1335.5	1574.01	1125.87	962.79	835.33	841.01	Sigdown
Fam81a	4015.17	-0.301886	0.0459643	-6.56785	5.10479e-11	3.49369e-09	4227.73	4025.79	3950.42	4081.88	3192.06	3428.62	3329.72	3263.08	Sigdown
Fry	8523.39	-0.431811	0.0658609	-6.5564	5.51226e-11	3.7588e-09	9466.64	7940.89	7166.14	8062.09	6256.62	6223.41	5727.59	5991.45	Sigdown
Snap91	7496.05	-0.472597	0.0721023	-6.55454	5.58139e-11	3.7921e-09	7510.42	6495.53	5473.6	6661.29	4818.83	4960.38	4619.39	4448.03	Sigdown
Susd4	1358.88	-0.411279	0.0627897	-6.55011	5.74952e-11	3.89217e-09	1466.96	1291.12	1202.75	1299.12	975.6	1031.37	939.58	1009.55	Sigdown
Rasgef1a	1033.21	-0.628636	0.0960047	-6.54797	5.83253e-11	3.93411e-09	1009.56	911.86	779.33	1066.6	538.46	670.9	574.05	651.08	Sigdown
Bmerb1	4333.43	-0.367785	0.0561889	-6.54551	5.92925e-11	3.98497e-09	4502.99	4198.18	3747.86	4031.04	3292.24	3171.01	3050.42	3262.23	Sigdown
Gprin1	5312.97	-0.490356	0.0749473	-6.54267	6.04301e-11	4.04687e-09	5638.33	4763.45	4117.5	4720.14	3349.16	3645.46	3574.27	3136.46	Sigdown
Fam189a1	870.069	-0.680959	0.104136	-6.53911	6.1886e-11	4.12956e-09	1061.83	888.27	696.93	852.9	489.51	604.18	565.04	527.88	Sigdown
Satb2	1488.76	-0.698078	0.106889	-6.53089	6.53821e-11	4.33378e-09	1514.34	1150.49	1001.34	1430.92	910.72	778.39	698.89	757.17	Sigdown
Cacng3	768.747	-0.748328	0.114584	-6.53082	6.54103e-11	4.33378e-09	935.23	631.5	608.81	686.28	461.05	430.89	371.97	440.61	Sigdown
Gabrb3	13145.4	-0.369236	0.0565606	-6.52815	6.65851e-11	4.39583e-09	12954.4	11884.1	11243.6	12708.8	9759.47	9924.46	9079.19	9014.98	Sigdown
Rtn4rl1	805.414	-0.775325	0.118776	-6.52763	6.68174e-11	4.39583e-09	900.92	705.9	638.57	717.34	507.72	409.58	400.29	416.65	Sigdown
Efnb3	4080.99	-0.445561	0.0683684	-6.51705	7.17018e-11	4.70062e-09	4264.48	3514.06	3262.64	3479.39	2700.27	2611.31	2637.26	2719.81	Sigdown
Gabrg2	1305.18	-0.623353	0.0957064	-6.51318	7.35769e-11	4.80668e-09	1253.78	1214	953.27	1132.5	824.2	801.56	727.21	610.01	Sigdown
Plxna2	15213.6	-0.287034	0.0441017	-6.50847	7.59215e-11	4.94257e-09	16534.4	15040.7	14542.9	15862.5	12149	12839.7	12837.5	12977	Sigdown
Nell2	8779.71	-0.437598	0.0673159	-6.50066	7.99686e-11	5.18796e-09	9231.41	7884.64	6775.91	7846.51	6057.4	6018.62	5606.6	5758.74	Sigdown
Tenm2	6349.3	-0.413975	0.0638838	-6.48014	9.16403e-11	5.9246e-09	6504.95	5423.98	4991.81	5869.58	4411.28	4097.66	4391.58	4217.03	Sigdown
Atp2b3	1303.38	-0.502611	0.0776418	-6.47346	9.57847e-11	6.17118e-09	1397.53	1150.49	1144.39	1244.52	889.09	945.19	821.17	830.74	Sigdown
Hcn1	1257.81	-0.617958	0.095543	-6.46786	9.94031e-11	6.38229e-09	1275.83	1155.93	878.89	1238.87	785.49	732.06	697.61	752.89	Sigdown
Parp6	3561.23	-0.40825	0.0631789	-6.46181	1.03458e-10	6.6199e-09	3824.23	3200.13	3069.24	3445.5	2709.38	2424.13	2605.09	2475.97	Sigdown
Cadm3	14600.2	-0.329345	0.0510397	-6.45273	1.09851e-10	7.00498e-09	15715.1	13584.4	12658	14118.1	11259.9	10953	11309.7	11121.4	Sigdown
Kcns2	247.495	-0.847919	0.131444	-6.45082	1.11247e-10	7.06985e-09	239.32	237.72	169.37	229.7	132.05	130.66	128.71	100.1	Sigdown
Phf24	3291.78	-0.541505	0.0839797	-6.44805	1.133e-10	7.17591e-09	3598.79	3152.04	2411.22	3117.89	2079.85	2290.69	2029.75	2041.35	Sigdown
Dock3	7126.96	-0.397479	0.0617112	-6.44096	1.18721e-10	7.49386e-09	7299.69	6495.53	5965.68	6712.13	5448.36	5127.18	4870.38	4661.92	Sigdown
Frmpd4	1157.51	-0.6481	0.100732	-6.43391	1.24361e-10	7.82347e-09	1165.56	1004.41	868.59	1076.95	743.37	722.79	572.76	589.48	Sigdown
Anks1b	6016.76	-0.366976	0.0571459	-6.42173	1.34737e-10	8.44227e-09	6303.2	5757.87	5150.88	5652.12	4508.05	4535.97	4401.87	4292.32	Sigdown
Mapt	23238.3	-0.358621	0.0558485	-6.42132	1.35102e-10	8.44227e-09	24017	21744.9	19072.3	20108.1	17093	17022.6	16441.4	15702.8	Sigdown
Mmp24	2025.63	-0.497854	0.0775404	-6.42058	1.35758e-10	8.45498e-09	2342.57	2139.47	1692.55	1892.2	1468.53	1525.27	1405.51	1320.98	Sigdown
Fbxl16	5581.31	-0.582845	0.0908573	-6.41494	1.40874e-10	8.74447e-09	7089.77	5323.27	4641.63	5220.96	3673.6	3618.58	3655.36	3928.71	Sigdown
Ksr2	3982.89	-0.448091	0.0699061	-6.4099	1.45616e-10	9.00889e-09	4317.57	3852.49	3283.24	3903.01	3067.98	2742.9	2763.4	2692.43	Sigdown
Fabp3	309.345	-0.757149	0.11834	-6.39808	1.57338e-10	9.67009e-09	299.76	244.98	220.87	253.23	168.48	142.7	148.02	147.16	Sigdown
Mpp2	2427.76	-0.445733	0.0696639	-6.39833	1.57087e-10	9.67009e-09	2804.05	2379	2188.06	2306.41	1935.27	1693.92	1714.41	1769.29	Sigdown
Nrsn1	419.344	-0.808202	0.126333	-6.39738	1.58064e-10	9.68287e-09	467.21	479.07	282.66	382.21	252.72	232.59	240.69	200.2	Sigdown
Rnf157	5798.98	-0.385262	0.0602981	-6.38929	1.66656e-10	1.01458e-08	6551.5	5501.1	5126.85	5390.41	4315.66	4248.71	4441.77	4285.47	Sigdown
Map1b	101013	-0.386071	0.0604251	-6.38924	1.66707e-10	1.01458e-08	99193.1	89625.4	80935.5	95637	74388.5	67188	66540.4	71490.1	Sigdown
Faim2	1809.71	-0.683568	0.10709	-6.38311	1.7353e-10	1.05255e-08	2031.37	1572.39	1192.45	1604.13	1142.95	1032.29	884.24	929.99	Sigdown
Kif21b	16818.3	-0.468861	0.0735833	-6.37184	1.86777e-10	1.12572e-08	18948	15681.3	13670.8	15560.3	12095.5	11009.6	10846.4	12194.2	Sigdown
Ptpn5	2418.41	-0.550602	0.0864311	-6.37042	1.88515e-10	1.13254e-08	3076.05	2310.95	2045.02	2489.98	1718.98	1681.88	1732.43	1648.65	Sigdown
Rasl10b	3854.05	-0.511971	0.0803889	-6.36868	1.9066e-10	1.14176e-08	4833.79	3932.34	3407.98	3786.28	2663.85	2824.44	2816.17	2892.63	Sigdown
Fxyd6	5541.28	-0.319171	0.0501242	-6.36761	1.91995e-10	1.14608e-08	6207.63	5597.28	5466.73	5199.31	4506.91	4419.21	4609.1	4485.67	Sigdown
Ccn3	2143.35	-1.0438	0.164047	-6.36279	1.98124e-10	1.1789e-08	2278.86	1651.33	1318.33	1897.85	1083.75	862.71	677.01	843.58	Sigdown
B930095G15Rik	4120.13	-0.352204	0.0553676	-6.36119	2.00193e-10	1.18743e-08	4582.21	4187.3	3838.27	4284.28	3275.16	3421.21	3283.39	3259.66	Sigdown
Mast1	4298.15	-0.440533	0.0693333	-6.35384	2.09999e-10	1.24165e-08	4899.95	3976.8	3636.86	3941.61	3026.99	3063.52	2987.35	3053.47	Sigdown
Sgip1	4853.92	-0.387328	0.0611118	-6.33802	2.3273e-10	1.37171e-08	4770.89	4246.27	3895.49	4618.47	3624.65	3393.41	3188.14	3204.91	Sigdown
Rab9b	851.434	-0.536505	0.0846974	-6.33438	2.38305e-10	1.40015e-08	741.65	688.66	614.53	730.52	498.62	504.1	463.36	450.88	Sigdown
Nsg2	17148.1	-0.378786	0.0599434	-6.31907	2.63147e-10	1.54127e-08	17317.7	14738.6	13265.7	15050	11867.8	12244.8	11067.8	11257.4	Sigdown
Dgkh	4278.91	-0.482595	0.0766145	-6.299	2.99576e-10	1.74915e-08	4342.89	3789.89	3401.11	4589.29	3088.47	2919.89	2705.48	2829.32	Sigdown
Sema6b	2001.85	-0.556208	0.0883239	-6.29737	3.02739e-10	1.76211e-08	2367.07	1997.93	1662.79	1848.89	1285.25	1366.81	1386.2	1324.4	Sigdown
Prrt1	1642.92	-0.529511	0.0840931	-6.29673	3.03994e-10	1.76392e-08	2013.4	1477.12	1597.56	1601.31	1268.17	1040.63	1131.36	1198.63	Sigdown
Syngap1	16611.6	-0.40626	0.0645292	-6.29574	3.05927e-10	1.76964e-08	19496.9	15593.3	15013.2	15830.5	12407.4	12192	12163.1	12994.2	Sigdown
Ywhah	6971.54	-0.372179	0.0592315	-6.28347	3.31103e-10	1.90936e-08	6834.11	6285.94	5660.13	6404.29	5010.08	4767.63	4618.11	5064.88	Sigdown
Slc17a7	2243.7	-1.12416	0.179227	-6.27228	3.55792e-10	2.03915e-08	2803.24	1909.01	1430.48	1892.2	1073.51	910.9	816.02	887.21	Sigdown
Tspan13	2423.33	-0.560732	0.0893941	-6.27258	3.55119e-10	2.03915e-08	2467.53	2441.61	1924.86	2419.38	1712.15	1688.36	1493.03	1385.14	Sigdown
Gpr101	51.5308	-1.79957	0.287193	-6.26605	3.7033e-10	2.11598e-08	70.24	55.35	40.05	43.3	13.66	19.46	15.45	11.98	Sigdown
Prkcz	2617.68	-0.477519	0.0762152	-6.2654	3.7186e-10	2.11824e-08	2789.35	2349.06	2130.85	2490.92	1888.6	1781.03	1540.66	1800.09	Sigdown
Gabrb2	1895.61	-0.495533	0.0791283	-6.26241	3.79083e-10	2.15282e-08	1729.15	1581.46	1312.61	1758.52	1212.39	1114.76	1113.34	1093.4	Sigdown
Coro2a	583.606	-0.669654	0.106956	-6.26102	3.82475e-10	2.1655e-08	667.32	516.27	445.17	616.61	365.42	361.39	321.77	364.47	Sigdown
Cdhr1	631.48	-0.804413	0.128495	-6.26026	3.84341e-10	2.1695e-08	714.69	576.15	484.08	642.03	454.22	371.59	280.59	280.62	Sigdown
Cnih3	928.376	-0.709307	0.113353	-6.25753	3.91123e-10	2.20112e-08	1100.22	803.89	663.74	796.42	528.22	509.66	494.25	528.73	Sigdown
Cplx1	3451.59	-0.558908	0.0894376	-6.24914	4.12729e-10	2.31575e-08	3753.17	3056.77	2490.18	2939.03	2246.05	1998.79	2149.45	1924.14	Sigdown
Car10	781.892	-0.52941	0.0847387	-6.24756	4.16913e-10	2.33222e-08	735.93	599.74	607.67	666.51	486.09	477.23	462.07	390.13	Sigdown
Atp6v1g2	2647.97	-0.492576	0.0788565	-6.24648	4.19793e-10	2.33435e-08	2545.13	2193	1812.71	2346.89	1548.22	1719.87	1502.04	1557.11	Sigdown
Sptbn2	14313.1	-0.451651	0.0723005	-6.24686	4.18789e-10	2.33435e-08	15672.6	13264.2	11510.2	13180.4	10367.4	9820.68	9386.8	9644.66	Sigdown
Kcnf1	931.519	-0.644473	0.103298	-6.23898	4.4042e-10	2.43456e-08	1054.48	879.2	695.79	787	573.75	603.25	510.98	501.35	Sigdown
Osbp2	567.514	-0.654001	0.104878	-6.23581	4.49439e-10	2.47709e-08	571.76	499.03	413.12	522.47	371.12	319.7	301.18	288.32	Sigdown
Adam23	3963.43	-0.419836	0.0673323	-6.23528	4.50966e-10	2.47819e-08	4020.26	3599.35	3413.7	3751.45	3099.85	2805.91	2633.4	2520.46	Sigdown
Ube2ql1	3488.26	-0.761381	0.122185	-6.23138	4.62342e-10	2.53325e-08	4101.12	3178.35	2622.93	3317.47	2164.09	1960.8	1637.19	2037.07	Sigdown
Syn2	6221.98	-0.412191	0.0661887	-6.22751	4.73898e-10	2.58898e-08	6769.59	5903.95	4923.15	5936.42	4574.07	4513.73	4373.56	4234.14	Sigdown
Cntnap2	2995.13	-0.438292	0.0703852	-6.22704	4.75332e-10	2.58924e-08	3060.53	2506.93	2517.65	2856.18	2076.43	2121.11	1809.66	2065.31	Sigdown
Nsg1	4694.41	-0.365346	0.0586921	-6.22478	4.82224e-10	2.61156e-08	4676.15	4208.17	3602.53	3982.09	3112.37	3269.23	3225.47	3186.94	Sigdown
Ank3	11550.4	-0.336734	0.0541687	-6.2164	5.08684e-10	2.74689e-08	11734.1	10498.6	9639.16	10946.5	8917.05	8310.23	8178.22	8507.63	Sigdown
Slc32a1	1103.39	-0.581979	0.0936446	-6.21477	5.14004e-10	2.76762e-08	1292.98	1073.36	921.23	934.8	637.5	769.12	714.34	702.41	Sigdown
Kcnk9	3360.33	-0.517653	0.0834208	-6.20533	5.45824e-10	2.93051e-08	3755.62	3217.37	2642.39	3398.43	2322.33	2375.94	2159.75	2236.42	Sigdown
Dclk1	22577.1	-0.34073	0.0550667	-6.18758	6.10961e-10	3.27083e-08	22839.2	22490.7	19936.3	22500.2	18508	18170.8	16232.9	16397.5	Sigdown
Trpc5	333.014	-0.800828	0.129517	-6.18318	6.28247e-10	3.35376e-08	380.63	311.21	268.93	294.66	226.54	175.14	172.47	151.43	Sigdown
Rian	10397	-0.312474	0.0505981	-6.17559	6.59149e-10	3.49982e-08	10870.7	10389.8	9291.27	10497.5	8731.49	8402.9	8075.25	7857.41	Sigdown
B4galt6	5926.84	-0.432545	0.0700417	-6.17555	6.59355e-10	3.49982e-08	6094.1	5499.29	4963.2	6013.62	4616.19	4339.52	4000.3	3775.56	Sigdown
Atp6v0c	3528.14	-0.463951	0.075228	-6.16726	6.94819e-10	3.67762e-08	3831.58	3616.59	3157.36	2939.03	2594.4	2464.9	2265.29	2496.51	Sigdown
Samd12	4182.72	-0.430113	0.0698462	-6.158	7.36701e-10	3.88829e-08	4213.02	3970.45	3586.5	4266.39	3208	3008.84	2857.36	2833.6	Sigdown
Cacng2	1183.61	-0.46222	0.0751461	-6.15095	7.7022e-10	4.05374e-08	1293.8	1097.86	1043.68	1108.02	910.72	865.49	763.25	763.15	Sigdown
Dlg4	14043.5	-0.372461	0.0606483	-6.14133	8.18316e-10	4.29478e-08	15306.7	13665.2	12376.5	12555.4	10513.1	10233	10702.2	10201.6	Sigdown
Ndrg4	11858.6	-0.77858	0.127009	-6.13012	8.78132e-10	4.5958e-08	13790.8	10632	8012.99	10418.4	6778.01	6330.9	5788.08	6087.27	Sigdown
Penk	704.664	-1.3225	0.215836	-6.12734	8.93593e-10	4.66366e-08	688.56	421.91	339.88	563.89	260.69	182.55	158.31	204.48	Sigdown
Kcnh7	1946.21	-0.403215	0.0658339	-6.12473	9.08375e-10	4.7276e-08	1823.9	1851.85	1718.87	1912.91	1432.1	1435.39	1267.79	1387.71	Sigdown
Map9	4556.39	-0.382551	0.0624825	-6.12253	9.21e-10	4.77999e-08	4534.84	4144.65	3853.15	4337	3614.41	3186.76	3081.31	3066.31	Sigdown
Hspa12a	3003.97	-0.56045	0.0916243	-6.11682	9.54593e-10	4.94061e-08	3251.66	2607.65	2246.43	2941.85	1937.55	2079.41	1642.34	1832.6	Sigdown
Herc3	2447	-0.332202	0.0543308	-6.11443	9.69042e-10	5.00154e-08	2249.45	2150.36	1927.15	2246.16	1692.79	1721.72	1697.68	1704.26	Sigdown
Tmem179	698.364	-0.633664	0.10375	-6.10759	1.01144e-09	5.206e-08	743.28	666.88	566.47	674.98	498.62	453.13	362.96	396.12	Sigdown
Kcnma1	6154.69	-0.494962	0.0810494	-6.10692	1.01574e-09	5.21375e-08	6518.02	5823.2	4702.28	6208.48	4476.17	4346.01	3762.19	3919.29	Sigdown
Adap1	1819.08	-0.558731	0.0915157	-6.1053	1.02607e-09	5.25234e-08	2049.34	1693.07	1453.37	1570.24	1105.38	1178.7	1117.2	1194.35	Sigdown
Gm49593	262.492	-0.803933	0.131747	-6.10212	1.04672e-09	5.34341e-08	317.73	293.07	215.14	255.12	195.8	147.34	137.72	142.02	Sigdown
Hpcal4	3525.14	-0.601604	0.0986079	-6.10097	1.05426e-09	5.36724e-08	4057.83	3166.56	2396.34	3276.99	2241.5	2278.64	1970.55	2013.97	Sigdown
Dpysl3	48418.7	-0.299078	0.0490282	-6.10012	1.05989e-09	5.38122e-08	48673.6	43818.3	41551.5	46986.8	38469.8	37566.6	35773.6	35336.1	Sigdown
Tspyl4	4252.85	-0.390355	0.0640419	-6.0953	1.0923e-09	5.53075e-08	4526.67	3974.08	3467.49	3978.32	2978.04	3288.69	2977.06	2928.56	Sigdown
Mtmr7	1322.93	-0.420179	0.0689939	-6.09009	1.12844e-09	5.69833e-08	1297.89	1290.21	1065.42	1196.51	917.55	937.77	906.12	870.1	Sigdown
Homer2	3697.75	-0.453184	0.0744935	-6.08354	1.1756e-09	5.92048e-08	3981.87	3720.03	3337.03	3806.05	2951.86	2985.68	2552.31	2358.76	Sigdown
Plxna4	7588.77	-0.319658	0.0525694	-6.0807	1.19662e-09	6.00461e-08	8049.5	7279.45	6658.03	7094.33	5769.39	6047.34	5885.9	5609.87	Sigdown
Wipf3	1536.84	-0.559884	0.0920799	-6.08041	1.19874e-09	6.00461e-08	1819	1528.84	1158.12	1578.72	1026.83	1002.64	1024.53	1078.85	Sigdown
Tiam1	3628.81	-0.307252	0.0505427	-6.07906	1.20889e-09	6.0393e-08	3792.37	3413.35	3355.34	3483.15	2863.06	2957.88	2720.92	2809.64	Sigdown
Kif5c	17093.9	-0.350657	0.057709	-6.0763	1.22989e-09	6.12783e-08	16387.3	15645.9	13976.4	16260.7	13240.7	11919.5	12008.6	11676.6	Sigdown
Smpd3	3843.24	-0.456895	0.0752184	-6.07424	1.24574e-09	6.19028e-08	4276.73	3591.19	3095.56	3452.09	2576.19	2732.7	2639.84	2560.67	Sigdown
Sh3rf3	2851.43	-0.317484	0.0523724	-6.06204	1.34404e-09	6.66101e-08	3005.8	2653.92	2643.53	2855.24	2271.1	2311.07	2310.34	2074.72	Sigdown
Slc8a2	3840.68	-0.556419	0.0918917	-6.05516	1.40275e-09	6.93362e-08	4204.04	3435.13	2787.72	3746.74	2480.56	2101.65	2511.13	2552.12	Sigdown
Myt1l	6282.36	-0.402556	0.0665111	-6.05246	1.42647e-09	7.03223e-08	6174.15	5489.31	5028.43	6185.89	4735.73	4344.15	4135.45	4099.82	Sigdown
Olfm3	262.67	-0.699518	0.115612	-6.05058	1.44328e-09	7.09639e-08	245.85	235	219.72	248.53	149.13	160.31	136.43	138.6	Sigdown
Kcng1	731.803	-1.00222	0.165685	-6.04891	1.45827e-09	7.15126e-08	1037.33	673.23	613.39	817.13	466.74	377.15	330.78	394.41	Sigdown
Ache	373.452	-0.898914	0.148641	-6.04757	1.47047e-09	7.19222e-08	501.51	382.89	260.92	353.02	214.02	207.57	162.17	219.88	Sigdown
Syt16	1165.8	-0.502738	0.0831403	-6.04686	1.47693e-09	7.20497e-08	1165.56	1119.64	882.32	1108.96	703.53	866.42	779.98	674.18	Sigdown
Smim13	3129.98	-0.401119	0.0663968	-6.04124	1.52931e-09	7.44105e-08	3065.43	2955.15	2600.04	3077.41	2427.06	2298.1	2106.98	2033.65	Sigdown
Thy1	5682.14	-0.747737	0.123794	-6.04017	1.53953e-09	7.45195e-08	6504.95	4832.4	3903.5	5051.51	3379.9	2810.54	2917.85	2980.75	Sigdown
Slc25a22	2222.32	-0.579632	0.0961122	-6.03078	1.63172e-09	7.87779e-08	2777.1	2004.28	1818.43	1975.04	1432.1	1330.67	1539.37	1443.32	Sigdown
Ust	1065.2	-0.445826	0.073957	-6.02818	1.65811e-09	7.98458e-08	1131.26	1010.76	977.31	1093.9	832.17	755.22	707.9	798.23	Sigdown
Htr2a	189.059	-0.901084	0.149491	-6.02767	1.66343e-09	7.9896e-08	181.33	176.02	148.77	144.03	118.39	77.84	74.65	79.57	Sigdown
Acot7	2958.82	-0.590406	0.098025	-6.02302	1.71193e-09	8.20147e-08	3134.04	2671.16	1901.97	2658.49	1890.88	1597.55	1608.87	1792.39	Sigdown
Mrtfb	6774.89	-0.386605	0.0642359	-6.01852	1.76016e-09	8.41097e-08	7621.5	6262.35	6090.42	6909.82	5317.45	5105.86	4933.45	5212.04	Sigdown
Ids	14012.2	-0.406408	0.0675496	-6.01643	1.78301e-09	8.48922e-08	15489.7	13560.9	12214	14274.3	11043.6	10474.9	9774.22	10614.9	Sigdown
Tmem28	539.681	-0.664354	0.110428	-6.0162	1.78563e-09	8.48922e-08	588.91	481.79	373.07	492.35	355.18	301.16	289.6	281.48	Sigdown
Slc6a1	10345.6	-0.483598	0.0803972	-6.0151	1.79773e-09	8.52505e-08	12187.4	10195.6	9015.47	9543.84	7274.35	7520.72	7023.69	7465.57	Sigdown
Islr2	2266.37	-0.460811	0.0766286	-6.01356	1.81493e-09	8.58483e-08	2543.5	2034.22	1966.05	2190.62	1499.27	1689.29	1647.49	1516.04	Sigdown
Prokr2	895.908	-0.4391	0.0730401	-6.01177	1.83506e-09	8.65815e-08	1005.47	901.88	888.04	881.14	693.28	710.74	658.99	651.08	Sigdown
Ttll7	2621.2	-0.435238	0.072446	-6.00776	1.88106e-09	8.85283e-08	2542.68	2290.99	2142.29	2529.52	1994.47	1869.06	1525.21	1642.66	Sigdown
Rhof	827.991	-0.632935	0.105394	-6.00541	1.90845e-09	8.92214e-08	971.98	825.66	612.25	786.06	522.52	512.44	482.66	545.84	Sigdown
Mgll	1404.05	-0.53409	0.0889369	-6.00527	1.91011e-09	8.92214e-08	1763.46	1541.54	1429.34	1471.4	1163.44	962.79	1047.7	1115.64	Sigdown
Pcp4l1	648.14	-0.5531	0.0921158	-6.0044	1.92041e-09	8.94785e-08	699.18	666.88	666.03	579.9	517.97	439.23	378.41	443.18	Sigdown
Rgs8	1190.66	-0.446631	0.0744414	-5.99977	1.976e-09	9.16119e-08	1380.38	1258.46	1233.65	1137.2	919.82	979.47	973.05	811.07	Sigdown
Tbc1d24	3017.49	-0.382598	0.0637664	-5.99999	1.97326e-09	9.16119e-08	3125.05	3086.71	2792.3	3186.61	2222.15	2618.72	2345.09	2167.97	Sigdown
Tmem178b	6010.11	-0.370207	0.0617105	-5.99909	1.98424e-09	9.17663e-08	6397.95	5715.23	5198.94	5788.62	4832.49	4627.71	4246.14	4174.25	Sigdown
Mapk9	4762.56	-0.321391	0.0535983	-5.9963	2.01859e-09	9.31245e-08	4681.86	4797.93	4330.35	4876.41	3762.4	3928.09	3542.09	3720.81	Sigdown
Chn1	1758.58	-0.471636	0.0787006	-5.99278	2.06278e-09	9.49285e-08	1773.26	1557.87	1322.91	1710.51	1235.16	1162.95	1076.01	1120.78	Sigdown
Dner	11456	-0.397561	0.0663642	-5.99059	2.09085e-09	9.59838e-08	12616.2	10968.6	9578.51	10670.7	8476.49	8559.5	8137.03	8110.66	Sigdown
Atp8a1	7552.37	-0.377747	0.06308	-5.98838	2.11939e-09	9.70555e-08	7802.83	7178.74	6505.83	7365.45	6081.31	5764.71	4878.1	5482.39	Sigdown
Clip3	16462.3	-0.376552	0.0628859	-5.98786	2.12623e-09	9.71306e-08	18426.9	16155.8	15040.7	16710.7	13773.5	11708.3	12044.7	13573.4	Sigdown
Cntnap5a	1075.85	-0.429854	0.0718081	-5.98615	2.14867e-09	9.79164e-08	1001.39	1007.13	897.2	996.93	722.88	770.05	686.02	717.81	Sigdown
Map7d2	1261.99	-0.546442	0.0916732	-5.96075	2.51076e-09	1.14139e-07	1201.5	1062.48	868.59	1180.51	808.26	661.63	697.61	789.68	Sigdown
Grin1	4072.4	-0.53692	0.0901766	-5.9541	2.61514e-09	1.18595e-07	4933.44	3723.65	3156.22	3522.69	2638.8	2556.64	2787.85	2595.75	Sigdown
Ptprt	7625.48	-0.374566	0.062964	-5.94889	2.6997e-09	1.21922e-07	8457.9	7567.08	6448.61	7566.91	6071.06	5869.43	5548.68	5690.29	Sigdown
Nefl	834.313	-0.722933	0.121526	-5.94878	2.70155e-09	1.21922e-07	735.93	652.37	551.59	759.7	544.15	400.31	351.38	343.93	Sigdown
Sv2b	2288.86	-0.918194	0.154508	-5.94271	2.8035e-09	1.26218e-07	2348.28	1777.45	1290.87	2047.53	1121.32	1073.07	897.11	860.69	Sigdown
Ppm1h	2651.43	-0.466075	0.0784463	-5.94132	2.82728e-09	1.26983e-07	2869.4	2304.6	2288.77	2566.24	2098.06	1834.77	1614.02	1717.1	Sigdown
D430019H16Rik	6379.58	-0.368389	0.0620271	-5.93916	2.86478e-09	1.28359e-07	6735.28	5897.6	5323.68	6008.91	4560.41	5012.27	4530.58	4466.85	Sigdown
Cdh13	8311.04	-0.384204	0.0647077	-5.93753	2.89348e-09	1.29334e-07	8512.63	7830.2	6438.31	7731.66	6038.05	5832.36	5610.46	5905.04	Sigdown
Smim10l2a	448.462	-0.636018	0.107202	-5.93288	2.9767e-09	1.32737e-07	506.41	374.72	379.94	410.45	292.57	252.98	272.86	261.8	Sigdown
Ajm1	1833.43	-0.512325	0.0865196	-5.92149	3.19036e-09	1.41926e-07	2238.83	1814.65	1516.31	1676.62	1265.9	1301.02	1285.81	1234.56	Sigdown
Rasgrp2	639.299	-0.670937	0.113352	-5.91907	3.23764e-09	1.43687e-07	741.65	581.59	495.52	556.36	395.02	411.43	307.62	377.3	Sigdown
Tspyl5	1028.11	-0.403162	0.068132	-5.91736	3.27149e-09	1.44845e-07	1035.69	916.4	877.74	985.64	767.28	734.84	700.18	688.72	Sigdown
Phyhipl	4471.94	-0.432332	0.0732476	-5.90233	3.58394e-09	1.5793e-07	5193.18	4340.63	4258.26	4498.91	3766.95	3477.73	2956.46	3353.77	Sigdown
Tafa1	754.747	-0.668028	0.113364	-5.89278	3.79746e-09	1.66945e-07	692.64	702.27	450.89	728.64	478.13	396.61	362.96	386.71	Sigdown
Zfp46	3891.12	-0.294765	0.0500462	-5.88987	3.86506e-09	1.69518e-07	4092.14	3933.25	3646.01	3739.21	3155.63	3156.18	2991.22	3258.81	Sigdown
Celf3	4380.12	-0.380655	0.0646412	-5.88874	3.89148e-09	1.70277e-07	5169.49	4341.54	4251.39	4151.54	3252.4	3370.24	3499.62	3640.38	Sigdown
Atl1	1946.2	-0.40073	0.06806	-5.88789	3.91149e-09	1.70753e-07	1973.37	1854.57	1620.45	1776.41	1306.88	1397.39	1337.29	1432.2	Sigdown
Lin7a	882.693	-0.561073	0.0953007	-5.8874	3.92321e-09	1.70865e-07	918.08	889.18	716.39	964.93	620.43	646.8	549.59	550.12	Sigdown
Negr1	7850.44	-0.396577	0.0674005	-5.88389	4.00733e-09	1.74123e-07	7353.6	7172.39	6133.91	7186.59	5940.15	5321.77	4997.8	4902.33	Sigdown
Lpcat4	1062.39	-0.462671	0.07877	-5.8737	4.26166e-09	1.84745e-07	1232.54	985.35	978.45	1072.25	843.55	796.92	689.88	768.29	Sigdown
Tmem151b	2130.86	-0.510003	0.0868716	-5.87077	4.33787e-09	1.8718e-07	2627.63	2258.33	1863.06	1935.5	1524.31	1609.6	1491.75	1477.54	Sigdown
Lsm11	1648.67	-0.468021	0.0797335	-5.86982	4.36268e-09	1.87817e-07	1827.17	1681.27	1471.68	1505.29	1308.02	1289.9	1060.57	1034.37	Sigdown
A830018L16Rik	1412.45	-0.544369	0.0928319	-5.86402	4.51783e-09	1.9316e-07	1253.78	1435.39	1143.24	1409.26	1064.4	898.85	765.82	865.82	Sigdown
Pld3	4536.67	-0.452235	0.0771148	-5.86444	4.50649e-09	1.9316e-07	5267.5	4660.01	3900.07	4402.89	3345.74	3179.35	3050.42	3749.04	Sigdown
Camkk1	550.563	-0.485119	0.082727	-5.8641	4.51565e-09	1.9316e-07	603.61	519.9	521.84	497.06	387.05	353.06	401.57	393.55	Sigdown
Dgkb	1611.91	-0.447644	0.0764319	-5.85677	4.71963e-09	2.01328e-07	1661.36	1480.75	1345.8	1693.57	1169.13	1175.92	1092.75	1098.53	Sigdown
Vldlr	3772.29	-0.324222	0.0553705	-5.8555	4.7557e-09	2.02404e-07	3889.57	3595.72	3521.27	3497.27	3030.41	3086.68	2702.91	2765.15	Sigdown
Mgat5b	2528.32	-0.412759	0.0705027	-5.85452	4.78404e-09	2.03148e-07	2925.76	2633.96	2319.67	2388.31	1958.04	1859.79	1979.56	1924.14	Sigdown
Slc4a10	1408.14	-0.508936	0.0869542	-5.85292	4.8302e-09	2.04643e-07	1373.85	1342.84	993.33	1253.93	877.7	981.33	858.49	776.84	Sigdown
Dnajc6	3830.31	-0.54184	0.0925873	-5.85221	4.85085e-09	2.05053e-07	4016.99	3424.24	2675.57	3506.69	2631.97	2526.98	2135.3	2069.59	Sigdown
Epb41l1	10030.6	-0.352203	0.0601959	-5.85095	4.88788e-09	2.06151e-07	10932.8	9532.34	8444.42	9460.05	7580.58	7804.28	7312	7368.89	Sigdown
B230209E15Rik	763.035	-0.595196	0.101859	-5.84331	5.1173e-09	2.14858e-07	663.24	636.94	688.92	649.56	510	478.15	393.85	365.32	Sigdown
Grem2	175.887	-1.08399	0.185602	-5.84041	5.20716e-09	2.18141e-07	209.1	142.45	119.02	162.86	75.13	83.4	59.21	80.42	Sigdown
Got1	1689.58	-0.560184	0.0959441	-5.83864	5.26271e-09	2.19974e-07	1783.88	1543.36	1241.66	1468.57	1128.15	958.16	925.42	1085.7	Sigdown
Tppp	3106.39	-0.484823	0.0830822	-5.83547	5.36395e-09	2.23705e-07	3314.55	2739.21	2494.76	2707.44	2261.99	2021.03	1799.36	1964.35	Sigdown
Kcnh1	683.221	-0.562702	0.0965401	-5.82868	5.58665e-09	2.32474e-07	734.3	591.57	595.08	581.78	506.59	401.24	399	392.7	Sigdown
Stmn2	11810.6	-0.747056	0.128299	-5.82279	5.78744e-09	2.39231e-07	11529.9	9040.57	7002.49	9573.02	6499.1	5283.78	5046.71	5306.15	Sigdown
Pcdh1	5720.9	-0.386681	0.0664081	-5.82281	5.78677e-09	2.39231e-07	6188.85	5287.88	4831.6	5104.23	4076.59	4039.28	4062.08	4205.91	Sigdown
Atxn7l3	3743.74	-0.42551	0.0730906	-5.82168	5.82585e-09	2.40287e-07	4303.69	3976.8	3555.61	3520.81	2794.76	2810.54	2874.09	2958.51	Sigdown
Enc1	14257.5	-0.416452	0.0716556	-5.81186	6.17824e-09	2.5426e-07	14003.9	11766.2	10131.2	12230.6	9372.41	9404.61	8662.17	8631.69	Sigdown
Nectin1	6128.72	-0.330343	0.0568635	-5.8094	6.26963e-09	2.57454e-07	6758.15	5944.78	5566.29	5540.09	4652.62	4722.23	4965.62	4608.87	Sigdown
Tbc1d9	4255.45	-0.385979	0.0664582	-5.80785	6.32786e-09	2.59276e-07	4412.32	4002.2	3350.76	3900.19	3143.11	2987.53	2898.54	2967.06	Sigdown
Palmd	390.946	-0.697086	0.120115	-5.80347	6.49573e-09	2.65572e-07	424.73	382.89	279.23	391.62	237.92	209.42	203.36	261.8	Sigdown
Fam131b	1801.03	-0.501374	0.0864329	-5.80073	6.6025e-09	2.68761e-07	1985.63	1517.95	1417.89	1574.95	1189.62	1116.62	1123.64	1164.41	Sigdown
Sidt1	455.246	-0.780948	0.134628	-5.80078	6.60058e-09	2.68761e-07	425.55	507.19	706.09	678.74	321.03	388.27	298.61	335.38	Sigdown
Cdh8	887.927	-0.392691	0.0677303	-5.79786	6.71651e-09	2.72807e-07	915.63	907.32	804.5	811.48	703.53	644.02	656.42	623.7	Sigdown
Syt11	22738.5	-0.296673	0.0511966	-5.79478	6.84095e-09	2.77259e-07	25113.2	24089.4	22565	23413.4	20764.3	19259.6	18263.9	19205.5	Sigdown
Neurod2	718.354	-0.582214	0.100479	-5.79439	6.85707e-09	2.77311e-07	726.13	576.15	527.56	587.43	437.14	362.32	393.85	425.21	Sigdown
Ntrk3	11413.7	-0.298936	0.0516384	-5.78903	7.07923e-09	2.85677e-07	11936.6	10620.2	10309.8	11895.4	9226.7	9380.52	9057.31	8729.22	Sigdown
Ncan	44668.7	-0.291227	0.0503728	-5.78143	7.40702e-09	2.97229e-07	53895.3	47831.4	47760.9	48677.5	39890.5	42515.8	39728.8	39808.9	Sigdown
Dlg3	3105.84	-0.371118	0.0641859	-5.78193	7.38492e-09	2.97229e-07	3062.16	2772.78	2419.23	2739.45	2243.78	2082.19	2097.97	2085.84	Sigdown
Reps2	2976.67	-0.426151	0.0737122	-5.78128	7.41323e-09	2.97229e-07	2762.4	2442.51	2627.51	3099.06	2093.51	2084.04	1890.75	2064.45	Sigdown
Camk2a	14810.9	-0.357504	0.0618505	-5.78012	7.46456e-09	2.98646e-07	16505	13964.6	12619.1	13661.5	11265.6	11383.9	10910.7	10743.2	Sigdown
Xkr4	2179.57	-0.407187	0.0704716	-5.77803	7.55809e-09	3.01742e-07	2282.94	2055.99	1760.06	1962.8	1566.43	1611.45	1414.52	1490.38	Sigdown
Plppr5	1959.27	-0.332619	0.0575776	-5.77688	7.60982e-09	3.0316e-07	1845.14	1935.32	1687.97	1851.72	1508.37	1534.54	1441.55	1336.38	Sigdown
Camk4	2121.91	-0.523949	0.0907783	-5.77174	7.84583e-09	3.11235e-07	2250.27	1711.21	1524.32	1959.98	1446.9	1358.47	1122.35	1253.39	Sigdown
Ppp2r2c	6397.74	-0.451502	0.078258	-5.76941	7.95513e-09	3.14902e-07	6782.66	5640.83	4812.14	6074.81	4371.44	4446.09	4221.68	4015.12	Sigdown
4933431E20Rik	1493.53	-0.340644	0.0590907	-5.76476	8.17719e-09	3.23008e-07	1557.63	1390.02	1342.36	1422.44	1138.4	1153.68	1095.32	1126.77	Sigdown
Orai2	1528.06	-0.420995	0.0730478	-5.76328	8.24927e-09	3.24483e-07	1662.99	1537.01	1321.77	1614.49	1173.69	1115.69	1070.87	1224.3	Sigdown
Fkbp1b	436.335	-0.648458	0.112512	-5.76344	8.24166e-09	3.24483e-07	477.82	398.31	334.16	324.78	247.03	277.07	227.82	229.29	Sigdown
Tanc2	13442.4	-0.264005	0.0459185	-5.74942	8.95509e-09	3.50035e-07	13815.2	12474.8	11845.5	13040.2	10515.4	11101.3	10552.9	10455.7	Sigdown
Ina	4347.15	-0.4233	0.0736338	-5.74872	8.99234e-09	3.50758e-07	4721.07	3739.08	3350.76	3885.13	3077.08	2888.38	2796.86	2949.1	Sigdown
Dusp26	343.039	-0.747859	0.130186	-5.74453	9.21742e-09	3.58788e-07	348.77	296.69	218.58	304.07	175.31	192.74	139.01	187.37	Sigdown
Rap1gap2	1666.64	-0.404985	0.0705354	-5.74159	9.37937e-09	3.63577e-07	1774.89	1730.27	1374.41	1509.05	1154.33	1212.99	1252.35	1213.18	Sigdown
Gnao1	33370.6	-0.309749	0.0539708	-5.7392	9.51245e-09	3.67972e-07	38176.1	32579.3	30970.5	32993.9	27793.9	26772	26216.9	27912.5	Sigdown
Nexmif	6684.64	-0.438492	0.076499	-5.73199	9.92563e-09	3.82372e-07	5903.79	5640.83	4992.95	5849.81	4577.49	4357.13	3700.41	3886.78	Sigdown
Bcl11b	5080.1	-0.313663	0.0547391	-5.73014	1.00349e-08	3.84995e-07	5414.53	4702.66	5035.3	5225.67	3984.38	4168.09	4301.48	3949.24	Sigdown
Kcnj6	544.926	-0.616028	0.107507	-5.73015	1.00343e-08	3.84995e-07	588.91	499.03	414.27	567.66	390.47	303.02	323.06	338.8	Sigdown
Add2	7086.69	-0.335617	0.0586185	-5.72544	1.03163e-08	3.9498e-07	7250.68	6981.85	5816.91	6183.07	5336.8	5303.24	5230.77	4929.7	Sigdown
Lonrf2	5585.66	-0.369526	0.0645567	-5.72405	1.04014e-08	3.97421e-07	5624.44	5042	4370.41	4971.49	3847.78	4156.04	3893.47	3599.32	Sigdown
Ncs1	5038.92	-0.33864	0.0591756	-5.72263	1.04889e-08	3.9995e-07	5477.42	5125.47	4472.26	4759.68	3659.94	4049.48	4172.77	3814.06	Sigdown
Plekhb2	4942.58	-0.328838	0.0575006	-5.71886	1.07242e-08	4.06432e-07	5483.14	4900.45	4370.41	4624.12	3663.36	4048.55	3912.78	3811.49	Sigdown
Cpne5	1057.81	-0.465707	0.0814446	-5.71809	1.07729e-08	4.07452e-07	1158.21	967.21	883.47	874.55	677.35	765.42	702.76	670.75	Sigdown
Syn3	1769.42	-0.3075	0.0538382	-5.71156	1.11947e-08	4.22548e-07	1831.25	1739.34	1636.47	1605.07	1382.01	1438.17	1310.27	1374.02	Sigdown
Adamtsl2	97.0071	-1.1318	0.198188	-5.71073	1.12495e-08	4.23761e-07	90.66	98.9	90.41	96.96	51.23	43.55	29.6	46.2	Sigdown
Rnft2	2715.61	-0.461366	0.0808588	-5.70583	1.15778e-08	4.3525e-07	3116.07	2659.36	2122.84	2500.34	1945.52	1955.24	1827.68	1830.89	Sigdown
Wfs1	2679.18	-0.4169	0.0730939	-5.70363	1.17285e-08	4.3915e-07	2899.62	2471.55	2123.98	2253.69	1950.07	1746.74	1774.91	1838.59	Sigdown
Rtn2	1662.84	-0.503172	0.0882193	-5.70365	1.17267e-08	4.3915e-07	2132.65	1652.24	1447.65	1559.89	1145.23	1188.9	1288.38	1178.1	Sigdown
Tmod2	28590.9	-0.300898	0.0528098	-5.69777	1.21386e-08	4.53595e-07	28368.9	27330.4	25622.8	28745.4	24294.5	22360.2	20870.3	21826	Sigdown
Zdhhc9	2427.17	-0.334634	0.0587891	-5.69211	1.25482e-08	4.67034e-07	2603.12	2428	2410.08	2547.41	1971.7	2038.64	1858.57	2047.34	Sigdown
Raph1	4571.38	-0.296234	0.0520699	-5.68915	1.2767e-08	4.74047e-07	4565.88	4142.84	4270.85	4421.72	3651.97	3604.68	3498.33	3420.51	Sigdown
Sh3kbp1	2359.27	-0.335831	0.0590329	-5.68888	1.27874e-08	4.74047e-07	2319.69	2133.12	2161.74	2395.84	1947.79	1831.07	1638.48	1722.23	Sigdown
Nbea	21443.4	-0.276053	0.0485355	-5.68766	1.28795e-08	4.76518e-07	21508.6	19913	18164.8	19491.5	16217.6	16974.4	16208.4	15915	Sigdown
Msmo1	4141.4	-0.277658	0.0488233	-5.687	1.2929e-08	4.77403e-07	4253.86	4401.43	3831.4	4366.18	3489.18	3446.23	3294.97	3670.33	Sigdown
Bsn	13309.2	-0.410951	0.0722788	-5.68564	1.30324e-08	4.80271e-07	15833.5	13146.2	11224.1	12532.8	9892.66	9919.83	10071.5	9790.11	Sigdown
Calm1	49333.7	-0.284311	0.0500531	-5.68018	1.34555e-08	4.94887e-07	46275.5	46262.6	41139.5	45110.6	38072.5	38586.8	35458.3	34698.7	Sigdown
Sstr1	271.938	-0.969051	0.170766	-5.67473	1.38905e-08	5.09883e-07	289.15	262.22	159.07	224.05	160.51	119.54	83.66	114.64	Sigdown
Stum	3582.41	-0.880773	0.155233	-5.67388	1.39603e-08	5.1144e-07	4157.48	3010.5	2321.96	3429.49	1919.33	1744.89	1444.12	1907.89	Sigdown
Clvs1	414.276	-0.52167	0.0919922	-5.6708	1.42129e-08	5.19676e-07	397.78	349.32	336.45	428.33	280.05	259.46	247.12	267.79	Sigdown
Ppp3ca	11295.9	-0.331621	0.0585363	-5.66522	1.46839e-08	5.35849e-07	10375.7	10309.9	9382.82	10834.5	8759.95	8291.7	7821.69	7636.68	Sigdown
Nhsl2	1191.86	-0.390564	0.0689915	-5.66105	1.50453e-08	5.47966e-07	1163.11	1037.07	1164.98	1220.04	819.64	941.48	864.93	867.53	Sigdown
Plppr2	4260.01	-0.439969	0.0777421	-5.65934	1.51952e-08	5.52349e-07	4717.8	4207.26	3555.61	3540.58	3003.09	2855.95	2950.03	3007.27	Sigdown
Mapk1	12009.2	-0.289605	0.0512165	-5.65453	1.56277e-08	5.66967e-07	11879.5	11337	10018	11341	8904.53	9355.5	8864.24	9346.93	Sigdown
Rtn3	25500.3	-0.349443	0.0618659	-5.6484	1.61952e-08	5.86416e-07	27098.8	24606.6	22291.5	25946.7	20877	20407.7	17921.5	19240.6	Sigdown
Ncdn	8386.23	-0.649982	0.115241	-5.64018	1.69873e-08	6.13833e-07	9491.15	7200.52	5985.14	7034.08	4934.94	4635.12	4453.36	4913.45	Sigdown
Amph	3582.46	-0.386153	0.0684684	-5.63987	1.70181e-08	6.13833e-07	3499.96	3101.23	2653.83	2932.44	2392.91	2385.21	2159.75	2390.42	Sigdown
Atg9a	1604.37	-0.407213	0.0722213	-5.63841	1.71632e-08	6.17874e-07	1848.4	1604.15	1444.21	1637.08	1224.91	1212.06	1225.32	1269.64	Sigdown
Cbarp	3608.33	-0.472461	0.0837994	-5.638	1.7204e-08	6.18152e-07	4433.56	3738.17	3251.2	3394.66	2636.52	2625.21	2679.74	2742.91	Sigdown
Rapgef5	2105.21	-0.401199	0.0711713	-5.6371	1.72939e-08	6.20189e-07	2072.21	1863.64	1739.47	2027.76	1523.17	1576.24	1381.06	1356.05	Sigdown
Abr	9398.73	-0.318411	0.0564994	-5.63564	1.74407e-08	6.24258e-07	10116.8	8926.25	8142.3	8322.85	6990.89	7411.38	7193.59	6889.78	Sigdown
Tmcc2	3095.05	-0.540653	0.0959682	-5.63367	1.76414e-08	6.29693e-07	3862.62	2968.76	2605.77	2892.9	2116.28	2029.37	2060.64	2273.21	Sigdown
Tbr1	936.998	-0.589032	0.104562	-5.63332	1.76777e-08	6.29693e-07	968.72	753.99	590.5	713.58	506.59	494.83	543.16	475.69	Sigdown
Tmem63c	569.91	-0.545647	0.096864	-5.63313	1.76972e-08	6.29693e-07	612.6	590.67	452.03	497.06	375.67	393.83	366.82	343.08	Sigdown
Rph3a	4043.95	-0.380032	0.0674901	-5.63094	1.79235e-08	6.35083e-07	4027.61	3446.01	3060.09	3498.21	2859.65	2725.29	2619.24	2587.2	Sigdown
Sez6l	7694.19	-0.434632	0.0771982	-5.63008	1.80126e-08	6.36196e-07	8251.25	6718.73	5862.69	6752.61	5684.01	5055.82	4791.87	4886.07	Sigdown
Cds2	11107.3	-0.303555	0.05398	-5.62347	1.87154e-08	6.5729e-07	11906.4	11234.5	9956.15	10877.8	8742.88	9313.8	9025.13	8558.97	Sigdown
Cacna2d1	8502.19	-0.42399	0.0753891	-5.62403	1.86558e-08	6.5729e-07	7583.93	7296.69	6325.02	8294.61	6164.41	5470.96	5355.61	5005.85	Sigdown
Fbxo41	2849	-0.50468	0.0897448	-5.6235	1.87129e-08	6.5729e-07	3217.35	2756.45	2094.23	2534.23	1984.22	1868.13	1861.14	1767.58	Sigdown
Cbx6	7016.99	-0.344957	0.0614132	-5.61698	1.94323e-08	6.79912e-07	7730.14	7367.46	6667.19	6375.11	5513.25	5430.19	5475.31	5739.91	Sigdown
Kif3c	4459.58	-0.393708	0.0701174	-5.61499	1.96578e-08	6.86516e-07	4835.42	4144.65	3791.35	3969.85	3023.58	3209	3204.87	3309.28	Sigdown
Car11	1034.18	-0.515573	0.0918794	-5.61141	2.00689e-08	6.96967e-07	1199.87	936.36	833.11	947.04	680.76	720.94	617.81	720.38	Sigdown
Irgq	4532.97	-0.284444	0.050711	-5.60913	2.0335e-08	7.04897e-07	4827.25	4397.8	4178.15	4199.55	3665.63	3638.97	3642.49	3516.33	Sigdown
Grm7	1670.32	-0.488772	0.0871883	-5.60593	2.07134e-08	7.16549e-07	1913.75	1618.66	1348.09	1668.15	1296.63	1129.59	1114.63	1132.75	Sigdown
Lmo3	1662.49	-0.476495	0.0850027	-5.60565	2.07478e-08	7.16549e-07	1665.44	1481.66	1208.47	1628.61	1082.61	1156.46	1011.66	1053.19	Sigdown
Tmem132a	4008.16	-0.411872	0.0735122	-5.60277	2.10949e-08	7.27191e-07	4632.04	4067.53	3466.34	3629.07	2943.89	2901.35	3019.53	3014.97	Sigdown
Kcna3	575.028	-0.479115	0.0855562	-5.6	2.14352e-08	7.36203e-07	675.49	572.52	555.03	606.26	433.73	439.23	458.21	403.82	Sigdown
Sh2d5	312.927	-0.628706	0.112375	-5.5947	2.21001e-08	7.55331e-07	369.19	318.47	264.35	337.02	219.71	212.2	198.21	206.19	Sigdown
Fam135b	2280.13	-0.462326	0.0826379	-5.5946	2.21134e-08	7.55331e-07	2223.31	2022.42	1750.91	2208.51	1696.21	1593.84	1400.36	1272.21	Sigdown
Nnat	13490.2	-0.316907	0.0566839	-5.59078	2.26051e-08	7.70717e-07	15373.7	14283.1	13992.4	13921.3	10959.3	10575.9	12287.9	12399.5	Sigdown
Thrb	1617.34	-0.410233	0.073402	-5.58886	2.28563e-08	7.77863e-07	1659.73	1590.54	1557.51	1766.05	1262.48	1273.22	1095.32	1309.85	Sigdown
Fam78b	1438.45	-0.429662	0.0769853	-5.58108	2.39025e-08	8.09048e-07	1662.99	1355.54	1222.2	1440.33	1020	1073.07	1073.44	1057.47	Sigdown
Mir124a-1hg	3862.22	-0.292646	0.0524863	-5.57566	2.4659e-08	8.33144e-07	4218.74	3793.52	4362.4	4057.4	3427.71	3209.93	3352.89	3422.22	Sigdown
Pnmal1	1003.05	-0.49496	0.0887847	-5.57484	2.47764e-08	8.356e-07	1008.74	953.6	685.49	908.44	648.89	631.05	581.77	664.77	Sigdown
Zkscan16	394.737	-0.681373	0.122307	-5.57101	2.53266e-08	8.52615e-07	365.11	379.26	336.45	468.81	282.32	272.44	194.35	216.46	Sigdown
Ppfia2	4538.33	-0.360472	0.0647507	-5.56708	2.59046e-08	8.68945e-07	4199.14	4100.19	3681.49	4372.77	3381.03	3289.62	3005.37	3065.45	Sigdown
Begain	1104.7	-0.411395	0.0738947	-5.56732	2.58684e-08	8.68945e-07	1201.5	1166.82	993.33	990.34	854.94	819.16	795.43	807.64	Sigdown
Ncoa1	7677.89	-0.283628	0.0509948	-5.56191	2.66845e-08	8.935e-07	8199.79	7373.82	7411.04	7758.96	6354.52	6329.05	5883.32	6683.59	Sigdown
Chst15	871.981	-0.43029	0.0773769	-5.56096	2.68291e-08	8.96736e-07	963	865.59	820.52	842.55	621.56	693.14	598.5	675.03	Sigdown
Celf5	5823.05	-0.384071	0.0691351	-5.55537	2.77024e-08	9.24272e-07	6582.54	5096.43	5071.92	5521.27	4463.65	3988.32	4180.49	4440.33	Sigdown
Thsd7a	3042.14	-0.396551	0.0714396	-5.55086	2.84263e-08	9.46732e-07	2936.37	2790.02	2386.04	3051.99	2299.56	2162.81	1934.51	2087.55	Sigdown
Scube1	759.387	-0.508592	0.0917002	-5.54625	2.91858e-08	9.65147e-07	938.5	744.91	666.03	752.17	593.1	555.99	522.56	514.19	Sigdown
Prss12	278.602	-0.659876	0.119078	-5.54152	2.99855e-08	9.8984e-07	281.79	267.66	249.48	280.53	193.53	164.02	163.46	164.27	Sigdown
Arhgef9	6925.45	-0.275353	0.0497302	-5.53693	3.07814e-08	1.01432e-06	6930.5	6660.66	6146.49	6581.27	5567.89	5647.03	5383.93	5156.43	Sigdown
Nsmf	5801.25	-0.363883	0.0657469	-5.5346	3.11932e-08	1.02608e-06	6744.27	5831.37	5332.84	5557.04	4459.1	4682.38	4455.93	4640.53	Sigdown
Ttbk1	6592.53	-0.368614	0.0666095	-5.53395	3.13095e-08	1.0281e-06	7849.39	6703.3	6115.6	6263.08	5225.24	5063.24	5172.85	5403.68	Sigdown
B230334C09Rik	5280.88	-0.322769	0.0583383	-5.53272	3.15311e-08	1.03175e-06	5374.5	4996.63	4566.1	5389.47	4008.29	4406.24	3938.52	3902.18	Sigdown
Alg2	4361.07	-0.29923	0.0540826	-5.53284	3.15094e-08	1.03175e-06	4536.47	4482.18	3973.31	4083.76	3444.78	3541.67	3373.48	3519.75	Sigdown
Nrgn	1491.06	-0.810001	0.146554	-5.52697	3.258e-08	1.06235e-06	1582.95	1139.6	1003.63	1326.42	879.98	752.44	639.69	612.58	Sigdown
Socs2	1020.83	-0.379877	0.0687312	-5.527	3.25747e-08	1.06235e-06	1007.11	997.15	891.48	1033.65	758.17	831.21	675.73	751.18	Sigdown
Uchl1	7072.97	-0.457196	0.0827975	-5.52186	3.35429e-08	1.08994e-06	8375.41	6711.47	5572.01	6365.7	5033.99	4835.28	4826.62	4995.58	Sigdown
Shank1	16772.2	-0.353788	0.0640687	-5.52202	3.35128e-08	1.08994e-06	19444.6	16153.1	14913.6	15419.1	13068.8	12544.1	13293.1	12698.1	Sigdown
Lrrtm1	1359.23	-0.37244	0.0674664	-5.52038	3.38271e-08	1.09727e-06	1387.73	1316.53	1113.49	1243.58	1001.79	998.01	897.11	1013.83	Sigdown
Ndrg3	6735.32	-0.357658	0.0648563	-5.51461	3.49553e-08	1.12994e-06	7160.02	6100.84	5434.69	6108.7	5080.66	4826.01	4758.4	4702.98	Sigdown
Hivep3	3662.74	-0.399365	0.0724397	-5.51307	3.5263e-08	1.13792e-06	4280	3651.07	3355.34	3598.94	3064.56	2756.8	2567.76	2899.47	Sigdown
Fgf9	274.212	-0.656839	0.119258	-5.50771	3.63539e-08	1.1711e-06	249.12	264.94	222.01	227.82	173.04	147.34	137.72	154	Sigdown
Mgst3	958.548	-0.585007	0.106249	-5.506	3.67074e-08	1.18045e-06	1043.05	761.24	668.32	787	589.69	486.49	539.29	562.95	Sigdown
Ptprr	550.106	-0.598387	0.108705	-5.50469	3.69822e-08	1.18724e-06	574.21	445.5	387.95	514.94	332.41	352.13	290.88	296.88	Sigdown
Hcn4	1277.08	-0.44761	0.0813798	-5.50026	3.79231e-08	1.21536e-06	1420.4	1154.12	1147.82	1130.61	952.84	844.18	861.07	904.32	Sigdown
Sgtb	1335.75	-0.432942	0.0787528	-5.49748	3.85251e-08	1.23043e-06	1263.58	1191.32	1024.22	1228.52	914.13	902.56	759.39	909.45	Sigdown
Cdk5r2	3265.82	-0.719512	0.130955	-5.49435	3.92149e-08	1.25011e-06	4197.5	3022.29	2673.28	3128.25	2356.48	1767.13	2000.15	1789.82	Sigdown
Sobp	4622.96	-0.284914	0.0518584	-5.49408	3.92752e-08	1.25011e-06	4741.49	4205.44	4107.2	4455.61	3730.52	3385.07	3687.54	3582.21	Sigdown
Ccdc92b	452.939	-0.463109	0.0843778	-5.48851	4.05332e-08	1.28796e-06	467.21	478.16	425.71	431.16	343.8	310.43	342.37	316.56	Sigdown
Plcb1	4191.46	-0.31454	0.057355	-5.48409	4.1561e-08	1.31838e-06	3873.24	3776.28	3673.48	3695.91	3291.1	3154.33	2825.18	2808.78	Sigdown
C030017B01Rik	842.265	-0.598988	0.109245	-5.48296	4.18276e-08	1.32459e-06	731.03	730.4	688.92	851.02	546.43	524.49	447.91	462.85	Sigdown
Mapre2	10375.6	-0.378966	0.0691288	-5.48203	4.2047e-08	1.32928e-06	11369	9409.85	8180.07	9392.27	7583.99	7309.45	7135.67	7469.84	Sigdown
Scn3b	4369.06	-0.401497	0.0732598	-5.48046	4.24214e-08	1.33885e-06	4332.28	3864.29	3334.74	4196.73	3312.73	3031.08	2687.46	2880.65	Sigdown
Lrrc4c	2148.37	-0.461055	0.0841724	-5.47751	4.31348e-08	1.35907e-06	2055.87	1836.42	1523.18	2024.94	1469.67	1340.87	1266.5	1332.95	Sigdown
Mef2d	5668.54	-0.338841	0.0619261	-5.47169	4.45753e-08	1.39974e-06	6522.1	5426.7	5076.49	5409.24	4233.69	4354.35	4571.77	4586.63	Sigdown
Nkain2	1929.8	-0.368371	0.0673209	-5.47187	4.45312e-08	1.39974e-06	1906.4	1919.9	1615.87	1926.09	1548.22	1394.61	1372.05	1399.69	Sigdown
Hcrtr2	90.1664	-1.28138	0.234739	-5.45871	4.79596e-08	1.50349e-06	107	99.81	50.35	92.26	22.77	34.29	43.76	43.63	Sigdown
Cxcl14	385.15	-0.528571	0.0968746	-5.45624	4.86321e-08	1.52201e-06	440.25	476.34	367.35	412.33	286.88	265.95	335.93	294.31	Sigdown
Klf16	856.356	-0.471381	0.086401	-5.45573	4.87713e-08	1.52382e-06	994.86	850.16	789.63	774.77	613.6	620.86	624.24	604.88	Sigdown
Adgrl1	18065.9	-0.336672	0.0618115	-5.44675	5.12999e-08	1.59748e-06	20839.7	17368.9	16344.1	16549.7	13748.4	13893.3	14443.8	14227	Sigdown
Htr2c	443.362	-0.721041	0.132568	-5.43902	5.3573e-08	1.66272e-06	441.89	378.35	265.5	431.16	272.08	263.17	180.19	206.19	Sigdown
Rimbp2	2723.45	-0.412263	0.0758638	-5.43426	5.50251e-08	1.70496e-06	3116.07	2461.57	2189.21	2491.87	1961.46	1915.39	1879.16	1959.22	Sigdown
Stxbp5l	1270.12	-0.462819	0.0851876	-5.43293	5.54348e-08	1.71481e-06	1250.51	1124.17	925.81	1192.74	818.51	912.75	760.67	770.85	Sigdown
Ablim2	974.391	-0.411364	0.0757344	-5.43166	5.58308e-08	1.7242e-06	1092.05	961.76	841.12	938.57	736.54	682.02	741.37	730.64	Sigdown
Lgi2	1447.96	-0.495121	0.091175	-5.43045	5.62117e-08	1.7331e-06	1348.53	1148.67	1122.64	1254.88	1020	886.81	695.03	855.55	Sigdown
Sema4f	654.623	-0.596259	0.109816	-5.42964	5.64687e-08	1.73816e-06	752.27	676.86	551.59	664.62	418.93	477.23	474.94	384.14	Sigdown
Acat2	3029.64	-0.292673	0.05393	-5.42691	5.73388e-08	1.76204e-06	2795.89	2850.81	2795.73	2777.11	2486.26	2287.91	2262.72	2129.47	Sigdown
Pip5k1c	8362.37	-0.319746	0.0590641	-5.41354	6.17905e-08	1.88952e-06	9468.28	7994.43	7360.69	7922.76	6756.38	6682.1	6338.96	6467.14	Sigdown
Prkar2b	3604.34	-0.339045	0.0626541	-5.41138	6.25425e-08	1.90939e-06	3471.37	3419.7	2827.78	3475.62	2758.33	2523.28	2508.55	2647.94	Sigdown
Adra2a	1296.8	-0.346195	0.0639831	-5.41072	6.27703e-08	1.91321e-06	1462.88	1346.47	1179.86	1311.36	1131.57	1061.02	980.77	1003.57	Sigdown
Pip4k2b	7185.01	-0.279123	0.0516129	-5.40801	6.37305e-08	1.93932e-06	7616.6	6781.33	6276.95	6816.62	5565.62	5875.91	5700.56	5523.46	Sigdown
Ppp3cb	5822.34	-0.311202	0.0575631	-5.40628	6.43473e-08	1.9549e-06	5282.21	5338.69	4567.24	5204.02	4205.23	4264.46	4125.15	3850.85	Sigdown
Basp1	12183.6	-0.318295	0.0589352	-5.40075	6.63618e-08	2.01283e-06	11364	10666.5	11004.4	11750.5	9720.76	8693.87	9095.92	8416.94	Sigdown
Tmem229b	2223.13	-0.398564	0.0738036	-5.40034	6.65158e-08	2.01423e-06	2512.46	2097.73	1793.25	2011.76	1631.32	1541.95	1575.41	1642.66	Sigdown
Mapk8	4149.61	-0.318556	0.058992	-5.39999	6.6644e-08	2.01485e-06	4066	3771.74	3513.26	3849.35	3153.36	3226.61	2776.27	3031.23	Sigdown
Stmn3	5671.11	-0.47355	0.087756	-5.39621	6.80648e-08	2.05448e-06	5987.92	4624.63	3890.91	4474.44	3663.36	3496.26	3486.75	3032.08	Sigdown
B3galnt1	839.73	-0.386344	0.0716088	-5.3952	6.84478e-08	2.05555e-06	780.04	838.37	722.11	819.01	582.86	593.06	656.42	592.04	Sigdown
Chl1	14551.3	-0.428458	0.0794182	-5.39496	6.85402e-08	2.05555e-06	13459.1	12479.3	10104.9	13326.4	10268.3	9493.57	8422.77	8505.92	Sigdown
Slc1a1	1666.48	-0.511402	0.0948227	-5.39325	6.9195e-08	2.06753e-06	1707.1	1580.56	1238.23	1803.71	1259.07	1126.81	974.33	1083.13	Sigdown
Fstl5	676.696	-0.469871	0.0871991	-5.38848	7.10545e-08	2.11736e-06	578.29	620.61	493.23	632.62	474.71	427.19	401.57	380.72	Sigdown
Septin5	2129.41	-0.477649	0.0887221	-5.38365	7.29901e-08	2.16812e-06	2539.41	1801.04	1810.42	1875.25	1557.33	1464.11	1411.95	1337.23	Sigdown
Scg2	1210.29	-0.895765	0.166408	-5.38296	7.3272e-08	2.17304e-06	1458.79	1215.81	872.02	1092.02	694.42	652.36	460.78	684.44	Sigdown
Gpr85	1496.91	-0.422776	0.0785452	-5.38259	7.34228e-08	2.17406e-06	1593.56	1305.64	1161.55	1426.21	1030.25	1066.58	961.46	1037.79	Sigdown
Slc38a2	5033.83	-0.306408	0.0569895	-5.37657	7.59197e-08	2.24444e-06	5434.95	5670.77	5826.07	6144.47	4625.3	4614.74	4449.5	4961.36	Sigdown
Chrna4	914.835	-0.505896	0.0942788	-5.36596	8.05207e-08	2.37295e-06	1003.84	913.67	740.42	946.1	684.18	682.94	635.83	542.42	Sigdown
Nap1l3	852.084	-0.408805	0.0761988	-5.36498	8.0959e-08	2.38211e-06	790.66	763.97	659.17	690.04	553.26	557.85	544.44	536.43	Sigdown
Plppr3	3580.41	-0.330605	0.0616261	-5.36469	8.10887e-08	2.38217e-06	4060.28	3450.55	3367.93	3395.6	2787.93	2877.26	2888.25	2804.51	Sigdown
Clstn2	1767.03	-0.474348	0.088448	-5.36302	8.1842e-08	2.40053e-06	1859.84	1611.41	1429.34	1589.07	1319.4	1180.56	979.48	1191.79	Sigdown
Ndrg2	8693.92	-0.309424	0.0577698	-5.35615	8.50131e-08	2.48574e-06	11020.2	10058.6	9203.15	10058.8	8603.99	8180.5	8169.21	7612.72	Sigdown
Prmt8	1515.27	-0.371334	0.0693933	-5.35115	8.73949e-08	2.55138e-06	1436.74	1373.69	1289.72	1394.2	1043.91	1048.97	1238.19	932.55	Sigdown
Abca7	651.271	-0.719057	0.134421	-5.3493	8.82962e-08	2.56967e-06	904.19	644.2	601.95	803.01	481.54	393.83	437.61	483.39	Sigdown
Grk2	3507.56	-0.287661	0.0538168	-5.34518	9.03269e-08	2.62468e-06	3856.08	3393.39	3192.84	3233.68	2778.82	2713.24	2817.46	2902.04	Sigdown
Dynlrb1	3586.73	-0.407711	0.0762977	-5.34368	9.10764e-08	2.64235e-06	4201.59	3713.67	3853.15	3965.15	3184.09	2564.05	2741.52	3368.32	Sigdown
Pja2	11754.7	-0.290673	0.0544072	-5.34254	9.1652e-08	2.65492e-06	11773.3	10966.8	10174.7	10956.9	9559.11	9026.53	8501.28	8784.83	Sigdown
Spata2l	473.149	-0.555373	0.103974	-5.34145	9.22055e-08	2.66682e-06	539.9	430.07	438.3	432.1	286.88	357.69	303.76	303.72	Sigdown
Cacnb4	2646.04	-0.298915	0.056023	-5.33557	9.5243e-08	2.75042e-06	2483.87	2469.73	2360.87	2503.16	2139.05	2046.05	1843.12	1951.52	Sigdown
Nt5dc3	2169.52	-0.311968	0.0584748	-5.33508	9.55033e-08	2.75368e-06	2313.98	2096.82	1869.93	2118.13	1705.32	1767.13	1659.07	1641.81	Sigdown
Galntl6	410.624	-0.568847	0.1067	-5.33125	9.7537e-08	2.80366e-06	396.15	368.37	346.75	385.97	295.98	271.51	207.22	234.42	Sigdown
Nrp2	4013.32	-0.306465	0.0574985	-5.32997	9.82304e-08	2.81926e-06	3959.82	3683.73	3846.28	3731.68	3370.79	3070.93	2733.8	3127.05	Sigdown
Tspyl3	324.268	-0.634823	0.119112	-5.32964	9.84076e-08	2.82001e-06	337.34	284.9	271.22	297.48	187.84	180.7	203.36	197.63	Sigdown
Kcnb2	1746.61	-0.442102	0.0829589	-5.32917	9.86619e-08	2.82297e-06	1657.27	1680.36	1496.86	1838.54	1400.23	1344.57	1045.12	1121.63	Sigdown
Filip1	362.292	-0.624311	0.117235	-5.32531	1.00782e-07	2.87921e-06	305.48	302.14	244.9	335.14	236.79	179.77	193.06	166.83	Sigdown
Slc24a2	1425.35	-0.561094	0.105418	-5.32255	1.02323e-07	2.91877e-06	1439.19	1349.19	987.6	1311.36	1041.63	866.42	715.63	827.32	Sigdown
Cpeb3	1418.05	-0.277564	0.0521597	-5.32143	1.02953e-07	2.93228e-06	1418.77	1335.58	1395.01	1354.66	1097.41	1127.74	1154.53	1160.13	Sigdown
Hsd17b7	1870.57	-0.268406	0.050473	-5.31782	1.05017e-07	2.98652e-06	1908.03	1938.04	1819.57	1943.03	1592.62	1573.46	1556.1	1596.46	Sigdown
Lsamp	10030.2	-0.427093	0.0803633	-5.31453	1.06933e-07	3.03639e-06	10289.1	9168.5	7744.06	9962.76	7676.2	6963.8	6202.52	6802.51	Sigdown
Stmn4	2260.3	-0.382151	0.0720258	-5.30575	1.12212e-07	3.18145e-06	2052.6	1997.93	1730.31	1941.15	1578.95	1383.49	1462.14	1506.63	Sigdown
Cx3cl1	6140.39	-0.477331	0.0900398	-5.30133	1.14962e-07	3.25447e-06	7463.86	5890.34	4821.3	5472.31	4042.44	4102.3	4289.9	4556.68	Sigdown
Sprn	1162.62	-0.77093	0.145485	-5.29903	1.16418e-07	3.2907e-06	1329.74	999.87	700.36	983.76	663.68	550.43	576.62	565.52	Sigdown
Ngef	2198.12	-0.460008	0.0868364	-5.29742	1.17453e-07	3.31493e-06	2470.8	2085.94	1710.86	1954.33	1580.09	1478.94	1539.37	1388.56	Sigdown
Dlgap3	4080.43	-0.426916	0.0806531	-5.29323	1.20172e-07	3.38147e-06	5021.65	4166.43	3659.74	3659.19	3033.82	3006.99	3239.63	3007.27	Sigdown
Impdh1	1175.52	-0.441502	0.0834182	-5.29263	1.20567e-07	3.38748e-06	1193.34	1126.9	963.57	1089.19	784.35	825.65	871.37	746.9	Sigdown
Inpp4a	5230.58	-0.289906	0.0547858	-5.29162	1.21235e-07	3.40112e-06	5774.73	5052.88	4659.94	5091.99	4172.22	4368.25	4273.16	4031.37	Sigdown
Slc6a6	6119.78	-0.395515	0.0747523	-5.291	1.21646e-07	3.40756e-06	7062.82	5914.84	5582.31	6244.26	5014.63	4751.88	4242.27	4848.43	Sigdown
Atp6v1b2	7406.54	-0.355676	0.0672829	-5.28628	1.2483e-07	3.49149e-06	7576.58	6747.76	5683.02	6576.57	5310.62	5402.39	5091.76	4979.33	Sigdown
Slc17a6	232.252	-0.68937	0.130545	-5.28069	1.28697e-07	3.58356e-06	215.63	227.74	196.83	185.45	112.7	126.95	127.42	143.73	Sigdown
Septin6	1697.19	-0.334014	0.0632671	-5.27942	1.29595e-07	3.6032e-06	1765.91	1562.41	1568.95	1574.95	1293.22	1357.55	1222.74	1261.09	Sigdown
Gsg1l	492.398	-0.461168	0.0875758	-5.26593	1.39484e-07	3.86092e-06	512.13	481.79	454.32	471.64	397.3	336.38	359.1	309.71	Sigdown
Srcin1	9223.94	-0.31273	0.0594502	-5.26037	1.43766e-07	3.97357e-06	10118.4	8646.79	8143.45	8423.58	7245.89	7038.86	7037.85	7131.9	Sigdown
Csrnp3	5358.58	-0.334068	0.0635382	-5.25775	1.45828e-07	4.02461e-06	4994.7	4805.18	4508.88	5252.97	3919.5	4232.95	3634.76	3730.22	Sigdown
Ank2	59299.2	-0.26718	0.050893	-5.24985	1.52223e-07	4.18255e-06	60580.8	55934.7	52055.8	57673.5	49552.1	47518.8	44775.6	46156.3	Sigdown
Reep2	2973.24	-0.347532	0.0662177	-5.24832	1.53489e-07	4.21115e-06	3468.92	2912.51	2794.59	3116.01	2471.46	2399.11	2296.18	2496.51	Sigdown
Tmem121b	681.751	-0.517812	0.0986755	-5.24763	1.54068e-07	4.22083e-06	833.95	697.73	555.03	662.74	506.59	483.71	485.24	451.73	Sigdown
Stk32c	374.679	-0.502406	0.0958203	-5.24321	1.57808e-07	4.31695e-06	347.14	348.41	300.97	374.67	247.03	255.76	229.1	236.99	Sigdown
Adra1a	391.468	-0.464529	0.0886481	-5.24014	1.60452e-07	4.38287e-06	379.81	417.37	392.52	418.92	324.44	292.82	257.42	289.18	Sigdown
Amer3	1157.78	-0.501122	0.0957018	-5.23628	1.63844e-07	4.46895e-06	1274.2	1008.94	884.61	1031.77	620.43	835.84	776.12	737.49	Sigdown
Ankrd63	154.114	-0.993299	0.189705	-5.23601	1.64081e-07	4.46895e-06	160.09	101.62	100.71	124.26	81.96	52.82	36.04	72.72	Sigdown
Insyn1	1624.94	-0.426612	0.0815002	-5.23449	1.65441e-07	4.49941e-06	1904.76	1774.72	1429.34	1460.1	1213.53	1200.94	1278.09	1202.91	Sigdown
Camk1d	3127.41	-0.305913	0.0584463	-5.23409	1.65801e-07	4.50266e-06	3032.76	3021.39	2752.25	2919.26	2546.59	2428.76	2310.34	2207.33	Sigdown
Gnaz	2992.87	-0.429158	0.082044	-5.23083	1.68754e-07	4.57621e-06	3280.24	2693.84	2304.79	2907.96	2380.39	2008.99	1911.34	2014.83	Sigdown
Mmp17	2352.84	-0.463283	0.0885874	-5.22967	1.6981e-07	4.59816e-06	2514.91	2244.72	1668.51	2056	1632.46	1565.12	1381.06	1578.5	Sigdown
Fam155a	1127.62	-0.352902	0.0675044	-5.22783	1.71508e-07	4.63741e-06	1139.43	1081.53	913.22	972.46	825.34	806.19	788.99	801.65	Sigdown
Htr1a	202.84	-0.851761	0.163009	-5.22523	1.73941e-07	4.68964e-06	171.53	174.21	119.02	189.22	102.46	107.49	59.21	91.54	Sigdown
Bcl11a	3547.06	-0.270692	0.0518164	-5.22406	1.75046e-07	4.71264e-06	3700.89	3345.3	3372.5	3653.54	2787.93	3007.92	3002.8	2871.24	Sigdown
Rab15	2432.01	-0.396823	0.0760315	-5.21919	1.79707e-07	4.83115e-06	2452.83	2034.22	1884.8	2109.66	1676.86	1637.4	1633.33	1503.21	Sigdown
Oprd1	140.319	-0.824064	0.158087	-5.21274	1.86076e-07	4.98087e-06	145.39	136.1	117.87	165.69	70.58	95.45	79.8	73.58	Sigdown
Coro2b	3493.34	-0.345819	0.0664443	-5.20464	1.94374e-07	5.19554e-06	4273.47	3682.83	3324.44	3547.17	2938.2	2862.43	2939.73	2935.41	Sigdown
Slc2a3	2061.66	-0.443867	0.0853303	-5.20175	1.97424e-07	5.25452e-06	2193.91	1886.33	1590.7	1853.6	1518.62	1535.47	1234.33	1247.4	Sigdown
Cyfip2	11932.2	-0.419392	0.0806248	-5.20178	1.9739e-07	5.25452e-06	13058.1	11183.7	9768.47	11841.8	9570.49	8206.45	7587.44	8923.43	Sigdown
Dnm3	5286.84	-0.301803	0.0582073	-5.18497	2.16052e-07	5.72583e-06	5137.63	4755.28	4527.19	4849.11	4363.47	3777.04	3668.23	3829.46	Sigdown
Syt5	1805.93	-0.437487	0.0844054	-5.18316	2.18154e-07	5.77335e-06	1968.47	1537.01	1417.89	1614.49	1322.82	1239.86	1043.84	1222.59	Sigdown
Wdr7	6152.67	-0.307863	0.0594271	-5.18052	2.21272e-07	5.83934e-06	6470.64	5852.23	5218.4	5776.38	4808.58	4837.13	4445.64	4749.18	Sigdown
Chgb	981.699	-0.449792	0.0869297	-5.17421	2.28882e-07	6.03163e-06	1007.92	1013.48	874.31	907.5	757.03	593.99	658.99	775.99	Sigdown
Scamp5	6748.03	-0.352587	0.0681696	-5.1722	2.31357e-07	6.0797e-06	7513.69	6516.4	5480.46	5927.01	5100.01	5015.05	4889.68	4926.28	Sigdown
Tmem151a	1690.71	-0.715555	0.138463	-5.16784	2.36816e-07	6.21442e-06	2077.92	1491.64	1277.13	1439.39	1070.09	959.09	840.47	959.93	Sigdown
Elfn2	3116.31	-0.367794	0.0712432	-5.16252	2.43644e-07	6.3757e-06	3373.36	2907.06	2550.84	2573.77	2189.13	2234.16	2150.74	2268.93	Sigdown
Serp2	621.436	-0.552613	0.107099	-5.15985	2.47147e-07	6.45832e-06	728.58	542.58	446.31	583.66	413.24	407.73	405.44	349.92	Sigdown
Rnf165	3913.52	-0.289759	0.056179	-5.15778	2.49898e-07	6.50293e-06	4232.63	3630.2	3483.51	3866.3	3194.34	3203.44	3009.23	3044.06	Sigdown
Reep1	4598.13	-0.420746	0.0816427	-5.1535	2.55669e-07	6.63462e-06	5229.11	4440.44	3626.56	4319.11	3686.12	3301.67	2995.08	3182.66	Sigdown
Tyro3	1754.39	-0.374553	0.0727691	-5.14714	2.64484e-07	6.85385e-06	1962.76	1742.06	1612.44	1688.86	1371.77	1437.24	1258.78	1337.23	Sigdown
Ptprn	3064.89	-0.656621	0.127619	-5.14516	2.67291e-07	6.91698e-06	3916.53	2783.67	2527.95	2847.71	2118.55	1900.57	1843.12	1801.8	Sigdown
Gm5113	770.875	-0.379719	0.0738087	-5.14463	2.68051e-07	6.92705e-06	742.47	739.47	728.97	727.7	576.03	585.65	507.12	584.34	Sigdown
Dnajc5	10010.2	-0.283531	0.0551754	-5.13873	2.76607e-07	7.11864e-06	10809.5	9970.58	8756.84	9406.39	8322.81	8295.4	7664.67	7720.52	Sigdown
Kcnh3	1015.04	-0.565536	0.110149	-5.1343	2.83202e-07	7.26832e-06	1257.05	1042.51	781.62	924.45	721.74	754.3	634.54	600.6	Sigdown
Slc8a1	20356.3	-0.29766	0.0579938	-5.13262	2.85737e-07	7.3133e-06	19844.8	19217.1	17900.5	21032.6	17416.3	15771.6	14850.5	15420.5	Sigdown
Tle5	7586.2	-0.29324	0.0571471	-5.13131	2.87732e-07	7.35428e-06	8548.57	7507.19	7477.41	7473.71	6055.13	5803.63	6797.16	6657.07	Sigdown
Bdh1	2222.07	-0.470337	0.0917217	-5.12787	2.93039e-07	7.46949e-06	2600.67	2198.44	1698.27	2120.96	1676.86	1501.18	1469.87	1578.5	Sigdown
Rtn4rl2	496.813	-0.740694	0.144462	-5.12725	2.94001e-07	7.4838e-06	632.2	387.43	342.17	432.1	248.17	252.98	310.19	266.93	Sigdown
Trim32	3682.75	-0.355121	0.0692705	-5.12658	2.95047e-07	7.50023e-06	4070.9	3415.16	3015.46	3421.96	2616.03	2873.55	2701.62	2700.13	Sigdown
Mgat3	3384.54	-0.332297	0.0649049	-5.11976	3.05923e-07	7.76612e-06	3883.04	3139.34	2927.34	3204.5	2672.95	2627.06	2563.9	2592.33	Sigdown
Itpka	329.968	-0.795719	0.155442	-5.11909	3.07016e-07	7.7833e-06	374.91	277.64	184.25	242.88	157.1	148.26	157.03	162.56	Sigdown
Madd	4091.26	-0.330488	0.0646124	-5.11492	3.13869e-07	7.94624e-06	4339.63	3774.46	3364.49	3714.73	3066.84	3062.59	3101.91	2863.54	Sigdown
Kcnab2	1636.96	-0.413984	0.0809681	-5.11292	3.17214e-07	8.02006e-06	1782.24	1433.57	1327.49	1521.29	1164.58	1161.1	1078.59	1150.72	Sigdown
C2cd2l	2853.02	-0.387881	0.0759206	-5.10903	3.23823e-07	8.16505e-06	3191.21	2757.36	2308.23	2556.82	2103.75	2064.58	2015.6	2086.7	Sigdown
6430548M08Rik	3118.05	-0.326328	0.0638818	-5.10831	3.25045e-07	8.18481e-06	3468.11	3050.42	2832.35	2924.91	2609.2	2356.48	2481.52	2355.34	Sigdown
Prrt2	3005.51	-0.377593	0.0739823	-5.10382	3.3286e-07	8.35909e-06	3185.5	2606.74	2592.03	2677.32	2141.32	1950.61	2206.09	2222.73	Sigdown
Grm1	946.297	-0.537597	0.10533	-5.10392	3.32681e-07	8.35909e-06	956.47	823.85	613.39	795.48	610.18	575.45	510.98	505.63	Sigdown
Pcdh8	1842.46	-0.405436	0.0794879	-5.1006	3.38583e-07	8.49139e-06	1894.15	1817.37	1509.44	1694.51	1263.62	1362.18	1476.3	1131.9	Sigdown
Adarb1	2995.1	-0.374178	0.0734059	-5.09739	3.44371e-07	8.62497e-06	3267.18	2783.67	2295.64	2722.51	2177.75	2223.04	2041.34	2104.66	Sigdown
Rims4	1462.65	-0.458772	0.0901099	-5.09125	3.55708e-07	8.88509e-06	1564.16	1383.67	1053.98	1285.94	1040.49	989.67	970.47	856.41	Sigdown
Arrb1	7084.32	-0.310845	0.0611015	-5.08735	3.631e-07	9.05763e-06	7770.98	6754.11	6144.21	6703.66	5629.37	5790.66	5624.62	5035.79	Sigdown
Nme1	1012.76	-0.335947	0.06607	-5.08471	3.68188e-07	9.16008e-06	1065.1	971.74	916.65	948.92	767.28	778.39	816.02	739.2	Sigdown
Drd2	505.079	-0.709991	0.139649	-5.08412	3.69343e-07	9.1766e-06	675.49	376.54	438.3	537.54	314.2	312.28	274.15	338.8	Sigdown
Rnf208	1206.86	-0.483208	0.095123	-5.07982	3.77792e-07	9.36161e-06	1478.4	1166.82	1000.19	1061.89	848.1	908.12	818.59	797.38	Sigdown
Camta2	3011.83	-0.369491	0.0727942	-5.07583	3.85814e-07	9.54774e-06	3691.91	3069.47	2733.94	2872.19	2487.39	2273.08	2377.27	2443.46	Sigdown
Brinp2	3324.83	-0.304048	0.0599716	-5.06987	3.98088e-07	9.83846e-06	3626.57	3511.34	2974.26	3128.25	2865.34	2762.36	2516.28	2587.2	Sigdown
Arhgdig	912.543	-0.585787	0.115626	-5.0662	4.0583e-07	1.00166e-05	1017.73	956.32	719.82	724.87	549.85	629.2	604.94	498.79	Sigdown
1700086L19Rik	978.17	-0.482957	0.0953642	-5.06435	4.09802e-07	1.01012e-05	966.27	737.65	718.67	782.3	635.22	550.43	604.94	511.62	Sigdown
Slc1a2	13447.7	-0.364647	0.0720883	-5.05834	4.22932e-07	1.03838e-05	16032.9	15648.6	13519.8	15808.8	13214.5	12386.6	11066.5	10722.7	Sigdown
Elovl4	2051.99	-0.39595	0.0782973	-5.05701	4.25889e-07	1.04427e-05	2135.92	1904.47	1710.86	1957.15	1592.62	1516.93	1379.77	1374.02	Sigdown
Ralyl	598.486	-0.543986	0.10758	-5.05656	4.26876e-07	1.04531e-05	577.47	563.45	429.14	492.35	415.51	395.68	296.03	309.71	Sigdown
Marchf4	2087.78	-0.302194	0.0598727	-5.04728	4.48136e-07	1.09451e-05	2065.67	1799.22	1706.28	1980.69	1609.69	1551.22	1432.54	1534.86	Sigdown
Hpcal1	1096.26	-0.579067	0.114802	-5.04405	4.55792e-07	1.11175e-05	1329.74	866.49	844.56	929.15	548.71	685.72	691.17	733.21	Sigdown
Cdo1	741.557	-0.490415	0.097285	-5.04102	4.63066e-07	1.12655e-05	782.49	633.31	549.31	665.56	516.83	515.22	417.02	426.92	Sigdown
1500011B03Rik	1333.14	-0.367056	0.0728225	-5.04042	4.64508e-07	1.12859e-05	1480.85	1225.79	1130.65	1210.63	984.71	967.43	958.89	1007.84	Sigdown
Dok4	573.385	-0.425499	0.0844627	-5.03771	4.71136e-07	1.14173e-05	628.93	555.28	478.35	529.06	389.33	389.19	414.45	442.32	Sigdown
Tmem150c	930.541	-0.518631	0.10299	-5.03575	4.75988e-07	1.1505e-05	904.19	769.41	743.85	898.09	711.5	495.76	574.05	539.85	Sigdown
Kantr	1563.01	-0.376478	0.0747717	-5.03504	4.77761e-07	1.15329e-05	1511.89	1584.19	1462.52	1743.46	1254.51	1182.41	1230.47	1190.93	Sigdown
Ptchd1	414.943	-0.470977	0.0935719	-5.03331	4.82078e-07	1.16221e-05	374.09	345.69	326.15	376.56	291.43	249.27	249.7	240.41	Sigdown
Cyp4x1	203.639	-0.62615	0.124496	-5.02946	4.91864e-07	1.18077e-05	207.47	204.15	165.94	190.16	125.22	126.02	119.7	127.48	Sigdown
Efna3	475.563	-0.559249	0.111244	-5.02725	4.97574e-07	1.19036e-05	555.42	473.62	365.06	387.85	327.86	285.41	293.46	307.14	Sigdown
B4galnt1	836.027	-0.549855	0.109418	-5.02529	5.02662e-07	1.20099e-05	974.44	803.89	630.56	742.76	578.3	522.63	532.86	524.45	Sigdown
Pde4a	1324.33	-0.45516	0.0905968	-5.02401	5.06033e-07	1.2075e-05	1593.56	1289.31	1123.79	1310.42	1040.49	927.58	876.51	1036.08	Sigdown
Abhd6	953.751	-0.346103	0.0689371	-5.02057	5.15187e-07	1.22777e-05	953.2	980.82	854.86	985.64	811.68	690.36	697.61	772.57	Sigdown
Chst8	171.06	-0.929078	0.185075	-5.02	5.1672e-07	1.22986e-05	193.58	177.84	105.28	164.74	93.35	85.25	83.66	77	Sigdown
Synj1	6955.27	-0.271596	0.0541465	-5.01595	5.27715e-07	1.25284e-05	6952.55	6618.02	5686.45	6526.67	5492.76	5382.01	5315.71	5181.24	Sigdown
Vamp2	21820	-0.321888	0.064219	-5.01235	5.37696e-07	1.27491e-05	21975	18668.2	18769.1	20454.6	16770.8	16928.1	15752.8	14451.2	Sigdown
Ankrd34a	468.259	-0.715752	0.142846	-5.01066	5.4245e-07	1.28455e-05	539.9	413.74	282.66	361.49	282.32	197.38	225.24	271.21	Sigdown
Rimkla	589.293	-0.436467	0.0872273	-5.00378	5.62157e-07	1.32786e-05	706.53	635.13	529.85	576.13	474.71	469.81	447.91	422.64	Sigdown
Serpini1	1863.08	-0.531902	0.106348	-5.00152	5.68803e-07	1.33935e-05	1811.65	1745.69	1226.78	1703.92	1368.35	1185.19	918.99	1018.11	Sigdown
Zfp618	1011.56	-0.293975	0.0587787	-5.00139	5.69172e-07	1.33935e-05	1078.17	1050.68	1065.42	1124.96	841.27	939.63	859.78	877.8	Sigdown
Slitrk1	1683.95	-0.391888	0.0783519	-5.00164	5.68436e-07	1.33935e-05	1688.31	1539.73	1325.2	1562.71	1155.47	1280.64	1124.92	1103.67	Sigdown
Zcchc12	3185.02	-0.282572	0.0565018	-5.00112	5.69984e-07	1.33957e-05	3253.29	2999.61	2720.2	2975.74	2465.76	2324.97	2480.24	2560.67	Sigdown
Klf9	1455.62	-0.408553	0.0817204	-4.9994	5.75091e-07	1.34987e-05	1606.63	1380.04	1298.88	1491.17	1237.44	1009.13	1140.37	977.04	Sigdown
Ntsr1	991.05	-0.558971	0.111817	-4.99897	5.76376e-07	1.35119e-05	1014.46	861.05	605.38	902.8	677.35	557.85	530.28	537.29	Sigdown
Nipsnap1	1098.12	-0.342675	0.0685578	-4.99834	5.78269e-07	1.35393e-05	1248.88	1042.51	1015.07	1044.95	873.15	868.27	831.47	862.4	Sigdown
Htr1b	200.59	-0.851786	0.170516	-4.99535	5.87291e-07	1.37162e-05	216.45	164.23	121.3	189.22	128.64	75.99	87.52	94.11	Sigdown
Sybu	2895.1	-0.280891	0.056228	-4.99557	5.86637e-07	1.37162e-05	2983.75	2996.89	2548.55	2671.67	2185.72	2423.2	2324.5	2291.17	Sigdown
Slitrk5	2380.42	-0.304998	0.0611041	-4.99145	5.99287e-07	1.39789e-05	2304.99	2300.06	1975.21	2187.8	1780.45	1690.22	1749.17	1881.36	Sigdown
Slitrk3	1946.07	-0.327505	0.0656318	-4.99004	6.03666e-07	1.40459e-05	1987.26	1749.32	1622.74	1738.75	1496.99	1402.03	1341.16	1421.08	Sigdown
Wsb2	4761.97	-0.357846	0.0717955	-4.98425	6.22036e-07	1.44374e-05	5454.55	4624.63	4055.7	4389.71	3598.47	3805.77	3472.59	3583.06	Sigdown
Lrrc3	679.379	-0.48589	0.0976377	-4.97646	6.47585e-07	1.49943e-05	706.53	609.72	495.52	650.5	490.65	440.16	410.58	421.79	Sigdown
Pde1b	1954.58	-0.392628	0.0789147	-4.97534	6.51326e-07	1.50611e-05	2116.31	1881.79	1522.03	1794.29	1391.12	1363.11	1437.69	1388.56	Sigdown
Creg2	895.729	-0.51855	0.104248	-4.97419	6.55217e-07	1.51306e-05	850.28	870.12	597.37	799.24	624.98	544.87	456.92	550.98	Sigdown
Gnb4	1562.49	-0.337335	0.0678683	-4.97044	6.68026e-07	1.53712e-05	1572.33	1458.07	1296.59	1540.12	1216.94	1250.06	1117.2	1066.02	Sigdown
St6gal2	379.397	-0.597684	0.120266	-4.96969	6.70595e-07	1.54113e-05	439.44	316.66	358.19	350.2	291.43	204.79	200.79	270.36	Sigdown
Kcnj11	226.636	-0.781891	0.1574	-4.96755	6.78044e-07	1.55252e-05	285.88	238.63	171.66	233.47	169.62	126.95	118.41	128.33	Sigdown
Klf8	684.173	-0.429394	0.0864391	-4.96759	6.77911e-07	1.55252e-05	685.29	652.37	544.73	640.15	422.34	493.91	441.47	513.33	Sigdown
Prdm8	514.767	-0.570937	0.11498	-4.96552	6.85156e-07	1.56497e-05	538.27	448.22	402.82	485.76	346.07	308.58	328.21	284.9	Sigdown
Ppp1r1a	1202.67	-0.339161	0.0683017	-4.96563	6.84781e-07	1.56497e-05	1356.69	1302.01	1144.39	1268.06	1073.51	963.72	980.77	997.58	Sigdown
Adcyap1	95.1323	-1.12089	0.225756	-4.96504	6.86876e-07	1.56698e-05	130.69	88.01	54.93	99.79	43.26	54.67	39.9	35.08	Sigdown
Sowaha	458.77	-0.551321	0.111059	-4.96421	6.89799e-07	1.57173e-05	507.23	439.14	341.03	371.85	281.18	288.19	284.45	282.33	Sigdown
Rnf14	6306.86	-0.30213	0.0609234	-4.95918	7.07918e-07	1.60714e-05	6469.01	5940.25	5123.41	5843.22	4760.77	5101.23	4477.81	4623.42	Sigdown
Hivep2	10086	-0.299586	0.0605208	-4.95014	7.41619e-07	1.6755e-05	11000.6	9954.24	8406.66	10214.1	8256.78	8148.07	7780.51	7978.04	Sigdown
Btbd3	2217.73	-0.318916	0.0645894	-4.93759	7.90926e-07	1.77882e-05	2296.82	2260.14	1897.39	2088.95	1691.66	1872.77	1621.74	1664.91	Sigdown
Rac3	813.709	-0.448191	0.0907721	-4.93754	7.91157e-07	1.77882e-05	895.21	763.06	617.97	729.58	533.91	546.73	586.92	543.28	Sigdown
Smap2	4023.95	-0.288435	0.0584209	-4.93719	7.92568e-07	1.77985e-05	4449.89	3825.27	3581.93	3852.18	3311.59	3148.77	3267.94	3146.73	Sigdown
Rundc3b	1101.25	-0.407398	0.08255	-4.93517	8.00822e-07	1.79407e-05	1046.31	930.91	846.85	995.99	698.97	804.34	709.19	670.75	Sigdown
Pgbd5	1394.99	-0.542408	0.109925	-4.93436	8.04143e-07	1.79935e-05	1645.02	1232.14	924.66	1303.83	915.27	927.58	809.58	857.27	Sigdown
Slc45a1	651.563	-0.456967	0.0927114	-4.92892	8.2685e-07	1.84795e-05	747.37	617.89	532.14	543.18	451.94	467.96	438.9	424.35	Sigdown
Nsdhl	1975.22	-0.301715	0.0612355	-4.92713	8.34468e-07	1.86132e-05	1910.48	1981.59	1701.7	1871.49	1585.79	1512.3	1427.39	1533.15	Sigdown
Gpr6	184.087	-0.798383	0.162067	-4.92624	8.38286e-07	1.86681e-05	156.01	166.95	107.57	191.1	111.56	75.99	87.52	85.56	Sigdown
Pnmal2	6027.09	-0.318205	0.0646006	-4.92574	8.40436e-07	1.86937e-05	6364.46	5410.37	4775.52	5395.12	4473.89	4434.97	4354.25	4347.93	Sigdown
Fam110b	1141.94	-0.355151	0.0721189	-4.92452	8.45668e-07	1.87877e-05	1183.53	1147.76	1007.06	962.1	787.77	880.32	873.94	824.75	Sigdown
Mark1	2905.77	-0.32171	0.0653963	-4.91939	8.68139e-07	1.9264e-05	3256.56	2865.33	2500.48	2913.61	2422.51	2310.15	2296.18	2212.46	Sigdown
Znrf1	4859.73	-0.277555	0.056424	-4.9191	8.69419e-07	1.92696e-05	5516.63	4947.63	4625.61	4666.48	3837.53	4374.73	4095.55	3995.44	Sigdown
Agtpbp1	5459.83	-0.296109	0.0602074	-4.91815	8.73675e-07	1.93409e-05	5217.68	4885.03	4450.52	5233.2	4273.54	3995.73	3878.03	3974.05	Sigdown
Atp1a2	7178.61	-0.325334	0.0662168	-4.91317	8.96174e-07	1.98155e-05	8564.08	8860.92	9155.08	8977.12	6820.13	7888.6	6834.49	6829.03	Sigdown
Kcnc4	679.317	-0.666534	0.135671	-4.91286	8.97577e-07	1.98231e-05	803.73	661.44	430.29	603.43	455.36	454.99	355.24	313.13	Sigdown
Lrrtm3	694.349	-0.416438	0.0847916	-4.91131	9.04705e-07	1.99569e-05	708.98	577.96	560.75	676.86	480.4	463.33	509.69	446.6	Sigdown
Fam43b	167.126	-0.686802	0.139914	-4.90874	9.16644e-07	2.01964e-05	196.03	151.52	159.07	160.04	110.42	106.57	104.25	94.97	Sigdown
Klhl4	107.024	-0.995299	0.202777	-4.90835	9.18458e-07	2.02126e-05	87.4	85.29	52.64	107.32	47.81	37.07	38.61	44.49	Sigdown
Mapk8ip2	5562.67	-0.32629	0.0664834	-4.90784	9.20855e-07	2.02415e-05	5907.87	5471.16	4426.48	4929.13	4036.75	4296.89	4231.98	3982.61	Sigdown
Akap5	2546.96	-0.383853	0.0782467	-4.90568	9.31029e-07	2.04411e-05	2471.62	2184.83	2165.18	2429.73	1923.89	1579.94	1961.54	1637.53	Sigdown
Map1a	28619.9	-0.326312	0.0665775	-4.90124	9.52323e-07	2.08596e-05	31692.4	28211.4	24066.4	27417.1	23134.5	21439.1	21423.7	22849.3	Sigdown
St6galnac6	1169.29	-0.393487	0.0802895	-4.90086	9.54198e-07	2.08762e-05	1336.27	1210.37	1013.93	1058.13	836.72	854.37	880.37	947.95	Sigdown
Mtus2	1081.46	-0.315857	0.0644923	-4.89759	9.70169e-07	2.12008e-05	1095.32	1084.25	1060.85	1015.76	949.42	778.39	873.94	826.47	Sigdown
Ccdc184	634.895	-0.560065	0.114404	-4.8955	9.80546e-07	2.13775e-05	781.67	586.13	470.34	532.83	407.55	399.39	373.26	430.34	Sigdown
Cacna1b	6122.24	-0.30575	0.0624679	-4.89452	9.85483e-07	2.14601e-05	6794.09	5979.26	5192.08	5829.1	4609.36	4977.06	4874.24	4797.95	Sigdown
5330417C22Rik	600.622	-0.466865	0.0954188	-4.8928	9.94096e-07	2.16225e-05	588.91	563.45	472.63	588.37	385.92	450.35	396.43	371.31	Sigdown
Sla	658.301	-0.659131	0.134723	-4.89251	9.95587e-07	2.16297e-05	631.38	460.92	320.43	498	347.21	262.24	321.77	285.76	Sigdown
Htr5a	129.673	-0.896271	0.183211	-4.892	9.98143e-07	2.16601e-05	127.42	121.58	90.41	109.2	75.13	76.91	51.48	39.36	Sigdown
Slc30a10	427.315	-0.509048	0.104089	-4.8905	1.00581e-06	2.17759e-05	503.96	430.98	353.62	469.75	307.37	350.28	292.17	288.32	Sigdown
Dctn3	2058.37	-0.363644	0.0744908	-4.88172	1.05163e-06	2.26889e-05	2365.44	2196.63	1931.72	1991.99	1704.18	1544.73	1594.71	1754.74	Sigdown
Asna1	3195.88	-0.30094	0.061678	-4.87921	1.06513e-06	2.29538e-05	3784.21	3376.15	3429.72	3307.11	2848.27	2677.1	2822.61	2935.41	Sigdown
Pcdha3	276.14	-0.597171	0.122446	-4.87702	1.07699e-06	2.31827e-05	238.5	265.85	259.78	289.95	136.61	197.38	181.48	178.81	Sigdown
Plpp7	275.015	-0.620747	0.127297	-4.87638	1.08049e-06	2.32311e-05	321.82	328.45	238.03	272.06	193.53	176.06	204.65	184.8	Sigdown
St6galnac5	2274.7	-0.339143	0.0695518	-4.87612	1.08191e-06	2.3235e-05	2536.96	2196.63	2136.57	2315.83	1910.23	1911.69	1874.01	1576.79	Sigdown
Arhgap44	3058.75	-0.320493	0.0657736	-4.87266	1.10104e-06	2.35915e-05	3400.31	2746.47	2667.56	2990.8	2414.54	2297.17	2352.81	2396.41	Sigdown
Cacna2d2	1102.14	-0.421734	0.086629	-4.86828	1.12573e-06	2.40654e-05	1194.15	943.62	1048.26	968.69	912.99	703.33	790.28	703.27	Sigdown
Klc1	11112.2	-0.274674	0.0564299	-4.86753	1.12999e-06	2.41288e-05	11033.2	10208.3	9226.04	9975.94	8968.28	7880.26	8117.73	8475.12	Sigdown
Celsr2	12343.2	-0.290409	0.0596765	-4.86639	1.13657e-06	2.42416e-05	14275.1	12525.6	11220.7	12181.6	10220.5	10045.9	10283.9	10507.9	Sigdown
Zmat4	299.455	-0.516121	0.106079	-4.86542	1.14215e-06	2.43329e-05	292.41	282.18	282.66	258.88	198.08	216.84	207.22	161.7	Sigdown
Usp29	1078.77	-0.378355	0.0777802	-4.86442	1.14796e-06	2.44287e-05	1043.86	909.14	782.76	969.63	757.03	733.91	711.77	657.07	Sigdown
Zfp385b	418.561	-0.491972	0.101349	-4.85425	1.20841e-06	2.56859e-05	490.08	493.58	456.61	363.38	317.61	349.35	325.64	291.74	Sigdown
Pgap1	5297.1	-0.288058	0.0594129	-4.84841	1.24453e-06	2.6422e-05	5119.66	5069.21	4529.48	5155.07	4209.79	4296.89	3928.22	3846.57	Sigdown
Parm1	1323.74	-0.380018	0.0783833	-4.8482	1.24587e-06	2.6422e-05	1350.98	1170.45	1016.21	1256.76	971.05	920.17	827.6	966.78	Sigdown
Zfp804a	639.174	-0.608799	0.125895	-4.83577	1.32628e-06	2.80003e-05	655.89	471.81	468.05	614.73	431.45	341.94	311.48	366.18	Sigdown
Synj2	514.609	-0.37841	0.0783526	-4.82958	1.36819e-06	2.88199e-05	582.37	551.65	506.96	580.84	439.42	431.82	418.31	422.64	Sigdown
Jup	2118.79	-0.325657	0.0674767	-4.82622	1.39152e-06	2.92783e-05	2323.78	2121.32	1896.25	1980.69	1647.26	1627.2	1625.6	1743.62	Sigdown
Zdhhc22	345.133	-0.739828	0.15333	-4.82506	1.39965e-06	2.94162e-05	402.68	310.3	239.18	279.59	220.85	207.57	127.42	181.38	Sigdown
Sdc3	16384.1	-0.330542	0.0685129	-4.82452	1.40339e-06	2.94617e-05	18783.8	15786.5	14137.7	14819.4	12397.1	12342.1	12626.4	13160.1	Sigdown
Tmeff1	2151.26	-0.351392	0.0728406	-4.82413	1.40616e-06	2.94868e-05	1955.4	1919.9	1682.25	2078.59	1668.89	1440.02	1420.96	1461.29	Sigdown
Shtn1	3180.57	-0.273984	0.0568348	-4.8207	1.43053e-06	2.99642e-05	3002.53	2842.64	2902.16	3041.64	2593.27	2307.37	2444.2	2410.95	Sigdown
Tbc1d22b	2253.25	-0.290653	0.0603389	-4.817	1.45732e-06	3.04593e-05	2570.45	2137.65	2191.5	2235.81	1830.54	1849.6	1839.26	1950.66	Sigdown
Socs5	1547.69	-0.306336	0.0636008	-4.81654	1.46069e-06	3.04593e-05	1596.02	1618.66	1459.09	1589.07	1415.03	1163.88	1243.34	1250.82	Sigdown
Syt7	3920.09	-0.31922	0.0662734	-4.81672	1.45937e-06	3.04593e-05	4343.71	3745.43	3407.98	3517.04	3044.07	3099.66	3157.25	2746.33	Sigdown
Vat1l	2108.3	-0.342516	0.071185	-4.81163	1.49703e-06	3.11822e-05	1942.34	1795.59	1579.25	1967.51	1584.65	1410.37	1382.34	1375.73	Sigdown
Cnksr2	4303.36	-0.299218	0.0621903	-4.81133	1.49928e-06	3.11945e-05	3664.14	3488.66	3172.24	3703.44	2963.24	2979.19	2852.21	2615.43	Sigdown
Agpat1	4998.56	-0.30705	0.0638211	-4.81111	1.50098e-06	3.11949e-05	5839.26	5120.03	5095.95	4692.84	4122.13	3959.59	4291.18	4401.83	Sigdown
Ube2o	4923.26	-0.291536	0.0607038	-4.8026	1.56621e-06	3.25145e-05	5167.04	4669.99	4348.66	4409.48	4017.4	3699.2	3784.07	3701.98	Sigdown
Pcnx2	1189.24	-0.467316	0.0973622	-4.79976	1.58854e-06	3.29414e-05	1416.32	1139.6	914.36	1213.45	818.51	845.11	888.1	842.72	Sigdown
Cpne6	527.721	-0.402076	0.0838621	-4.79449	1.6309e-06	3.37824e-05	561.95	526.25	456.61	495.17	372.26	375.29	417.02	385.86	Sigdown
Large1	6205.05	-0.272142	0.0568146	-4.79	1.66777e-06	3.44317e-05	6597.24	5748.8	5300.79	5980.67	4638.96	5101.23	4821.47	5007.56	Sigdown
Dsg1c	42.2156	-1.82882	0.382362	-4.78295	1.72745e-06	3.56244e-05	53.91	24.5	13.73	41.42	6.83	5.56	14.16	11.98	Sigdown
Klhl23	2702.35	-0.291433	0.0610339	-4.77494	1.79759e-06	3.68673e-05	2479.79	2465.2	2234.98	2547.41	1996.75	2157.25	1871.44	1922.43	Sigdown
Glrb	1685.09	-0.420079	0.087974	-4.77504	1.79672e-06	3.68673e-05	1757.74	1450.81	1290.87	1659.67	1235.16	1284.34	1072.15	1016.4	Sigdown
Ndn	4375.76	-0.34187	0.0716324	-4.77257	1.81892e-06	3.72639e-05	4862.37	4483.08	3575.06	4013.16	3326.39	3415.65	3197.15	3426.5	Sigdown
Unc13c	300.479	-0.708413	0.148555	-4.7687	1.8542e-06	3.79451e-05	363.47	306.68	235.74	345.49	217.43	198.3	154.45	195.92	Sigdown
Kctd16	1076.3	-0.394568	0.0827667	-4.76723	1.86774e-06	3.81386e-05	1001.39	919.12	787.34	995.99	656.85	838.62	669.29	653.64	Sigdown
Cdh10	1101.08	-0.371438	0.0779491	-4.76514	1.88725e-06	3.84949e-05	1074.08	1039.79	920.09	1066.6	759.31	831.21	898.39	692.14	Sigdown
Necap1	2197.05	-0.330479	0.0694045	-4.76164	1.92028e-06	3.90833e-05	2255.17	1964.35	1819.57	2026.82	1630.18	1711.53	1509.77	1565.66	Sigdown
Iqsec3	1876.23	-0.321711	0.0675979	-4.75918	1.94376e-06	3.94753e-05	2147.35	1830.98	1746.33	1911.97	1418.44	1624.42	1562.54	1509.2	Sigdown
Galnt9	531.231	-0.524516	0.110255	-4.75729	1.96208e-06	3.97178e-05	698.36	528.06	460.04	506.47	392.75	380.85	393.85	362.76	Sigdown
Gfap	14306	-0.406216	0.0856298	-4.74387	2.09678e-06	4.23069e-05	17836.3	18063	15065.8	15196.9	14753.6	11789.8	10636.6	12746.9	Sigdown
Gm13716	72.242	-1.01393	0.213757	-4.74336	2.10198e-06	4.23204e-05	71.06	76.22	61.8	54.6	37.57	30.58	20.59	40.21	Sigdown
Cadps	6121.95	-0.266672	0.0562325	-4.74232	2.11289e-06	4.24943e-05	6253.37	5853.14	5094.8	5536.33	4771.02	4824.16	4820.18	4498.5	Sigdown
Slc35f1	6794.77	-0.26757	0.0564352	-4.74118	2.12473e-06	4.26406e-05	7037.5	6639.79	6121.32	6739.43	5394.86	5274.51	5376.21	6000	Sigdown
D130043K22Rik	1378.34	-0.356089	0.0751044	-4.74125	2.12406e-06	4.26406e-05	1438.37	1283.86	1223.35	1329.25	1148.64	997.08	928	1048.91	Sigdown
Scrt1	1440.95	-0.329741	0.0696492	-4.7343	2.19807e-06	4.40652e-05	1653.19	1474.4	1475.11	1317.95	1227.19	1214.84	1112.05	1157.57	Sigdown
Hcn3	913.082	-0.416855	0.0880621	-4.73365	2.20515e-06	4.41597e-05	1052.85	836.55	788.48	852.9	637.5	622.71	688.6	700.7	Sigdown
5730409E04Rik	857.726	-0.327902	0.0692785	-4.73309	2.21122e-06	4.42339e-05	952.38	797.54	798.78	847.25	691.01	631.05	701.47	689.58	Sigdown
Dusp7	1458.31	-0.415919	0.0880116	-4.72573	2.29292e-06	4.57214e-05	1729.15	1362.8	1451.08	1245.46	1047.32	1054.53	1109.48	1129.33	Sigdown
Scn3a	3234.56	-0.335477	0.0710212	-4.72362	2.31682e-06	4.60996e-05	3400.31	3139.34	2659.55	3009.63	2439.58	2648.38	2428.75	2167.97	Sigdown
Dbpht2	4219.67	-0.425472	0.0901109	-4.72164	2.33946e-06	4.65005e-05	3519.57	3410.63	3536.15	4110.12	3329.81	2579.8	2472.51	2474.26	Sigdown
Klc2	2154.58	-0.307723	0.0651789	-4.72121	2.34449e-06	4.6551e-05	2228.21	1786.52	1860.77	1879.02	1570.99	1568.82	1597.29	1534.86	Sigdown
Rpusd1	610.085	-0.431093	0.0913282	-4.72027	2.35534e-06	4.67168e-05	740.83	657.81	611.1	560.13	461.05	469.81	454.35	520.18	Sigdown
Thra	14226.4	-0.272606	0.0577718	-4.71866	2.37401e-06	4.69873e-05	15494.6	13863	12517.3	12821.8	11238.2	11384.9	11842.6	10827.9	Sigdown
Lrrc7	7508.73	-0.285009	0.0604181	-4.71728	2.39015e-06	4.7255e-05	7885.33	6850.29	6577.93	7563.15	6019.84	6046.42	6030.05	5614.15	Sigdown
Klf13	6839.69	-0.293612	0.0622444	-4.71707	2.3926e-06	4.7255e-05	7883.7	6905.64	6098.43	6611.4	5465.44	5640.54	5710.85	5627.84	Sigdown
Jph3	2506.21	-0.373495	0.0792675	-4.71184	2.45495e-06	4.84353e-05	2881.65	2447.05	2002.67	2240.51	1844.2	1903.35	1893.32	1757.31	Sigdown
Napg	2211.24	-0.30762	0.0653009	-4.71081	2.46729e-06	4.86274e-05	2193.09	2170.32	1863.06	2151.08	1668.89	1833.85	1523.92	1738.49	Sigdown
Cdh12	219.363	-0.60248	0.127976	-4.70775	2.50462e-06	4.93111e-05	200.11	183.28	162.5	208.05	127.5	139	113.26	117.21	Sigdown
Rims1	1865.19	-0.389103	0.0827299	-4.70329	2.55997e-06	5.02949e-05	1709.55	1566.95	1510.59	1813.12	1426.41	1185.19	1289.67	1147.3	Sigdown
Drd1	133.322	-0.826382	0.175754	-4.70193	2.57712e-06	5.05787e-05	142.12	135.19	112.15	80.96	66.03	61.16	61.78	76.14	Sigdown
Asphd1	222.385	-0.554597	0.118033	-4.69866	2.61879e-06	5.12888e-05	268.73	230.46	216.29	210.87	153.68	151.97	164.75	162.56	Sigdown
Actn2	304.675	-0.505593	0.107623	-4.69783	2.62945e-06	5.14436e-05	305.48	307.58	284.95	291.83	182.14	246.49	205.94	201.91	Sigdown
Dlgap2	1515.43	-0.316837	0.0675038	-4.69362	2.68416e-06	5.24591e-05	1562.53	1391.83	1214.19	1409.26	1128.15	1139.78	1065.72	1148.15	Sigdown
Ppp1r12b	6167.61	-0.284998	0.0607401	-4.69209	2.7043e-06	5.27423e-05	6948.47	5955.67	5551.41	6138.82	4823.38	5251.35	4902.56	5210.33	Sigdown
Sec23a	4738.65	-0.273335	0.058277	-4.69027	2.72842e-06	5.31573e-05	4779.06	4669.99	4195.32	4925.37	3892.17	3954.03	3655.36	3864.54	Sigdown
Nlgn2	12322.2	-0.313235	0.0668361	-4.68661	2.7777e-06	5.4061e-05	14532.4	12417.6	11599.5	11473.7	9869.89	10016.2	10274.9	10106.7	Sigdown
2810032G03Rik	148.535	-0.693499	0.148132	-4.68162	2.84614e-06	5.52779e-05	181.33	132.47	170.51	156.27	96.76	90.81	105.54	103.52	Sigdown
Esrrg	358.847	-0.600351	0.12832	-4.67856	2.8889e-06	5.605e-05	378.99	343.88	439.44	462.22	236.79	265.95	338.51	233.57	Sigdown
Gpm6a	30147	-0.301161	0.0643979	-4.67657	2.91706e-06	5.65378e-05	30770.3	29116.9	25614.8	31746.6	25428.3	24371.9	22540.9	22823.6	Sigdown
Dagla	1771.83	-0.456538	0.0976889	-4.67339	2.96273e-06	5.71856e-05	2225.76	1747.5	1421.33	1609.78	1231.74	1357.55	1229.18	1289.32	Sigdown
Nyap2	2257.94	-0.368054	0.0787979	-4.67085	2.99949e-06	5.78353e-05	2093.44	1938.04	1782.95	2233.92	1630.18	1662.42	1455.71	1489.52	Sigdown
Rasd2	170.988	-0.75152	0.160937	-4.66966	3.01706e-06	5.81141e-05	210.73	153.34	163.65	150.62	111.56	91.74	122.27	82.13	Sigdown
Ehd3	1449.7	-0.313487	0.0671917	-4.66556	3.07785e-06	5.91631e-05	1513.52	1412.7	1280.57	1287.82	1157.75	1072.14	1014.23	1177.24	Sigdown
Kcnc3	1428.65	-0.408735	0.0876238	-4.66465	3.09138e-06	5.93012e-05	1651.56	1413.61	1369.83	1446.92	1105.38	944.26	1136.51	1247.4	Sigdown
Ptger3	244.515	-0.646166	0.138657	-4.66018	3.15939e-06	6.05436e-05	252.39	189.63	207.13	265.47	176.45	129.73	119.7	158.28	Sigdown
Nap1l2	681.96	-0.582867	0.125092	-4.65952	3.16955e-06	6.06761e-05	661.6	509.01	510.4	589.31	491.79	418.85	293.46	313.13	Sigdown
Gpr83	102.925	-0.879433	0.18887	-4.65628	3.2197e-06	6.15102e-05	115.98	105.25	81.25	101.67	59.2	45.41	51.48	64.17	Sigdown
Zdhhc2	2610.38	-0.265349	0.0570871	-4.64815	3.34931e-06	6.37256e-05	2511.64	2636.68	2386.04	2646.25	2264.27	2187.83	2009.16	2012.26	Sigdown
Trim46	2254.28	-0.43369	0.0933755	-4.64458	3.40764e-06	6.47035e-05	2728.09	2049.64	1762.35	2075.77	1605.14	1706.9	1484.02	1586.2	Sigdown
Macrod2	1505.47	-0.366742	0.0789866	-4.64309	3.43236e-06	6.50407e-05	1439.19	1350.1	1160.41	1418.68	1073.51	1060.09	996.21	1036.93	Sigdown
Pdzd4	2267.16	-0.283613	0.0610828	-4.6431	3.43224e-06	6.50407e-05	2417.71	2170.32	2061.04	2159.55	1822.57	1717.09	1746.59	1951.52	Sigdown
Oxtr	135.059	-0.748799	0.161292	-4.64251	3.44198e-06	6.5157e-05	132.32	151.52	123.59	110.14	85.38	80.62	64.35	77	Sigdown
Ctxn1	5206.26	-0.321254	0.0693476	-4.63251	3.61256e-06	6.81404e-05	5867.85	4957.61	4561.52	4893.36	4064.07	3853.03	4023.47	4296.59	Sigdown
9330159F19Rik	4276.6	-0.271647	0.0586474	-4.63187	3.62377e-06	6.82526e-05	4489.1	4189.11	3985.89	4623.18	3740.77	3718.66	3526.65	3341.8	Sigdown
Kcnj2	293.473	-0.582026	0.125816	-4.62601	3.72771e-06	6.99986e-05	334.07	283.08	247.19	293.71	199.22	179.77	222.67	177.96	Sigdown
Cacna1i	1566.41	-0.472937	0.102381	-4.61941	3.84839e-06	7.21196e-05	1869.64	1539.73	1138.66	1381.96	1071.23	1078.63	1060.57	1067.73	Sigdown
Entpd6	1539.52	-0.329708	0.0713911	-4.61833	3.86837e-06	7.24215e-05	1684.23	1617.76	1345.8	1432.8	1097.41	1296.39	1189.28	1255.95	Sigdown
Ildr2	4882.79	-0.283726	0.0614776	-4.61511	3.92893e-06	7.34817e-05	4938.34	4906.8	5087.94	5448.78	4679.94	4271.87	3682.39	4103.24	Sigdown
Prkcg	1752.52	-0.657591	0.142524	-4.61388	3.95218e-06	7.37688e-05	1925.18	1463.51	1124.93	1556.12	909.58	1036.93	909.98	992.44	Sigdown
Rgs19	629.158	-0.370318	0.0803024	-4.61154	3.997e-06	7.43824e-05	740.83	701.36	590.5	646.74	545.29	543.95	483.95	503.07	Sigdown
Vip	141.364	-0.924605	0.200604	-4.60911	4.04399e-06	7.50327e-05	133.95	108.88	88.12	128.03	71.72	35.21	63.07	73.58	Sigdown
Ajap1	814.94	-0.381085	0.082702	-4.60793	4.06695e-06	7.53839e-05	864.17	816.59	684.34	796.42	606.76	544.87	612.66	667.33	Sigdown
Gnb5	921.773	-0.344173	0.0747432	-4.60474	4.12989e-06	7.64746e-05	963.82	956.32	870.88	923.51	767.28	761.71	691.17	707.54	Sigdown
Brsk2	3443.88	-0.308645	0.0670831	-4.60093	4.206e-06	7.7726e-05	3810.34	3368.89	2959.38	3180.02	2769.72	2679.88	2630.83	2680.45	Sigdown
Ttll1	1584.31	-0.293947	0.0638913	-4.60074	4.20995e-06	7.7726e-05	1723.44	1506.16	1636.47	1509.99	1275	1302.88	1238.19	1379.15	Sigdown
Lrfn2	897.428	-0.412079	0.0896277	-4.59768	4.27228e-06	7.87212e-05	1019.36	799.35	836.55	765.35	573.75	700.55	629.39	665.62	Sigdown
Magee1	3467.71	-0.265856	0.0578598	-4.59483	4.33097e-06	7.97115e-05	3439.52	3191.06	2896.44	3179.08	2518.13	2675.25	2711.92	2669.33	Sigdown
Map2k4	4485.75	-0.298471	0.0649689	-4.59406	4.34695e-06	7.97823e-05	4911.38	4233.57	3624.27	4279.57	3518.78	3508.31	3382.49	3461.57	Sigdown
Slc2a13	1991.65	-0.305878	0.0665894	-4.5935	4.3587e-06	7.99194e-05	2001.96	1987.04	1760.06	2032.47	1707.59	1487.28	1530.36	1575.93	Sigdown
Cnnm1	712.14	-0.478085	0.104156	-4.5901	4.43044e-06	8.11552e-05	785.76	593.39	550.45	642.97	423.48	523.56	444.05	456.87	Sigdown
Slc25a44	2508.85	-0.3058	0.0666477	-4.58831	4.46852e-06	8.16926e-05	2862.05	2622.16	2259.02	2424.09	2135.63	2028.45	1908.77	2155.14	Sigdown
Gm42372	1412.02	-0.381651	0.083209	-4.58666	4.50397e-06	8.22601e-05	1478.4	1181.33	1580.4	1413.97	1162.3	1100.86	988.49	1083.13	Sigdown
Arhgap33	5967.74	-0.321649	0.0701439	-4.58556	4.52769e-06	8.26126e-05	6959.9	6055.48	5455.29	5448.78	4593.43	4625.86	4936.02	4990.45	Sigdown
Paqr7	2096.74	-0.341446	0.0744759	-4.58465	4.54747e-06	8.28927e-05	2510.01	2379	2126.27	2201.92	1902.26	1669.83	1737.58	1966.92	Sigdown
Ppp2r1a	16896.3	-0.284826	0.062352	-4.56802	4.92345e-06	8.94841e-05	19296.8	16900.7	14820.9	15831.4	13772.3	13538.4	13432.1	14137.2	Sigdown
Tmem62	715.277	-0.336366	0.0736603	-4.56645	4.96056e-06	9.00711e-05	823.33	786.65	682.05	734.29	631.81	608.81	574.05	586.91	Sigdown
Ddx25	870.986	-0.360877	0.0790482	-4.56528	4.98825e-06	9.04858e-05	813.53	753.99	694.64	909.39	631.81	660.7	635.83	548.41	Sigdown
Sema7a	832.086	-0.464747	0.101835	-4.56373	5.02526e-06	9.10688e-05	1051.21	755.8	716.39	706.99	652.3	600.47	540.58	551.83	Sigdown
Nrxn2	6956.64	-0.326683	0.0715955	-4.5629	5.04514e-06	9.13405e-05	7746.47	6880.23	5688.74	6038.09	5314.03	5483.94	5134.23	5088.84	Sigdown
Vat1	2766.64	-0.364433	0.0799506	-4.55823	5.15877e-06	9.3127e-05	3201.02	2859.88	2398.63	2478.69	2211.9	2091.46	1982.13	2214.17	Sigdown
Chd5	6252.26	-0.26454	0.058083	-4.55452	5.25044e-06	9.46904e-05	6556.41	5998.31	5337.41	5691.66	4766.46	5052.12	5247.5	4582.35	Sigdown
Efr3b	2553.92	-0.272123	0.0597711	-4.55274	5.29513e-06	9.54043e-05	2684.8	2368.11	2119.4	2379.84	1973.98	2059.02	1949.95	1935.26	Sigdown
Fam131a	1825.16	-0.343502	0.0755027	-4.54954	5.37641e-06	9.66823e-05	2082.82	1697.6	1540.34	1582.48	1347.86	1373.3	1345.02	1380.01	Sigdown
Nacad	3005.38	-0.289725	0.0637283	-4.54626	5.46083e-06	9.81058e-05	3402.76	3099.42	2799.17	2857.13	2473.73	2553.86	2336.08	2582.92	Sigdown
Rap1gap	2732.81	-0.379158	0.0834168	-4.54534	5.48464e-06	9.84391e-05	3206.73	2690.21	2336.84	2494.69	2162.95	1955.24	2088.96	2049.91	Sigdown
Cntn1	13790.1	-0.384741	0.0847451	-4.53998	5.62604e-06	0.000100836	14231.8	12547.4	10385.3	12860.4	11008.3	9991.18	8406.04	8914.02	Sigdown
Rabgap1l	5211.14	-0.290263	0.0639979	-4.53551	5.7465e-06	0.000102744	4949.77	4621	4534.06	4979.02	4179.05	3758.51	3777.63	3894.48	Sigdown
Cbfa2t3	664.445	-0.430282	0.0948994	-4.53408	5.78548e-06	0.000103342	733.48	635.13	573.34	541.3	384.78	503.17	483.95	472.27	Sigdown
Shank3	5515.51	-0.329817	0.0728863	-4.52509	6.03712e-06	0.000107222	6513.93	5716.14	4678.25	5370.64	4528.54	4327.47	4444.35	4435.19	Sigdown
Rapgefl1	2021.28	-0.336108	0.0742913	-4.52419	6.06271e-06	0.00010737	2108.96	1895.4	1628.46	1815	1536.83	1526.2	1409.37	1433.05	Sigdown
Slc4a8	3540.38	-0.28254	0.0624494	-4.5243	6.05958e-06	0.00010737	3761.34	3398.83	3034.91	3304.29	2989.43	2836.49	2711.92	2571.8	Sigdown
Slc6a7	248.295	-0.730623	0.161627	-4.52043	6.1714e-06	0.000108882	276.89	199.61	156.78	242.88	167.34	119.54	102.97	139.46	Sigdown
Slit1	3138.33	-0.322381	0.071464	-4.51109	6.44945e-06	0.000113573	3536.72	2951.52	2608.05	3027.52	2300.7	2600.19	2440.34	2361.33	Sigdown
Wdr47	4698.46	-0.26979	0.0598373	-4.50872	6.52203e-06	0.000114528	4882.79	4771.61	4000.77	4626.94	3616.68	4099.52	3669.52	3780.69	Sigdown
Klhl2	1938.92	-0.347984	0.0773833	-4.49688	6.89578e-06	0.000120637	1923.55	1726.64	1480.83	1940.21	1367.21	1503.96	1333.43	1354.34	Sigdown
Otulinl	141.594	-0.648401	0.144257	-4.49474	6.96534e-06	0.000121627	154.37	127.03	149.91	143.09	97.9	89.89	90.1	88.98	Sigdown
Cntnap1	1083.92	-0.395017	0.0880047	-4.48858	7.16985e-06	0.000124848	1299.52	1148.67	969.29	1034.59	860.63	847.89	736.22	939.4	Sigdown
Acan	140.331	-0.948433	0.211345	-4.48762	7.20248e-06	0.000125299	221.35	170.58	146.48	103.55	114.98	78.77	69.5	71.01	Sigdown
Ociad2	419.363	-0.392824	0.0876354	-4.48249	7.37781e-06	0.000128111	416.56	444.59	384.51	448.1	342.66	337.3	302.47	308.86	Sigdown
Dok5	1016.54	-0.387826	0.0868342	-4.46628	7.95921e-06	0.00013744	1132.08	873.75	860.58	931.98	795.74	679.24	689.88	742.62	Sigdown
Nptx1	408.873	-0.486166	0.10898	-4.46105	8.15593e-06	0.000140577	426.37	389.24	307.84	337.02	270.94	279.85	274.15	224.16	Sigdown
Shisal1	3772.16	-0.263642	0.0591847	-4.45456	8.40637e-06	0.000144228	4192.6	3722.75	3525.85	3723.21	3209.14	3149.7	2986.07	3287.9	Sigdown
Npas2	421.288	-0.503152	0.112972	-4.45377	8.43765e-06	0.000144632	529.28	376.54	345.6	434.92	298.26	282.63	290.88	320.83	Sigdown
Map3k10	2584.92	-0.393591	0.0884358	-4.45058	8.56378e-06	0.000146525	3103	2695.66	2174.33	2269.7	1930.72	1963.58	2011.73	1898.48	Sigdown
Mfsd13a	662.99	-0.427092	0.0960708	-4.44559	8.76506e-06	0.000149695	788.21	674.14	588.21	631.67	450.8	473.52	480.09	589.48	Sigdown
Ppp3r1	6466.84	-0.2982	0.0671011	-4.44404	8.82855e-06	0.000150642	6255.01	6021.9	5078.78	6061.63	4794.92	5138.3	4697.91	4420.65	Sigdown
Prr36	2055.32	-0.266325	0.060073	-4.43335	9.27785e-06	0.000157732	2282.94	2003.37	2027.85	2007.05	1862.42	1566.04	1773.62	1727.36	Sigdown
Jazf1	1782.48	-0.269048	0.0607991	-4.42521	9.63505e-06	0.000163359	1864.74	1776.54	1649.06	1816.89	1577.82	1376.08	1493.03	1461.29	Sigdown
Ackr1	1073.37	-0.30871	0.0697811	-4.42398	9.68981e-06	0.000164138	1184.35	1047.05	986.46	977.17	848.1	896.07	882.95	769.14	Sigdown
Frzb	108.655	-0.715301	0.161951	-4.41677	1.00186e-05	0.0001694	128.24	107.06	109.86	93.2	76.27	61.16	61.78	68.44	Sigdown
Rnf128	143.748	-0.719306	0.162885	-4.41603	1.00529e-05	0.000169826	132.32	150.62	116.73	160.98	110.42	68.57	84.95	79.57	Sigdown
Gm5124	517.688	-0.445116	0.100813	-4.41528	1.00879e-05	0.000170265	468.02	526.25	400.53	496.11	404.13	297.46	355.24	338.8	Sigdown
Foxo6	684.639	-0.3774	0.0855245	-4.41278	1.02054e-05	0.000171946	735.11	611.54	637.42	685.33	533.91	516.15	534.15	476.54	Sigdown
Nat8l	2731.19	-0.309275	0.0701469	-4.40897	1.03865e-05	0.000174831	3181.41	2897.08	2455.85	2418.44	2235.81	2311.07	2213.81	2087.55	Sigdown
Chga	1313.83	-0.329155	0.0747579	-4.40294	1.06792e-05	0.000179434	1279.92	1155.93	1003.63	1097.66	1017.73	867.35	902.26	835.88	Sigdown
Dyrk2	2650.54	-0.296697	0.0674019	-4.40191	1.07301e-05	0.000180127	2679.9	2605.83	2283.05	2582.24	2193.69	2189.68	1894.61	1988.31	Sigdown
Kcna6	1571.27	-0.353436	0.0803227	-4.40019	1.08155e-05	0.000181397	1743.86	1579.65	1422.47	1614.49	1339.89	1209.28	1132.65	1297.88	Sigdown
Slc29a4	2039.05	-0.393622	0.0894711	-4.39943	1.08536e-05	0.000181873	2470.8	1969.8	1634.18	1818.77	1606.28	1559.56	1382.34	1465.56	Sigdown
Fam189b	680.693	-0.459817	0.104567	-4.39736	1.09576e-05	0.00018296	900.92	678.68	645.43	624.14	487.23	507.81	509.69	568.09	Sigdown
Ptpre	1092.68	-0.342911	0.0780361	-4.39426	1.11151e-05	0.000185423	1124.73	975.37	934.96	1048.71	892.5	788.58	760.67	782.83	Sigdown
Myrip	621.067	-0.391447	0.0891381	-4.39146	1.1259e-05	0.000187657	631.38	563.45	500.1	562.95	415.51	478.15	429.89	401.25	Sigdown
Slc27a4	3086.77	-0.364138	0.0829767	-4.38844	1.14165e-05	0.000190112	3770.32	2916.14	2717.92	2791.23	2383.8	2274.01	2324.5	2497.36	Sigdown
Pitpnm1	2283.74	-0.357952	0.0817153	-4.38048	1.18417e-05	0.000196144	2617.82	2324.56	1968.34	2117.19	1704.18	1882.96	1808.37	1655.5	Sigdown
Nol4l	3546.95	-0.28449	0.0650105	-4.37606	1.20842e-05	0.000199983	4037.41	3320.8	3165.37	3424.79	2926.81	2839.27	2774.98	2916.58	Sigdown
Cckbr	223.067	-0.64692	0.148536	-4.3553	1.32885e-05	0.000217982	254.84	214.13	144.19	228.76	130.92	121.39	127.42	159.13	Sigdown
Ckmt1	1072.78	-0.711312	0.163381	-4.3537	1.33858e-05	0.000219194	1149.23	793.91	597.37	759.7	570.34	518	495.53	435.48	Sigdown
Cgref1	449.897	-0.401001	0.0921739	-4.35048	1.3584e-05	0.000222245	503.15	411.92	419.99	399.15	366.56	325.26	292.17	330.24	Sigdown
Htr7	99.1169	-0.959254	0.220824	-4.34397	1.3993e-05	0.000228536	115.98	105.25	48.06	106.38	54.64	37.07	61.78	43.63	Sigdown
Mfsd6	2392.18	-0.314613	0.0724573	-4.34205	1.41163e-05	0.000230348	2520.63	2214.78	2096.51	2331.83	2087.82	1732.84	1819.96	1737.63	Sigdown
Glul	20002.1	-0.365412	0.0842349	-4.33802	1.43772e-05	0.000233383	24784.8	21250.4	19456.8	24322.8	18292.9	16910.5	16359	18158.3	Sigdown
Cacnb3	3498.05	-0.308083	0.0710162	-4.33821	1.43651e-05	0.000233383	3983.5	3493.19	3270.65	3204.5	2731.01	2699.34	2877.95	2965.35	Sigdown
Zbtb16	1094.85	-0.31284	0.0721456	-4.33623	1.44945e-05	0.000235083	1250.51	1046.14	1015.07	992.23	820.78	931.29	902.26	817.05	Sigdown
Cacnb1	2633.42	-0.331354	0.0764813	-4.33249	1.47434e-05	0.000238912	2964.96	2459.75	2228.12	2335.59	1950.07	2018.25	2009.16	1967.77	Sigdown
Tgm3	136.626	-0.710092	0.164193	-4.32475	1.52706e-05	0.000246813	160.91	115.23	104.14	114.85	68.3	70.43	100.39	68.44	Sigdown
Nipa1	1162.9	-0.37104	0.0858577	-4.32157	1.54926e-05	0.000249969	1072.45	1153.21	981.88	1302.89	1001.79	880.32	770.97	835.88	Sigdown
Zmiz2	7477.8	-0.29675	0.0687192	-4.3183	1.57236e-05	0.000253477	8870.38	7401.04	6997.92	7284.49	6212.22	5925.95	6170.35	6569.8	Sigdown
Slc9a7	1122.03	-0.293321	0.0681038	-4.30696	1.6551e-05	0.000265213	1114.11	1079.71	959	1099.55	963.08	831.21	871.37	815.34	Sigdown
Grid1	2327.93	-0.299462	0.0695452	-4.306	1.66231e-05	0.000265913	2449.57	2063.25	1952.32	2274.4	1811.19	1693	1920.35	1690.58	Sigdown
Gm26805	62.1149	-0.975247	0.226741	-4.30115	1.6991e-05	0.000270871	57.99	64.42	54.93	65.9	47.81	20.39	33.46	24.81	Sigdown
Snap47	6004.21	-0.293356	0.0682086	-4.30087	1.70133e-05	0.000270994	6776.12	5657.16	5066.19	5583.4	4629.85	4561.92	4737.81	4913.45	Sigdown
Kcnt1	1122.34	-0.407456	0.0947438	-4.30061	1.7033e-05	0.000271078	1339.54	1085.16	1007.06	1108.02	866.32	860.86	832.75	865.82	Sigdown
Pak7	1689.47	-0.290205	0.067617	-4.29189	1.77157e-05	0.000281463	1676.88	1406.35	1416.75	1503.4	1309.15	1253.76	1175.12	1176.39	Sigdown
Sumo3	1724.24	-0.281431	0.0656815	-4.28479	1.82909e-05	0.000289371	1996.24	1717.56	1777.23	1902.55	1427.55	1539.17	1485.31	1628.12	Sigdown
Grk5	1192.54	-0.300056	0.0700621	-4.28271	1.84628e-05	0.000291693	1322.39	1194.94	1161.55	1230.4	1060.98	1036	907.4	983.03	Sigdown
Zdhhc14	662.261	-0.420878	0.0984038	-4.27705	1.89388e-05	0.000298106	769.42	636.94	553.88	636.38	488.37	454.06	460.78	538.14	Sigdown
Cdkl2	1373.86	-0.338793	0.0792569	-4.27462	1.91462e-05	0.000301118	1328.11	1151.39	1042.54	1136.26	967.64	1004.49	832.75	880.37	Sigdown
Pex5l	961.225	-0.477508	0.111886	-4.2678	1.97408e-05	0.000309169	1025.89	930.01	707.23	901.85	762.73	581.94	570.18	649.37	Sigdown
Rwdd2a	204.157	-0.622847	0.145947	-4.26761	1.97574e-05	0.000309169	228.7	170.58	177.38	166.63	149.13	107.49	108.12	119.78	Sigdown
Arhgef3	537.465	-0.528408	0.123803	-4.26812	1.97124e-05	0.000309169	632.2	440.05	477.21	480.11	402.99	353.98	299.89	350.78	Sigdown
Pdxp	351.163	-0.506952	0.118774	-4.26821	1.97046e-05	0.000309169	392.88	386.52	279.23	278.65	224.26	255.76	226.53	236.13	Sigdown
Mir9-3hg	2013.88	-0.267732	0.0627421	-4.26719	1.97953e-05	0.000309244	2356.45	2133.12	2112.54	2278.17	1815.74	1749.52	1795.5	2013.97	Sigdown
Rnf150	1636.8	-0.28994	0.0679439	-4.26735	1.9781e-05	0.000309244	1704.65	1479.84	1510.59	1531.65	1333.06	1285.27	1320.56	1163.55	Sigdown
Aatk	3553.16	-0.407775	0.0955758	-4.26651	1.98551e-05	0.000309919	4076.62	3209.2	2764.84	3040.7	2597.82	2450.07	2153.31	2667.62	Sigdown
Tprgl	3417.88	-0.287748	0.0675131	-4.26211	2.02505e-05	0.000315564	3924.69	3507.71	3362.2	3834.29	3122.62	2876.33	2921.71	3067.16	Sigdown
Brsk1	2342.5	-0.277038	0.0650648	-4.25788	2.06377e-05	0.000320795	2437.31	2488.79	2150.3	2088.95	1993.33	1806.05	1830.25	1938.69	Sigdown
Npas1	257.338	-0.616366	0.144788	-4.25703	2.07165e-05	0.000321751	343.05	270.38	205.99	283.36	193.53	170.5	153.16	202.77	Sigdown
Mctp1	1020.37	-0.396481	0.0931887	-4.25461	2.09414e-05	0.000324436	989.14	932.73	777.04	954.57	843.55	669.97	682.16	589.48	Sigdown
Camk2n2	897.036	-0.454663	0.106858	-4.25485	2.09189e-05	0.000324436	1101.86	856.51	712.95	824.66	630.67	580.09	643.55	700.7	Sigdown
Arhgef28	1023.68	-0.340983	0.0801898	-4.2522	2.11677e-05	0.000327398	930.33	853.79	807.94	979.99	784.35	659.78	684.74	696.42	Sigdown
Nrsn2	168.012	-0.904863	0.213112	-4.24595	2.17669e-05	0.000335528	217.27	124.3	94.98	143.09	107.01	58.38	59.21	86.41	Sigdown
Zfp526	567.065	-0.331806	0.0782255	-4.24166	2.21868e-05	0.000341461	632.2	632.4	654.59	626.97	491.79	450.35	535.43	545.84	Sigdown
Nrg3	1374.18	-0.326879	0.0771377	-4.23761	2.25916e-05	0.000346553	1511.89	1237.59	1154.68	1357.49	1096.27	1058.24	1094.03	957.37	Sigdown
Atp9a	8819.49	-0.293116	0.069186	-4.23663	2.26899e-05	0.000347775	9559.76	8294.75	7025.38	8042.32	6762.07	6855.38	6628.55	6631.4	Sigdown
Hs3st2	167.442	-0.693493	0.163916	-4.23077	2.32891e-05	0.000356375	187.05	187.82	116.73	126.15	76.27	103.79	113.26	91.54	Sigdown
Mapk3	4033.15	-0.303498	0.0717801	-4.22816	2.35613e-05	0.000360244	4502.99	3870.64	3594.51	3733.56	3049.76	3175.64	3019.53	3476.97	Sigdown
Mast3	1867.44	-0.372574	0.088137	-4.22721	2.36607e-05	0.000361174	2217.6	1795.59	1627.32	1762.29	1377.46	1558.63	1361.75	1421.93	Sigdown
Nefm	343.483	-0.573411	0.135689	-4.22591	2.37981e-05	0.000362975	398.6	355.67	227.73	328.55	243.62	224.25	195.64	219.88	Sigdown
Unc5a	1308.06	-0.391393	0.092684	-4.22288	2.41203e-05	0.000367289	1507.8	1217.63	985.32	1155.09	935.76	956.31	897.11	925.71	Sigdown
Pde4d	2928.09	-0.263204	0.0623689	-4.22011	2.4418e-05	0.000371519	2982.93	3064.94	2395.2	2692.38	2430.47	2297.17	2300.04	2262.09	Sigdown
Hrk	871.47	-0.298895	0.0708324	-4.21975	2.44576e-05	0.000371819	780.86	809.33	700.36	792.65	630.67	651.44	644.84	586.05	Sigdown
Tmem169	534.451	-0.395354	0.0936972	-4.21949	2.44856e-05	0.000371942	459.04	469.99	409.69	475.4	356.32	330.82	315.34	375.59	Sigdown
Atp6ap2	2806.62	-0.268705	0.0637189	-4.21705	2.47522e-05	0.000375686	2616.19	2601.3	2318.52	2853.36	2258.58	2312	2050.35	2007.13	Sigdown
Minpp1	957.368	-0.298389	0.070767	-4.2165	2.48127e-05	0.000376299	966.27	924.56	861.72	889.62	684.18	762.64	705.33	805.08	Sigdown
Tubg2	446.834	-0.414528	0.098342	-4.21517	2.49592e-05	0.000377602	452.5	378.35	488.65	419.86	371.12	294.68	357.81	286.61	Sigdown
Camk1g	613.737	-0.415415	0.0986166	-4.21243	2.5264e-05	0.000381595	756.35	556.19	568.76	570.48	426.9	507.81	440.19	463.71	Sigdown
Coro1a	592.034	-0.583023	0.138481	-4.21014	2.55214e-05	0.000384549	667.32	539.86	375.36	412.33	313.06	331.74	343.66	346.5	Sigdown
Mta3	1240.66	-0.285428	0.0678146	-4.20895	2.5656e-05	0.000385955	1323.21	1149.58	1210.76	1231.34	1100.83	897	1011.66	1029.23	Sigdown
Calm2	13114.6	-0.276033	0.0655802	-4.20909	2.56397e-05	0.000385955	11886	11817	10890	11384.3	10384.4	9202.6	8959.49	9427.35	Sigdown
Mchr1	122.06	-0.669212	0.159022	-4.20829	2.57313e-05	0.000386777	137.22	121.58	108.72	126.15	75.13	63.94	66.93	102.67	Sigdown
Sema4a	619.803	-0.378193	0.0898793	-4.20778	2.57886e-05	0.000387327	670.59	553.47	510.4	533.77	429.18	409.58	482.66	432.05	Sigdown
Snph	4023.81	-0.341229	0.0811929	-4.20269	2.63757e-05	0.000395509	4806.83	4151.91	3326.73	3795.69	3062.28	3188.62	3100.62	3346.93	Sigdown
Olfm2	4822.25	-0.312914	0.0744679	-4.20199	2.64575e-05	0.000396417	5274.86	4356.06	4201.04	4660.83	3663.36	3575.96	3767.34	3885.07	Sigdown
Cntnap5b	355.674	-0.58386	0.138979	-4.20107	2.65652e-05	0.000397393	403.5	303.95	243.75	409.51	261.83	175.14	238.11	237.84	Sigdown
Fut9	4099.35	-0.399201	0.0951111	-4.19721	2.70229e-05	0.000403272	3794.01	4154.63	3253.49	4522.45	3305.9	3263.67	2594.79	2760.02	Sigdown
Agt	128.398	-0.597995	0.14247	-4.19733	2.70082e-05	0.000403272	190.31	151.52	164.79	157.21	113.84	130.66	104.25	90.69	Sigdown
Panx1	2018.19	-0.265028	0.0631899	-4.19415	2.73897e-05	0.00040842	2175.12	1877.25	1768.08	1817.83	1660.92	1586.43	1585.7	1533.15	Sigdown
Vstm2l	927.898	-0.740984	0.176716	-4.19307	2.75204e-05	0.000409714	1214.57	804.8	809.08	818.07	525.94	493.91	656.42	509.05	Sigdown
Sgsm1	1926.67	-0.337767	0.080569	-4.19227	2.76181e-05	0.000410841	2160.42	1880.88	1539.2	1833.83	1394.53	1550.29	1536.79	1393.7	Sigdown
Sorcs3	1176.71	-0.294511	0.0702677	-4.19127	2.77395e-05	0.000412319	1203.14	1067.01	995.62	1183.33	918.69	955.38	920.27	841.01	Sigdown
Mmd	1802.4	-0.352105	0.0841446	-4.18452	2.85765e-05	0.000424422	1787.15	1639.53	1423.62	1970.33	1442.35	1373.3	1189.28	1339.8	Sigdown
Dock9	5241.83	-0.302996	0.0724704	-4.18097	2.90275e-05	0.000430436	5755.95	4944	4463.1	5361.23	4485.28	4175.5	4009.31	3974.05	Sigdown
Folh1	588.652	-0.582205	0.139328	-4.17867	2.9322e-05	0.000434459	755.53	737.65	498.95	789.83	500.89	421.63	418.31	518.47	Sigdown
Slc1a4	4043.6	-0.286976	0.0687616	-4.1735	2.99958e-05	0.000444091	4869.73	4444.98	3792.49	4153.42	3492.6	3703.84	3453.28	3502.64	Sigdown
Pde10a	3705.35	-0.295982	0.070926	-4.17312	3.00462e-05	0.000444484	3964.72	3328.97	3057.8	3349.47	2888.11	2814.25	2772.41	2693.29	Sigdown
Rprml	142.675	-0.83868	0.201054	-4.17142	3.02708e-05	0.000447098	142.12	123.4	75.53	146.86	61.47	88.03	59.21	64.17	Sigdown
Xk	574.369	-0.381489	0.0915042	-4.16909	3.05813e-05	0.000450617	516.21	551.65	609.96	635.44	450.8	490.2	408.01	421.79	Sigdown
Tubb2b	37109	-0.264649	0.0635484	-4.16452	3.12003e-05	0.000459374	36748.4	34558.1	34452.9	35180.8	31252.4	26749.7	31872.4	27459	Sigdown
Nkain3	1425.04	-0.292268	0.0701939	-4.16372	3.13103e-05	0.000460632	1315.86	1443.55	1258.82	1415.85	1124.73	1084.18	1159.68	1075.43	Sigdown
Sult4a1	2534.63	-0.646599	0.155519	-4.15769	3.21479e-05	0.000472582	3195.3	2202.07	1690.26	2217.92	1658.64	1530.83	1373.33	1384.29	Sigdown
9330182L06Rik	1496.02	-0.316068	0.0760267	-4.15733	3.21984e-05	0.000472851	1346.08	1387.3	1162.7	1453.51	1162.3	1126.81	1042.55	971.91	Sigdown
Rxfp1	52.0878	-1.17981	0.284003	-4.15422	3.26393e-05	0.000477925	72.69	57.16	49.21	60.25	46.67	16.68	25.74	18.82	Sigdown
Wscd2	940.935	-0.354344	0.0855969	-4.13969	3.47781e-05	0.000507652	1093.69	882.83	819.38	830.31	688.73	691.28	724.64	736.63	Sigdown
Lancl3	232.852	-0.557097	0.134787	-4.13318	3.57778e-05	0.000520616	231.97	234.09	176.24	240.06	167.34	166.8	102.97	159.99	Sigdown
Cend1	1066.27	-0.447921	0.108397	-4.13221	3.5929e-05	0.000522169	1298.7	1087.88	821.67	872.67	824.2	689.43	698.89	783.69	Sigdown
Mgat4a	1327.96	-0.298048	0.0721896	-4.12868	3.64845e-05	0.000528842	1341.18	1277.51	1059.7	1265.23	1059.85	1070.29	931.86	963.35	Sigdown
AI413582	294.766	-0.46497	0.112783	-4.12271	3.74445e-05	0.000541077	339.79	329.36	282.66	280.53	248.17	238.15	167.32	236.13	Sigdown
Pknox2	2235.22	-0.287883	0.0698351	-4.12233	3.75058e-05	0.000541544	2419.34	2115.88	1951.18	2227.33	1754.27	1746.74	1671.94	1963.5	Sigdown
Htr3a	205.537	-0.560059	0.135872	-4.12196	3.7566e-05	0.000541995	234.42	211.41	215.14	200.52	142.3	141.78	122.27	174.53	Sigdown
Glt1d1	240.349	-0.625189	0.151763	-4.1195	3.79689e-05	0.000546962	257.29	205.96	147.63	258.88	134.33	159.38	122.27	148.01	Sigdown
Sema3a	1043.12	-0.410732	0.0998343	-4.11414	3.88622e-05	0.000558646	972.8	992.61	1005.91	1170.15	775.25	909.05	679.59	746.9	Sigdown
Dhcr24	4833.38	-0.287352	0.0699749	-4.1065	4.01698e-05	0.000576004	5641.6	4941.28	4072.87	4633.53	3919.5	3972.56	3881.89	4039.07	Sigdown
Dgat2	722.934	-0.371043	0.090354	-4.10654	4.01625e-05	0.000576004	776.77	681.4	682.05	612.85	579.44	567.11	453.06	527.02	Sigdown
Cabp7	48.444	-1.05558	0.25714	-4.10509	4.04162e-05	0.000579092	53.91	61.7	60.65	58.37	27.32	30.58	28.32	26.52	Sigdown
Far2	501.396	-0.404729	0.0986135	-4.1042	4.05724e-05	0.000580885	553.79	510.82	448.6	509.29	376.81	429.04	366.82	356.77	Sigdown
Arhgap23	3424.24	-0.291473	0.071041	-4.10289	4.08024e-05	0.000583731	3985.14	3317.17	3216.87	3227.09	2819.81	2653.01	3067.15	2704.41	Sigdown
Elavl4	1889.74	-0.330204	0.0805452	-4.09961	4.13854e-05	0.000591166	1761.01	1565.13	1413.32	1858.31	1422.99	1317.7	1288.38	1226.01	Sigdown
Lrp11	649.267	-0.428761	0.104708	-4.09481	4.22522e-05	0.000601707	749	628.78	455.47	565.78	489.51	435.53	437.61	426.92	Sigdown
Pisd-ps2	435.103	-0.380069	0.0931076	-4.08204	4.46422e-05	0.000631889	474.56	472.72	458.9	484.82	383.64	364.17	357.81	349.07	Sigdown
Lingo1	4935.79	-0.339305	0.0832021	-4.07809	4.54077e-05	0.000639701	5645.68	4618.28	3929.82	4273.92	3551.79	3517.58	3993.86	3545.42	Sigdown
Osbpl10	526.983	-0.418206	0.102557	-4.07778	4.54679e-05	0.000639701	621.58	516.27	519.55	473.52	391.61	391.97	460.78	357.62	Sigdown
Bdnf	273.175	-0.52845	0.129672	-4.07527	4.59601e-05	0.000646138	298.13	283.08	204.84	254.18	152.55	186.26	191.78	192.5	Sigdown
Fbxo31	1590.5	-0.351602	0.086371	-4.07083	4.6845e-05	0.00065759	1790.41	1472.59	1372.12	1301	1122.46	1196.31	1155.81	1180.66	Sigdown
Npdc1	5712.36	-0.268635	0.0660215	-4.0689	4.72362e-05	0.000662086	6949.28	6119.9	5700.18	5454.43	4888.27	4845.47	5095.62	5283.9	Sigdown
Mas1	86.8689	-0.859232	0.211327	-4.0659	4.7848e-05	0.000668655	106.18	96.18	78.96	65.9	35.29	43.55	61.78	52.19	Sigdown
Slc25a18	4328.99	-0.344024	0.0846404	-4.06454	4.8127e-05	0.000672052	5357.35	4697.21	4550.08	4590.23	4154.01	3433.25	3503.48	4033.08	Sigdown
Adcy3	1254.05	-0.263552	0.0649323	-4.05888	4.93089e-05	0.000684973	1385.28	1292.94	1160.41	1241.7	997.23	1126.81	1061.86	1049.77	Sigdown
Slc25a14	444.054	-0.33179	0.0817421	-4.05898	4.92871e-05	0.000684973	418.2	442.77	425.71	440.57	326.72	379.93	311.48	348.21	Sigdown
Fstl4	537.486	-0.432001	0.106459	-4.05793	4.95097e-05	0.00068725	650.17	444.59	470.34	494.23	344.93	401.24	377.12	403.82	Sigdown
Ubash3b	1234.46	-0.285413	0.0706067	-4.04229	5.29313e-05	0.000728791	1320.76	1235.77	1084.88	1084.48	911.85	1077.7	943.44	946.24	Sigdown
Ttc9b	926.074	-0.698957	0.173	-4.04021	5.34035e-05	0.00073475	1162.3	907.32	637.42	785.12	540.74	549.51	631.97	433.77	Sigdown
Svop	1776.13	-0.324818	0.0807699	-4.02152	5.78237e-05	0.00078975	1945.6	1818.28	1539.2	1550.47	1329.65	1436.31	1346.3	1362.9	Sigdown
Nxph3	64.9947	-0.844722	0.210141	-4.01979	5.8251e-05	0.000795004	74.33	70.77	66.37	62.13	45.54	37.07	25.74	42.78	Sigdown
Cbln4	182.906	-0.72172	0.179648	-4.01741	5.88414e-05	0.000802122	236.87	121.58	124.74	161.92	103.59	92.67	82.37	112.93	Sigdown
Gm10419	731.46	-0.344863	0.0858435	-4.01734	5.88583e-05	0.000802122	781.67	687.75	605.38	741.82	552.12	623.64	558.6	489.38	Sigdown
Nmbr	70.8297	-0.961533	0.239447	-4.01564	5.92844e-05	0.000806751	103.73	60.79	57.22	53.66	37.57	32.43	29.6	41.92	Sigdown
Xkr6	749.896	-0.338058	0.0842443	-4.01283	5.9995e-05	0.000814642	705.71	714.97	699.22	734.29	531.63	571.75	612.66	544.99	Sigdown
Abcc8	331.487	-0.512038	0.127645	-4.01143	6.03523e-05	0.000818303	406.76	325.73	319.28	277.71	193.53	231.66	258.71	249.82	Sigdown
Opn3	62.2233	-1.04213	0.259861	-4.01033	6.06346e-05	0.000821535	76.78	118.86	54.93	55.54	34.15	43.55	32.18	38.5	Sigdown
B3galt2	1481.36	-0.301811	0.0752984	-4.0082	6.11843e-05	0.000827183	1301.15	1360.08	1211.9	1470.46	1153.19	1175	998.79	1008.7	Sigdown
Trim62	1662.01	-0.269735	0.067372	-4.00367	6.2367e-05	0.000841955	1788.78	1821.91	1627.32	1578.72	1308.02	1562.34	1284.52	1491.23	Sigdown
Rapgef4	1615.92	-0.289889	0.072413	-4.00328	6.2471e-05	0.00084275	1687.5	1494.36	1284	1461.98	1199.87	1312.14	1209.87	1134.47	Sigdown
Atp6v1c2	52.3607	-1.0655	0.266265	-4.00166	6.29001e-05	0.000847925	86.58	77.12	59.51	38.6	31.88	38.92	27.03	27.38	Sigdown
Rfng	1708.82	-0.264956	0.066247	-3.99951	6.34732e-05	0.000854419	1905.58	1683.08	1662.79	1745.34	1511.79	1372.37	1547.09	1403.11	Sigdown
Wdr59	1125.26	-0.281775	0.0705078	-3.99636	6.43231e-05	0.000863372	1240.71	1067.92	1243.95	990.34	910.72	932.21	973.05	921.43	Sigdown
Cdh20	765.733	-0.276755	0.0693243	-3.99218	6.547e-05	0.00087562	799.64	734.93	779.33	768.18	621.56	657.92	640.97	623.7	Sigdown
Celf6	510.946	-0.48634	0.122067	-3.98421	6.7706e-05	0.00090294	552.15	538.04	327.29	461.28	358.59	317.84	361.67	310.57	Sigdown
Lrrc3b	154.729	-0.610453	0.153372	-3.98021	6.88538e-05	0.000914982	147.84	156.97	112.15	128.03	80.83	77.84	93.96	105.23	Sigdown
Bnip3	548.767	-0.368573	0.0926389	-3.9786	6.93225e-05	0.000920555	523.56	538.95	462.33	616.61	442.84	424.41	371.97	419.22	Sigdown
Vxn	1685.55	-0.659968	0.166581	-3.96185	7.43725e-05	0.000982727	1869.64	1557.87	1145.53	1824.42	1280.7	949.82	768.4	1050.62	Sigdown
Magel2	97.4038	-0.821906	0.207753	-3.95617	7.61608e-05	0.00100352	129.05	93.45	80.11	90.37	66.03	59.31	56.63	42.78	Sigdown
Gfod1	1065.08	-0.399668	0.101132	-3.95193	7.75241e-05	0.00101861	1202.32	961.76	853.71	944.22	786.63	879.39	639.69	698.13	Sigdown
Hid1	1810.57	-0.34095	0.0864078	-3.94583	7.95247e-05	0.00104343	2091.81	1685.81	1580.4	1750.05	1418.44	1560.49	1379.77	1258.52	Sigdown
Gm14204	625.823	-0.348277	0.088341	-3.94242	8.06636e-05	0.00105689	728.58	661.44	654.59	637.32	450.8	593.06	519.99	539.85	Sigdown
Ptpn3	614.164	-0.324035	0.0822378	-3.94022	8.14074e-05	0.00106439	627.3	601.56	559.6	578.01	465.6	463.33	494.25	471.41	Sigdown
Vstm2b	709.826	-0.427076	0.108408	-3.93951	8.16479e-05	0.00106604	890.31	698.64	549.31	703.22	500.89	593.06	527.71	496.22	Sigdown
Fam171a2	1930.94	-0.369046	0.0938231	-3.93342	8.37443e-05	0.00108961	2357.27	1859.11	1691.4	1724.63	1383.15	1524.35	1577.98	1430.49	Sigdown
Pgr	467.952	-0.412167	0.1049	-3.92913	8.52546e-05	0.00110618	450.05	497.21	361.63	472.58	369.98	362.32	311.48	298.59	Sigdown
Zfp239	459.233	-0.41859	0.10663	-3.92565	8.64974e-05	0.0011192	454.14	500.84	358.19	446.22	362.01	324.33	312.76	320.83	Sigdown
Inpp5d	112.384	-0.755543	0.192541	-3.92407	8.70645e-05	0.00112575	148.66	92.55	122.45	123.32	60.33	67.65	86.24	75.29	Sigdown
Icam5	1068.35	-0.606962	0.155088	-3.91366	9.09061e-05	0.00116976	1315.86	933.64	667.18	836.9	661.41	602.32	617.81	586.91	Sigdown
Map11	1339.32	-0.280259	0.0716284	-3.91269	9.1275e-05	0.00117289	1457.98	1137.78	1280.57	1370.67	984.71	1103.64	1140.37	1094.25	Sigdown
Pla2g5	220.118	-0.598398	0.153054	-3.90972	9.24034e-05	0.00118576	233.6	252.24	266.64	278.65	216.3	126.95	123.56	211.32	Sigdown
Trpc4	654.702	-0.342149	0.0877235	-3.90032	9.60665e-05	0.00122352	670.59	727.67	567.62	632.62	554.4	549.51	446.62	499.64	Sigdown
Ccdc85c	2871.58	-0.273817	0.0702671	-3.89681	9.74693e-05	0.0012397	3430.53	3025.02	2658.41	2970.09	2317.77	2509.38	2608.95	2565.81	Sigdown
Cacng5	332.807	-0.424524	0.109203	-3.88747	0.000101293	0.00128136	371.64	391.06	308.98	340.78	281.18	275.22	223.96	271.21	Sigdown
Rasal1	494.614	-0.499736	0.129111	-3.87059	0.000108571	0.0013593	607.69	424.63	342.17	475.4	290.29	379	333.36	308.86	Sigdown
Lrfn1	1616.82	-0.332445	0.0859144	-3.86949	0.000109061	0.00136301	1864.74	1545.17	1296.59	1303.83	1202.15	1192.6	1182.84	1202.05	Sigdown
Peli3	489.413	-0.366674	0.094765	-3.8693	0.000109147	0.00136317	535.82	469.99	440.59	516.82	348.35	421.63	399	356.77	Sigdown
Cpne7	525.254	-0.393969	0.101834	-3.86874	0.000109401	0.00136542	642.82	538.04	460.04	548.83	420.07	461.47	427.32	363.61	Sigdown
Bmp3	484.987	-0.395068	0.102124	-3.86851	0.000109504	0.0013658	433.72	503.56	593.94	526.24	433.73	386.41	386.13	356.77	Sigdown
Gpr27	752.563	-0.336622	0.0871789	-3.86128	0.000112794	0.00140123	738.38	554.37	607.67	719.22	515.69	568.04	525.14	469.7	Sigdown
Svbp	400.257	-0.351823	0.0911882	-3.8582	0.000114224	0.00141616	478.64	512.64	413.12	428.33	354.04	337.3	362.96	384.14	Sigdown
Atp13a2	4770.34	-0.296694	0.076939	-3.85622	0.000115152	0.00142614	5603.21	4643.68	4296.02	4209.91	3902.42	3829.86	3847.14	3695.14	Sigdown
Cacng8	535.37	-0.451008	0.117091	-3.85178	0.000117262	0.00144806	636.28	547.12	440.59	434.92	367.7	384.56	350.09	404.68	Sigdown
Rab33a	150.636	-0.627237	0.162937	-3.84957	0.000118325	0.00145734	155.19	131.56	106.43	134.62	99.04	81.55	72.08	89.83	Sigdown
Actl6b	1080.64	-0.307538	0.0799224	-3.84796	0.000119106	0.00146406	1097.77	952.69	928.1	888.67	795.74	787.66	836.61	713.53	Sigdown
Lypd1	1465.13	-0.276533	0.071903	-3.84592	0.000120101	0.00147339	1224.37	1203.11	1135.23	1336.78	1031.39	1009.13	1009.08	998.43	Sigdown
Trim9	7100.8	-0.266121	0.0692016	-3.84558	0.000120266	0.00147444	8736.43	7489.05	6608.83	7257.19	6472.92	6702.49	6095.7	5760.45	Sigdown
Npas4	648.203	-0.321576	0.0836352	-3.84499	0.000120558	0.00147705	744.1	731.3	701.51	661.8	513.42	609.74	558.6	586.91	Sigdown
Rhou	1289.37	-0.279626	0.0727812	-3.842	0.000122034	0.00149317	1283.18	1349.19	1287.43	1397.03	1150.92	1073.99	1131.36	1029.23	Sigdown
Proz	266.839	-0.509449	0.132672	-3.83993	0.000123072	0.00150194	314.47	253.14	212.86	255.12	177.59	189.04	178.91	183.94	Sigdown
mt-Co3	530.724	-0.400423	0.104373	-3.83647	0.000124814	0.00152023	622.4	580.69	759.87	645.8	591.97	433.67	521.27	432.91	Sigdown
Dpp10	1908.93	-0.304314	0.0793293	-3.83608	0.000125012	0.00152065	1703.02	1786.52	1422.47	1717.1	1450.32	1461.33	1211.16	1248.25	Sigdown
Slco3a1	1745.77	-0.286186	0.0746213	-3.83517	0.000125477	0.00152532	1782.24	1606.87	1432.77	1605.07	1353.55	1333.45	1297.39	1291.89	Sigdown
Lyrm9	1356.69	-0.293134	0.0765005	-3.83179	0.000127215	0.00154343	1427.76	1373.69	1107.77	1331.13	1197.59	1072.14	1043.84	973.62	Sigdown
Neurl1a	1253.12	-0.371337	0.0969693	-3.82943	0.000128442	0.0015563	1422.86	1190.41	931.53	1170.15	948.28	1018.39	868.79	815.34	Sigdown
Apbb1	4492.36	-0.264925	0.0692545	-3.82539	0.000130565	0.00157793	4809.28	4149.19	3675.77	4048.93	3445.92	3356.34	3511.2	3578.78	Sigdown
Gpr63	396.335	-0.400313	0.104693	-3.8237	0.000131464	0.00158777	401.86	401.94	336.45	358.67	282.32	277.07	249.7	324.26	Sigdown
Tgfa	1128.5	-0.368017	0.0964076	-3.8173	0.000134919	0.00162424	1256.23	922.75	1007.06	1100.49	887.95	877.54	720.77	834.17	Sigdown
Marchf9	853.802	-0.351414	0.0920896	-3.816	0.000135633	0.00162818	1022.63	778.48	820.52	851.02	655.72	673.68	770.97	629.69	Sigdown
Rasl11b	289.02	-0.440062	0.115586	-3.80723	0.00014053	0.00167988	309.56	303.95	303.26	233.47	188.97	248.34	200.79	207.04	Sigdown
Psd	5188.18	-0.339213	0.0891196	-3.80626	0.000141081	0.0016854	5801.69	5087.36	4374.99	4253.21	3450.48	3968.86	4282.17	3733.64	Sigdown
Gpr153	313.488	-0.489472	0.128668	-3.80415	0.000142294	0.00169663	316.92	360.21	295.25	271.12	209.46	221.47	227.82	227.58	Sigdown
Fgfbp3	1503.79	-0.345636	0.0908668	-3.80377	0.000142513	0.00169816	1578.86	1496.18	1558.65	1848.89	1396.81	1140.71	1252.35	1313.28	Sigdown
Syt3	551.079	-0.496302	0.130508	-3.80285	0.00014304	0.00170336	731.85	535.32	421.13	496.11	432.59	367.88	337.22	413.23	Sigdown
Ogfrl1	1892.79	-0.295145	0.07765	-3.80097	0.000144131	0.00171525	1643.39	1739.34	1804.7	2027.76	1501.54	1440.95	1429.97	1504.92	Sigdown
Fam57b	2180.64	-0.309977	0.081699	-3.79414	0.000148159	0.00175758	2499.39	1899.93	1853.9	1891.26	1696.21	1569.75	1629.47	1680.31	Sigdown
Bean1	223.912	-0.469546	0.123861	-3.79091	0.000150099	0.00177835	251.57	198.7	225.44	187.34	158.24	171.43	144.15	148.87	Sigdown
Rusc2	4678.52	-0.275044	0.0725957	-3.78872	0.000151427	0.00179181	5144.99	4412.31	3999.63	4066.82	3555.21	3500.9	3845.85	3672.04	Sigdown
Has3	710.225	-0.263971	0.0697453	-3.78478	0.000153844	0.00181237	740.02	726.77	728.97	811.48	677.35	592.13	617.81	620.28	Sigdown
Fam169a	1098.29	-0.308212	0.0814611	-3.78354	0.00015461	0.00181796	975.25	979	797.64	982.81	850.38	781.17	689.88	699.84	Sigdown
Limd2	1105.5	-0.311001	0.0822263	-3.78225	0.000155416	0.00182513	1298.7	1002.59	1061.99	1065.66	873.15	829.36	908.69	961.64	Sigdown
Col25a1	483.131	-0.380195	0.100646	-3.77755	0.000158377	0.00185605	481.91	495.4	370.78	411.39	374.53	334.52	324.35	323.4	Sigdown
Gm44509	473.259	-0.432988	0.114625	-3.77744	0.000158446	0.00185605	429.63	428.26	418.85	453.75	362.01	324.33	288.31	307.14	Sigdown
Vipr1	119.586	-0.590918	0.156513	-3.77553	0.000159668	0.00186568	135.59	127.93	115.58	134.62	87.66	101.01	66.93	83.84	Sigdown
Klf5	677.609	-0.484072	0.128208	-3.77569	0.000159568	0.00186568	613.41	584.32	939.54	739.93	556.68	418.85	540.58	539	Sigdown
Ppfia4	1286.88	-0.299599	0.0793852	-3.774	0.000160653	0.00187369	1390.18	1306.55	1004.77	1239.81	1017.73	1056.39	1000.07	948.81	Sigdown
Hrh3	136.106	-0.735895	0.19507	-3.77247	0.00016164	0.00188058	178.06	145.17	76.67	173.22	75.13	91.74	101.68	78.71	Sigdown
Dffa	956.825	-0.319399	0.0846893	-3.77142	0.00016232	0.00188723	1083.89	839.27	844.56	1029.88	833.31	811.75	698.89	703.27	Sigdown
Grm3	561.066	-0.505665	0.13421	-3.76772	0.000164748	0.00191308	624.85	417.37	413.12	561.07	310.78	433.67	378.41	300.3	Sigdown
Caskin1	4423.16	-0.286625	0.0761392	-3.76448	0.000166895	0.00193561	5247.9	4212.7	3921.81	4249.45	3494.87	3879.9	3450.71	3631.83	Sigdown
Slc30a3	136.401	-0.81975	0.21781	-3.7636	0.000167486	0.00194005	173.16	109.79	96.13	121.44	84.24	72.28	68.22	60.74	Sigdown
Oprl1	606.477	-0.3835	0.102061	-3.75757	0.000171573	0.00197515	624.85	580.69	433.72	517.77	393.88	457.77	420.88	385.86	Sigdown
Rabgef1	889.528	-0.263493	0.0701539	-3.75592	0.000172703	0.00198571	931.15	883.73	817.09	971.52	687.59	802.48	709.19	798.23	Sigdown
Plcxd3	265.596	-0.530012	0.141129	-3.75551	0.00017299	0.00198778	303.03	223.2	193.4	233.47	199.22	176.99	111.98	171.11	Sigdown
Mrtfa	1708.27	-0.29294	0.0780173	-3.75481	0.000173471	0.00199209	1908.85	1768.37	1597.56	1644.61	1313.71	1313.07	1399.08	1621.28	Sigdown
Dgkk	107.31	-0.650276	0.173476	-3.74851	0.000177888	0.00203656	102.92	112.51	84.68	103.55	54.64	63.01	72.08	68.44	Sigdown
Tesc	101.447	-0.64505	0.172106	-3.74797	0.00017827	0.00203968	125.79	90.73	86.97	113.91	62.61	73.21	73.36	59.89	Sigdown
Map3k13	1393.73	-0.289288	0.077254	-3.74464	0.000180654	0.00206569	1611.53	1338.3	1305.74	1189.92	1115.63	1086.96	1086.31	1169.54	Sigdown
Hecw2	1900.8	-0.282504	0.0755084	-3.74136	0.000183028	0.00208719	1877.81	1612.31	1614.73	1751.93	1572.12	1360.33	1446.7	1268.79	Sigdown
B3galt1	1732.68	-0.296171	0.0791707	-3.74092	0.000183346	0.00208719	1756.11	1557.87	1481.98	1697.33	1419.58	1382.57	1217.59	1270.5	Sigdown
Kcng3	215.024	-0.484537	0.129527	-3.74081	0.000183428	0.00208719	227.07	213.22	171.66	209.93	132.05	153.82	159.6	144.59	Sigdown
Necab2	899.079	-0.348672	0.0932369	-3.73964	0.000184286	0.00209313	963	705.9	718.67	767.23	646.61	633.83	642.26	562.1	Sigdown
Samd10	711.396	-0.34246	0.0916001	-3.73864	0.00018502	0.00210019	846.2	701.36	698.08	620.38	596.52	580.09	550.88	536.43	Sigdown
Fgf10	43.446	-1.22748	0.328964	-3.73136	0.000190446	0.00215263	40.02	48.09	16.02	33.89	11.38	18.53	18.02	11.98	Sigdown
Gm9828	86.5359	-0.728633	0.195392	-3.72908	0.000192179	0.00216828	103.73	76.22	94.98	106.38	63.75	55.6	46.34	63.31	Sigdown
Rita1	304.476	-0.40717	0.109285	-3.72575	0.000194737	0.0021945	350.4	315.75	281.52	327.6	232.23	251.12	218.81	258.38	Sigdown
1700037H04Rik	1233.52	-0.300258	0.0806412	-3.72338	0.000196577	0.00221389	1385.28	1200.39	1033.38	1207.81	1025.69	926.65	1038.69	940.25	Sigdown
Nutf2	876.755	-0.298488	0.0801843	-3.72253	0.000197237	0.00221998	1016.91	955.41	994.47	915.97	768.42	696.84	746.52	939.4	Sigdown
Cdh18	151.221	-0.701096	0.188465	-3.72002	0.000199204	0.00223943	178.88	107.97	115.58	108.26	91.07	79.69	81.09	65.02	Sigdown
Adra1b	189.748	-0.441236	0.118661	-3.71847	0.000200432	0.00224917	196.03	178.74	200.27	176.04	128.64	157.53	124.85	138.6	Sigdown
Ccnyl1	886.021	-0.272627	0.0733432	-3.71714	0.000201489	0.00225832	961.37	853.79	891.48	931.04	782.08	809.9	716.91	703.27	Sigdown
Nr6a1	416.249	-0.314205	0.0846153	-3.71333	0.000204547	0.00228985	466.39	390.15	411.98	449.99	324.44	351.2	341.08	364.47	Sigdown
Exog	682.978	-0.291918	0.0786305	-3.71253	0.000205201	0.00229412	717.96	693.19	582.49	659.92	531.63	547.65	583.06	514.19	Sigdown
Gm42829	159.472	-0.708601	0.190923	-3.71144	0.000206082	0.0022968	207.47	151.52	141.9	142.15	147.99	98.23	83.66	66.73	Sigdown
Rab3d	770.117	-0.39265	0.105797	-3.71136	0.000206152	0.0022968	892.76	856.51	604.24	711.69	605.63	518	570.18	645.09	Sigdown
Sytl5	87.2016	-0.680191	0.183387	-3.70905	0.000208042	0.00231649	99.65	98.9	100.71	96.96	83.1	52.82	54.06	58.18	Sigdown
Mettl22	508.816	-0.322419	0.0869512	-3.70805	0.000208862	0.00232423	584.82	494.49	481.79	449.99	433.73	418.85	386.13	373.88	Sigdown
Rab40b	291.524	-0.498181	0.134561	-3.70227	0.000213678	0.00236936	325.08	260.4	208.28	263.59	192.39	175.14	166.04	215.6	Sigdown
Hs3st5	109.038	-0.632934	0.171013	-3.70109	0.000214672	0.00237897	116.8	117.95	81.25	87.55	79.69	65.79	51.48	64.17	Sigdown
St8sia4	875.677	-0.263114	0.0711617	-3.69741	0.000217811	0.00241231	793.11	870.12	837.69	885.85	720.6	720.94	639.69	734.07	Sigdown
Cdh22	763.125	-0.305143	0.0826748	-3.69088	0.000223479	0.0024707	931.15	757.61	733.55	693.81	643.19	671.82	593.35	616	Sigdown
Slc22a17	8043.2	-0.428582	0.116156	-3.6897	0.00022452	0.00248024	9642.25	7537.13	6613.4	6888.17	5846.8	5479.3	5566.7	5905.89	Sigdown
4833422C13Rik	666.452	-0.296741	0.0806034	-3.68149	0.000231874	0.00254843	632.2	664.16	600.8	749.35	469.02	593.99	552.16	538.14	Sigdown
Cers1	1395.77	-0.329843	0.0897376	-3.67564	0.000237252	0.00260443	1645.84	1384.58	1210.76	1259.58	1079.2	1060.09	1100.47	1141.31	Sigdown
6330403K07Rik	2573.46	-0.274141	0.0747114	-3.66934	0.000243181	0.00266019	3022.95	2586.78	2239.56	2575.65	2225.56	2035.86	2070.94	2293.74	Sigdown
Dact2	288.141	-0.5205	0.142536	-3.6517	0.000260507	0.00283312	262.19	244.98	165.94	219.34	181	161.24	127.42	154	Sigdown
Mfsd2a	2423.04	-0.350987	0.0961402	-3.65078	0.000261441	0.00283833	2958.43	2724.69	2350.57	2666.96	2046.84	2029.37	2033.61	2280.91	Sigdown
Trappc4	651.028	-0.289293	0.0794198	-3.64258	0.000269916	0.00291847	713.06	672.33	643.14	614.73	561.23	592.13	489.1	519.32	Sigdown
Scn1a	1532.77	-0.309916	0.0853282	-3.63205	0.000281176	0.00303144	1522.5	1615.94	1294.3	1548.59	1256.79	1185.19	1247.2	1143.02	Sigdown
Ano4	387.372	-0.35921	0.0989451	-3.6304	0.000282982	0.00304905	387.16	390.15	395.96	435.86	324.44	353.06	315.34	263.51	Sigdown
Brd3os	607.665	-0.374249	0.103201	-3.62641	0.00028739	0.00309092	740.02	576.15	625.98	643.91	503.17	522.63	399	564.67	Sigdown
Gm36251	77.0436	-0.877911	0.242096	-3.62629	0.00028752	0.00309092	71.06	61.7	45.78	57.42	44.4	41.7	20.59	22.24	Sigdown
Hs3st4	193.766	-0.531201	0.146592	-3.62368	0.000290443	0.00311518	194.4	175.11	122.45	158.15	127.5	116.76	118.41	92.4	Sigdown
Fmnl1	696.847	-0.325607	0.0899233	-3.62094	0.00029353	0.00314123	845.38	710.43	680.91	631.67	561.23	598.62	589.49	544.13	Sigdown
Nyap1	1974.88	-0.303692	0.0839651	-3.61688	0.000298173	0.00317984	2095.08	1957.1	1657.07	1665.32	1491.3	1383.49	1657.78	1452.73	Sigdown
Zbtb45	835.451	-0.299339	0.0827586	-3.61701	0.000298022	0.00317984	988.32	856.51	876.6	717.34	665.96	658.85	743.94	728.93	Sigdown
Prickle1	734.037	-0.317426	0.087845	-3.61348	0.000302113	0.00321817	763.7	678.68	675.19	706.99	591.97	573.6	507.12	592.04	Sigdown
Prr16	111.873	-0.612062	0.16959	-3.60907	0.000307293	0.00325734	97.2	119.77	100.71	104.49	48.95	72.28	87.52	68.44	Sigdown
Trnp1	542.408	-0.48047	0.133179	-3.60771	0.000308916	0.00326829	664.05	502.66	398.25	449.99	446.25	353.98	337.22	312.28	Sigdown
Gjd2	249.331	-0.492613	0.136565	-3.60717	0.000309558	0.00327322	224.62	194.17	175.09	235.35	187.84	152.9	140.29	112.93	Sigdown
Prxl2b	121.647	-0.6424	0.178145	-3.60606	0.000310886	0.00328355	153.56	152.43	83.54	147.8	72.86	93.59	91.38	88.12	Sigdown
AC156546.1	1171.33	-0.26872	0.0747268	-3.59603	0.000323105	0.00339915	1103.49	1128.71	1047.11	1233.22	968.77	957.23	813.45	1000.14	Sigdown
Kctd13	1376.08	-0.263143	0.0733727	-3.58639	0.000335291	0.00351351	1529.86	1224.89	1262.26	1318.89	1105.38	1162.95	1128.78	1054.9	Sigdown
Synpr	1393.25	-0.325911	0.0910229	-3.58054	0.000342887	0.00358908	1294.62	1294.75	1203.89	1198.39	1066.68	1134.22	949.88	834.17	Sigdown
Rgs14	174.513	-0.649909	0.181621	-3.57837	0.000345738	0.00361689	252.39	117.95	123.59	143.09	96.76	101.93	108.12	101.81	Sigdown
Gm9954	195.501	-0.545595	0.152737	-3.57213	0.000354089	0.00368337	203.38	168.76	125.88	170.39	132.05	136.22	97.82	94.11	Sigdown
Fsd1	866.317	-0.396452	0.110993	-3.57186	0.000354458	0.00368337	977.7	848.35	693.5	907.5	655.72	622.71	638.4	689.58	Sigdown
Plk3	315.424	-0.420855	0.117846	-3.57124	0.000355292	0.00368998	403.5	339.34	305.55	279.59	261.83	233.52	263.86	237.84	Sigdown
Cntnap5c	420.86	-0.357045	0.10003	-3.56938	0.000357833	0.00371019	432.9	413.74	338.74	395.38	333.55	334.52	296.03	274.63	Sigdown
Tbcc	303.669	-0.366203	0.102615	-3.56871	0.000358749	0.00371762	347.95	371.1	342.17	313.48	223.13	265.95	275.44	299.44	Sigdown
Mrgpre	512.764	-0.408016	0.114441	-3.5653	0.000363442	0.00375584	644.45	445.5	429.14	490.47	367.7	394.75	383.56	372.17	Sigdown
Bex1	571.035	-0.40043	0.112407	-3.56232	0.000367591	0.00379452	556.24	518.99	544.73	537.54	513.42	344.72	422.17	360.19	Sigdown
Hcn2	1036.86	-0.35706	0.100289	-3.5603	0.000370433	0.00381853	1337.91	977.19	880.03	985.64	810.54	871.05	844.34	745.19	Sigdown
Aldoc	5735.82	-0.454055	0.12754	-3.56009	0.000370725	0.00381853	8364.79	7569.8	5574.3	6507.85	5646.44	4850.11	4661.87	5295.88	Sigdown
Gm4202	192.863	-0.57021	0.1607	-3.54829	0.000387736	0.00396957	194.4	154.24	201.41	240.06	174.17	120.46	146.73	94.97	Sigdown
Pnck	727.706	-0.378222	0.106885	-3.5386	0.000402262	0.00409138	827.41	643.29	534.43	732.4	517.97	581.01	503.26	507.34	Sigdown
Igsf21	1050.32	-0.331316	0.0937124	-3.53545	0.00040708	0.00413138	1226.01	1126.9	856	967.75	826.48	778.39	848.2	872.67	Sigdown
Ly6e	812.171	-0.370357	0.105089	-3.5242	0.00042476	0.00428522	1000.57	821.13	670.61	748.41	671.65	528.19	603.65	707.54	Sigdown
Jph1	276.483	-0.413734	0.117501	-3.52111	0.000429745	0.00432849	264.64	266.75	223.16	247.59	219.71	210.35	176.33	149.72	Sigdown
Iba57	349.943	-0.384793	0.109361	-3.51855	0.000433911	0.00436448	460.67	356.58	318.14	369.97	281.18	296.53	293.46	285.76	Sigdown
Gm2115	254.115	-0.400332	0.114022	-3.51099	0.000446436	0.0044749	320.18	260.4	265.5	258.88	242.48	190.89	200.79	206.19	Sigdown
Gm16054	121.538	-0.549171	0.15657	-3.50752	0.000452308	0.00452405	124.97	130.65	97.27	146.86	92.21	95.45	70.79	82.99	Sigdown
Krt222	200.56	-0.510685	0.145663	-3.50593	0.000455015	0.00454383	178.06	173.3	177.38	157.21	169.62	111.2	101.68	100.96	Sigdown
Dhcr7	2470.54	-0.28992	0.0827734	-3.50257	0.000460791	0.00459659	2867.76	2467.01	1946.6	2287.58	1893.15	1957.09	2088.96	1898.48	Sigdown
Asic4	154.898	-0.616096	0.176127	-3.49802	0.000468725	0.00465618	186.23	202.33	125.88	142.15	110.42	125.1	83.66	108.66	Sigdown
1110002E22Rik	80.5624	-0.785348	0.224513	-3.498	0.000468758	0.00465618	70.24	94.36	117.87	96.02	50.09	84.33	38.61	43.63	Sigdown
Lmo2	104.4	-0.630233	0.180266	-3.49613	0.000472053	0.00468393	98.83	107.06	83.54	120.5	61.47	72.28	59.21	71.01	Sigdown
Larp6	303.854	-0.423859	0.12135	-3.49287	0.000477861	0.00472399	327.53	284.9	220.87	268.3	190.11	221.47	193.06	217.31	Sigdown
Ly6h	2688.79	-0.320883	0.0921084	-3.48376	0.000494429	0.00486462	3195.3	2542.32	2191.5	2369.48	2207.35	1949.68	2136.58	1960.93	Sigdown
Trappc6b	1168.35	-0.276493	0.0794512	-3.48003	0.000501351	0.00491718	1214.57	1170.45	1079.16	1262.41	994.96	1054.53	961.46	894.91	Sigdown
Trhde	182.916	-0.500263	0.144051	-3.47282	0.000515011	0.00502479	201.75	174.21	204.84	153.45	161.65	131.58	100.39	124.06	Sigdown
Paqr8	4451.83	-0.29738	0.08566	-3.47164	0.000517298	0.00503921	5518.26	4914.97	4211.34	4758.74	4122.13	3976.27	3693.97	3999.72	Sigdown
Chrm3	287.332	-0.496482	0.143065	-3.47032	0.000519844	0.00505873	351.22	264.03	197.98	241.94	188.97	164.94	175.05	220.73	Sigdown
Gm37233	148.922	-0.533338	0.153835	-3.46694	0.000526415	0.00511734	143.76	144.26	151.06	192.04	116.12	121.39	101.68	96.68	Sigdown
Tubb2a	19707.1	-0.266871	0.0770077	-3.46551	0.00052922	0.00513126	18582.1	17710	17355.8	17394.1	15693.9	13696.9	16921.5	12746.9	Sigdown
Gpr12	504.113	-0.32343	0.0934531	-3.46088	0.000538416	0.00521232	526.02	401.94	410.83	431.16	356.32	350.28	386.13	329.39	Sigdown
Hipk4	226	-0.441348	0.127608	-3.45862	0.000542944	0.00524799	268.73	205.96	218.58	247.59	196.94	160.31	148.02	187.37	Sigdown
Ramp3	57.7474	-0.890333	0.25778	-3.45385	0.000552654	0.00532807	63.71	38.11	51.5	68.72	23.91	29.65	46.34	22.24	Sigdown
Mvd	800.567	-0.324918	0.0941372	-3.45153	0.000557408	0.00536835	804.54	816.59	631.7	686.28	586.27	556.92	602.36	605.73	Sigdown
Galr2	62.9442	-1.03392	0.300468	-3.44101	0.000579542	0.00555006	75.15	69.86	48.06	93.2	33.01	18.53	28.32	59.03	Sigdown
Carmil2	253.759	-0.434251	0.126245	-3.43975	0.00058226	0.00557037	266.27	304.86	211.71	206.16	196.94	165.87	209.8	165.98	Sigdown
Gpr155	862.355	-0.289027	0.0840546	-3.43856	0.000584823	0.00558346	837.21	825.66	724.4	821.84	697.84	743.18	567.61	616.85	Sigdown
Ccdc3	727.979	-0.295927	0.0861783	-3.43389	0.000594975	0.00566302	848.65	737.65	763.31	832.19	736.54	613.44	612.66	632.25	Sigdown
Sh3yl1	233.113	-0.490986	0.143021	-3.43296	0.000597025	0.00567675	256.47	252.24	140.76	222.17	168.48	157.53	149.3	148.87	Sigdown
D630023F18Rik	97.471	-0.749495	0.218513	-3.42997	0.000603643	0.00573092	102.1	70.77	59.51	77.19	42.12	31.51	57.92	54.76	Sigdown
Panx2	910.272	-0.353048	0.10293	-3.42999	0.000603611	0.00573092	1083.89	864.68	706.09	775.71	698.97	710.74	625.53	654.5	Sigdown
Tubb4a	6771.14	-0.554998	0.161914	-3.42774	0.000608627	0.00577238	7121.63	5200.78	4802.99	5682.24	5002.11	3300.74	3034.98	4187.08	Sigdown
Wnt4	438.603	-0.319544	0.093267	-3.42612	0.000612275	0.00579521	437.8	420.09	426.86	463.17	377.95	333.6	296.03	388.42	Sigdown
Deaf1	2674.79	-0.264507	0.0773008	-3.42179	0.000622095	0.00588219	3080.13	2749.19	2223.54	2596.36	2261.99	2158.18	2176.48	2275.77	Sigdown
Rpp25	65.5415	-0.707193	0.206887	-3.41826	0.00063022	0.00594999	64.53	52.62	62.94	56.48	28.46	41.7	36.04	37.64	Sigdown
Fxyd2	37.4076	-1.15837	0.33906	-3.41642	0.000634507	0.00598441	77.6	30.85	34.33	48.01	25.04	24.09	27.03	11.12	Sigdown
Glra3	51.0583	-1.0459	0.30627	-3.41496	0.00063792	0.00601357	31.85	49	22.89	37.66	25.04	25.95	10.3	7.7	Sigdown
Pnpo	385.83	-0.301067	0.0883628	-3.40717	0.000656404	0.00618157	410.85	385.61	367.35	352.08	308.51	316.92	298.61	307.14	Sigdown
Dok3	86.8405	-0.714371	0.209699	-3.40666	0.000657635	0.00618693	111.08	68.96	92.7	95.08	69.44	52.82	37.33	63.31	Sigdown
Pla2g4e	190.703	-0.434074	0.127975	-3.39188	0.000694158	0.00648158	173.16	214.13	193.4	183.57	160.51	155.68	124.85	124.06	Sigdown
Clvs2	253.506	-0.451006	0.133002	-3.39098	0.000696437	0.00649637	220.53	243.16	172.8	232.52	152.55	184.4	155.74	144.59	Sigdown
Ntng2	1723.63	-0.274575	0.0809806	-3.39062	0.000697346	0.0065016	1939.07	1696.69	1454.51	1605.07	1372.91	1440.02	1323.14	1402.25	Sigdown
Rnf182	552.831	-0.27294	0.0807267	-3.38103	0.000722144	0.00669809	576.66	664.16	588.21	635.44	480.4	529.12	499.39	527.88	Sigdown
Mdfi	75.6792	-0.796969	0.235818	-3.37959	0.000725941	0.00671792	89.85	90.73	133.89	93.2	54.64	37.99	74.65	67.59	Sigdown
Bmyc	248.829	-0.468151	0.138531	-3.37939	0.000726463	0.00671943	289.96	208.68	236.89	300.3	215.16	183.48	169.9	181.38	Sigdown
Gm37459	204.176	-0.42324	0.125741	-3.36598	0.000762731	0.00700288	205.83	232.27	192.26	260.77	157.1	179.77	149.3	176.24	Sigdown
Acvr1c	81.3482	-0.739279	0.220258	-3.35642	0.000789594	0.00723176	83.31	76.22	66.37	66.84	29.6	61.16	48.91	35.93	Sigdown
Crtac1	663.91	-0.322421	0.0961591	-3.35299	0.000799425	0.00730746	677.12	655.09	473.78	562.95	472.43	451.28	526.42	454.3	Sigdown
Syndig1l	134.093	-0.581724	0.173738	-3.34828	0.000813161	0.00739683	164.99	114.32	115.58	146.86	83.1	114.91	92.67	72.72	Sigdown
Ptgds	2138.07	-1.07108	0.319947	-3.34767	0.000814951	0.0074059	1708.73	3228.26	5285.92	3441.73	1549.36	1670.76	1545.8	1736.78	Sigdown
Lysmd2	425.453	-0.306918	0.0916793	-3.34774	0.00081474	0.0074059	450.05	469.09	405.11	433.04	383.64	306.72	343.66	388.42	Sigdown
mt-Atp6	304.889	-0.475388	0.14204	-3.34686	0.000817338	0.00742038	364.29	340.25	506.96	384.09	363.15	216.84	314.05	255.81	Sigdown
Npy	436.288	-0.48888	0.146128	-3.34556	0.000821163	0.00745149	539.9	471.81	367.35	343.61	395.02	278.92	248.41	307.14	Sigdown
Prrt4	210.089	-0.452529	0.13527	-3.34538	0.000821685	0.0074526	228.7	180.56	228.88	195.81	144.58	159.38	166.04	140.31	Sigdown
Slc7a4	713.008	-0.305873	0.0915431	-3.34131	0.000833854	0.00755198	813.53	654.18	599.66	692.86	607.9	556.92	504.54	566.38	Sigdown
Ecel1	77.6025	-0.622112	0.186316	-3.33901	0.000840771	0.00760356	101.28	84.38	75.53	73.43	46.67	59.31	60.49	52.19	Sigdown
Gpc5	176.099	-0.516304	0.154689	-3.33769	0.000844771	0.00763235	222.98	177.84	148.77	193.93	121.81	116.76	162.17	124.06	Sigdown
Plpp6	828.988	-0.268132	0.0807067	-3.3223	0.000892783	0.00801574	924.61	825.66	827.39	804.89	733.13	667.19	649.98	757.17	Sigdown
Scrt2	574.72	-0.322923	0.0972512	-3.3205	0.000898557	0.00805984	729.4	649.64	604.24	586.49	476.99	526.34	523.85	528.73	Sigdown
Myl6b	756.133	-0.307557	0.0926413	-3.31987	0.000900596	0.00807056	940.13	764.87	726.68	801.12	700.11	582.87	606.22	724.65	Sigdown
Pcsk1n	3733.48	-0.538169	0.162106	-3.31986	0.000900616	0.00807056	5011.03	3818.02	3481.22	3314.64	2807.28	2915.25	2714.49	2325.4	Sigdown
Zfp580	1113.43	-0.282452	0.0851951	-3.31535	0.000915271	0.00816273	1405.7	1080.62	1112.34	1155.09	899.33	979.47	956.31	1072.87	Sigdown
Cnnm4	678.41	-0.277122	0.0836113	-3.31442	0.00091835	0.00817458	719.6	646.92	606.52	720.17	552.12	520.78	613.95	544.13	Sigdown
Mtfp1	206.158	-0.469651	0.142152	-3.30385	0.000953661	0.00843665	200.11	176.93	136.18	167.57	125.22	139.92	109.4	118.07	Sigdown
Ets2	1089.34	-0.271323	0.0823289	-3.29559	0.000982136	0.00864761	1251.33	1042.51	952.13	1068.48	959.67	848.81	840.47	929.99	Sigdown
Lrp8os2	307.502	-0.421967	0.128246	-3.29029	0.00100084	0.00877916	370.01	286.71	325.01	398.21	259.55	232.59	269	270.36	Sigdown
Mpv17l	1106.15	-0.293482	0.0893435	-3.28487	0.00102029	0.00893304	1044.68	979.91	899.49	1081.66	839	881.25	834.04	719.52	Sigdown
Pou3f1	178.425	-0.506391	0.154406	-3.27961	0.00103952	0.00906741	214	148.8	146.48	191.1	95.63	135.29	150.59	114.64	Sigdown
Chst12	589.018	-0.377483	0.115097	-3.2797	0.00103916	0.00906741	764.52	585.22	537.86	619.44	496.34	435.53	438.9	559.53	Sigdown
Baiap3	163.018	-0.521125	0.159209	-3.27321	0.00106333	0.00924921	205.83	175.11	139.62	161.92	126.36	105.64	133.86	113.79	Sigdown
Pld5	142.14	-0.459748	0.140704	-3.26749	0.00108505	0.00940312	163.36	176.02	152.2	150.62	107.01	117.69	120.99	121.49	Sigdown
Scel	37.7798	-0.965769	0.295661	-3.26648	0.00108893	0.00943237	34.31	35.39	54.93	44.25	20.49	22.24	20.59	22.24	Sigdown
Scn1b	490.75	-0.390462	0.119613	-3.26437	0.00109706	0.00948594	559.5	531.69	368.49	401.97	375.67	368.81	297.32	379.01	Sigdown
Nkiras1	451.118	-0.318951	0.0977881	-3.26165	0.00110764	0.00955457	526.83	452.75	452.03	469.75	377.95	360.47	368.11	417.51	Sigdown
Gfra2	451.692	-0.392505	0.120346	-3.26146	0.00110839	0.00955663	480.27	390.15	455.47	398.21	339.24	373.44	214.95	377.3	Sigdown
Prkch	74.7753	-0.699934	0.215119	-3.2537	0.00113912	0.0097968	63.71	87.1	53.79	71.55	43.26	31.51	42.47	53.04	Sigdown
Prrt3	524.452	-0.387392	0.119136	-3.25167	0.00114729	0.00983753	597.89	470.9	370.78	549.77	390.47	379.93	382.27	373.02	Sigdown
Gm49654	648.146	-0.324737	0.100167	-3.24194	0.00118718	0.0101008	775.95	599.74	543.58	642.97	466.74	522.63	565.04	497.93	Sigdown
Pqlc2	383.848	-0.296487	0.091458	-3.24178	0.00118787	0.010102	444.34	432.79	390.24	401.03	331.27	321.55	325.64	379.01	Sigdown
C230034O21Rik	523.184	-0.295091	0.0910646	-3.24045	0.0011934	0.0101444	604.43	509.92	486.36	471.64	373.39	454.06	393.85	464.57	Sigdown
Lamp5	78.1278	-0.735164	0.227018	-3.23835	0.00120225	0.0102104	92.3	78.03	58.36	78.14	69.44	46.33	32.18	37.64	Sigdown
Slc2a6	517.452	-0.385412	0.11904	-3.23766	0.00120513	0.0102302	663.24	464.55	486.36	442.45	437.14	413.29	379.69	348.21	Sigdown
Zc3h3	798.32	-0.264319	0.0816815	-3.23597	0.00121231	0.0102844	993.22	852.88	836.55	827.48	720.6	648.66	770.97	787.11	Sigdown
Stc1	593.166	-0.289181	0.0894662	-3.2323	0.00122799	0.0104006	570.12	561.63	677.48	673.1	484.96	493.91	538.01	512.48	Sigdown
Pcdhb8	297.759	-0.332036	0.10283	-3.22899	0.00124228	0.0105026	332.44	268.57	304.41	321.96	275.49	222.4	239.4	240.41	Sigdown
Slc35f2	111.617	-0.540908	0.167801	-3.2235	0.00126634	0.0106722	110.27	99.81	102.99	94.14	59.2	88.03	64.35	66.73	Sigdown
Aqp11	349.212	-0.309137	0.0959854	-3.22066	0.00127894	0.0107687	344.69	381.08	305.55	325.72	277.77	265.95	284.45	271.21	Sigdown
Grasp	181.416	-0.434273	0.134891	-3.21942	0.00128448	0.0108056	180.51	172.39	177.38	213.7	126.36	119.54	153.16	152.29	Sigdown
Ncoa7	1700.77	-0.264756	0.082304	-3.2168	0.00129629	0.0108722	1516.79	1582.37	1400.73	1625.78	1456.01	1321.41	1132.65	1190.08	Sigdown
Gm47033	61.0304	-0.881423	0.27432	-3.21312	0.00131302	0.0109863	56.36	58.98	29.75	67.78	30.74	33.36	24.45	27.38	Sigdown
Cntn4	157.704	-0.50141	0.15606	-3.21293	0.00131388	0.0109886	163.36	154.24	120.16	138.38	127.5	110.27	74.65	94.97	Sigdown
Lingo3	412.012	-0.441205	0.13739	-3.21133	0.00132124	0.0110304	499.06	340.25	275.8	377.5	293.71	310.43	275.44	225.01	Sigdown
Srrd	173.181	-0.473957	0.147978	-3.2029	0.00136052	0.0112577	195.21	177.84	189.97	168.51	89.93	139	149.3	147.16	Sigdown
2900052N01Rik	276.992	-0.40697	0.127174	-3.20011	0.00137376	0.0113472	334.89	311.21	288.39	317.25	264.11	193.67	249.7	240.41	Sigdown
Ndufaf5	381.143	-0.299692	0.0936969	-3.19853	0.00138132	0.0113945	395.33	394.69	333.02	403.86	275.49	350.28	294.75	318.27	Sigdown
B930036N10Rik	324.096	-0.402939	0.126096	-3.19549	0.00139595	0.0114848	307.93	469.99	506.96	353.02	317.61	335.45	285.74	295.17	Sigdown
Gpr61	300.907	-0.354589	0.11106	-3.19277	0.00140917	0.0115579	277.71	293.07	281.52	274.89	223.13	247.42	203.36	206.19	Sigdown
Grb14	763.938	-0.318945	0.100017	-3.18892	0.00142804	0.0116768	840.48	637.85	549.31	603.43	588.55	525.41	480.09	520.18	Sigdown
Nrn1	534.028	-0.30894	0.0969363	-3.18704	0.00143737	0.0117325	508.86	461.83	449.74	569.54	476.99	359.54	389.99	385	Sigdown
Mroh1	1822.1	-0.283912	0.0891477	-3.18474	0.00144886	0.0118038	2126.11	1863.64	1684.54	1876.2	1609.69	1379.79	1596	1622.13	Sigdown
Egr4	160.696	-0.912753	0.287177	-3.17837	0.00148108	0.0120263	241.77	173.3	121.3	137.44	69.44	95.45	131.28	64.17	Sigdown
Ypel1	1189.6	-0.268263	0.0844489	-3.17663	0.00148999	0.0120829	1286.45	1208.55	995.62	979.99	939.18	974.84	925.42	878.65	Sigdown
Gm49064	125.382	-0.549049	0.172893	-3.17566	0.00149496	0.0121165	119.25	134.28	195.69	128.03	97.9	89.89	102.97	101.81	Sigdown
Casr	49.1108	-0.824323	0.259658	-3.17465	0.00150018	0.0121392	39.21	47.18	59.51	41.42	34.15	25.95	23.17	22.24	Sigdown
Strip2	648.309	-0.277272	0.0876076	-3.16493	0.00155119	0.0124817	705.71	533.51	552.74	550.71	492.93	504.1	462.07	476.54	Sigdown
Tfap2d	64.0475	-0.804598	0.25426	-3.16448	0.00155363	0.0124959	60.44	88.01	67.52	45.19	38.71	50.97	18.02	39.36	Sigdown
Grp	100.628	-0.59697	0.188963	-3.1592	0.00158204	0.0126971	115.17	79.84	56.07	95.08	58.06	58.38	60.49	54.76	Sigdown
Gm37176	98.069	-0.599037	0.190199	-3.14953	0.00163532	0.0130407	106.18	114.32	130.46	96.02	93.35	65.79	56.63	77.86	Sigdown
Lrfn3	1046.04	-0.278305	0.0883781	-3.14902	0.00163818	0.0130579	1207.22	973.56	1013.93	947.98	865.18	771.9	809.58	968.49	Sigdown
4921514A10Rik	97.885	-0.511096	0.162334	-3.14842	0.00164154	0.0130791	120.89	98.9	124.74	103.55	60.33	85.25	87.52	80.42	Sigdown
Gm30371	63.7741	-0.733723	0.233412	-3.14347	0.00166959	0.0132518	35.94	53.53	53.79	65.9	25.04	30.58	37.33	32.51	Sigdown
Gpr52	165.846	-0.503908	0.160583	-3.138	0.00170108	0.0134523	124.97	170.58	106.43	161.92	97.9	106.57	100.39	94.11	Sigdown
Rerg	85.3757	-0.628009	0.200141	-3.13783	0.00170205	0.0134523	68.61	70.77	92.7	89.43	47.81	56.53	59.21	44.49	Sigdown
Pde7b	453.95	-0.344624	0.109921	-3.13518	0.00171747	0.0135455	500.69	402.85	446.31	523.41	392.75	400.31	330.78	350.78	Sigdown
Zfp469	791.994	-0.308401	0.0985851	-3.12827	0.00175839	0.013781	996.49	721.32	740.42	772.88	657.99	678.31	544.44	725.51	Sigdown
Prelid3a	496.902	-0.29166	0.093317	-3.12548	0.00177518	0.013895	525.2	460.01	474.92	398.21	374.53	437.38	364.25	342.22	Sigdown
Entpd2	384.183	-0.398225	0.127442	-3.12476	0.00177949	0.0139171	503.96	383.8	308.98	385.03	318.75	274.29	259.99	348.21	Sigdown
Chsy3	529.762	-0.279295	0.0894846	-3.12115	0.00180145	0.014036	529.28	579.78	522.98	477.29	418.93	466.11	437.61	415.8	Sigdown
Cmbl	93.7939	-0.555783	0.178227	-3.11839	0.00181839	0.0141562	102.1	116.14	121.3	136.5	78.55	76.91	72.08	94.11	Sigdown
Fibcd1	147.57	-0.517018	0.165962	-3.11528	0.00183772	0.0142769	193.58	166.04	144.19	163.8	88.79	159.38	126.14	93.26	Sigdown
Cntn2	864.926	-0.311199	0.100216	-3.10529	0.0019009	0.0146459	917.26	881.01	624.83	779.47	701.25	640.32	661.57	586.91	Sigdown
Gm8850	61.9828	-0.744297	0.239987	-3.1014	0.00192606	0.0147946	63.71	63.51	78.96	128.03	36.43	60.23	46.34	54.76	Sigdown
Ncam2	3656.29	-0.270347	0.0872185	-3.09965	0.0019375	0.0148483	3285.96	3588.46	3070.39	3697.79	3303.62	2909.69	2427.47	2671.04	Sigdown
Slc36a1	1348.81	-0.274967	0.0887375	-3.09866	0.00194397	0.0148918	1596.02	1223.98	1243.95	1327.36	1067.82	1152.76	958.89	1271.35	Sigdown
Rspo2	248.289	-0.438575	0.141748	-3.09405	0.00197445	0.0150891	250.76	239.53	175.09	208.99	147.99	164.94	155.74	177.1	Sigdown
Tmem158	392.899	-0.419254	0.136156	-3.07922	0.00207544	0.0156867	387.16	302.14	275.8	355.85	260.69	235.37	254.85	240.41	Sigdown
Map1lc3a	1417.42	-0.300193	0.0976447	-3.07434	0.00210966	0.0158683	1524.95	1381.85	1191.31	1386.67	1158.89	1064.73	1195.71	1042.92	Sigdown
1110008P14Rik	754.916	-0.302682	0.098572	-3.07067	0.00213583	0.0160136	857.63	747.63	630.56	709.81	655.72	528.19	580.48	628.83	Sigdown
Gm12371	84.1609	-0.738834	0.241304	-3.06184	0.00219978	0.0163944	58.81	100.71	45.78	86.61	54.64	40.77	24.45	53.9	Sigdown
Mir670hg	266.121	-0.324097	0.105964	-3.05856	0.00222402	0.0165552	292.41	293.97	262.06	275.83	240.2	214.98	229.1	217.31	Sigdown
Abhd8	1620.62	-0.282365	0.0924998	-3.0526	0.00226864	0.0167895	1812.47	1759.3	1498	1424.33	1315.99	1286.2	1333.43	1406.53	Sigdown
Otub2	587.647	-0.282888	0.0931513	-3.03687	0.0023905	0.0175567	707.34	572.52	526.42	551.66	516.83	482.79	422.17	516.75	Sigdown
Kiss1r	134.876	-0.509589	0.167857	-3.03585	0.00239856	0.0176089	142.94	150.62	124.74	141.21	86.52	102.86	90.1	112.08	Sigdown
Chrm4	178.747	-0.479013	0.158241	-3.02711	0.00246904	0.0180413	204.2	161.5	135.04	132.74	144.58	112.13	97.82	102.67	Sigdown
Srsf12	771.23	-0.269321	0.0889744	-3.02695	0.00247031	0.0180435	751.45	648.74	651.16	783.24	662.55	579.16	535.43	576.64	Sigdown
Gpr3	60.129	-0.708525	0.234616	-3.01994	0.00252829	0.0184238	87.4	67.14	67.52	49.89	50.09	34.29	46.34	37.64	Sigdown
Ret	128.953	-0.492471	0.163141	-3.01868	0.00253878	0.0184786	145.39	133.38	96.13	136.5	107.01	81.55	84.95	92.4	Sigdown
F730043M19Rik	632.455	-0.318722	0.105802	-3.01244	0.00259155	0.0187895	653.44	593.39	488.65	483.88	487.23	443.87	455.63	399.54	Sigdown
Fxn	273.92	-0.328121	0.108966	-3.01121	0.00260209	0.0188586	331.62	266.75	297.54	324.78	261.83	219.62	238.11	254.1	Sigdown
2900037B21Rik	287.623	-0.384791	0.127813	-3.01057	0.0026076	0.0188839	367.56	256.77	376.5	317.25	274.35	252.05	213.66	266.08	Sigdown
Bnip5	83.3933	-0.637311	0.21198	-3.00646	0.00264306	0.019111	83.31	77.12	49.21	88.49	59.2	44.48	47.62	42.78	Sigdown
Cdh1	107.143	-1.62208	0.539799	-3.00497	0.0026561	0.0191794	94.75	186	363.91	247.59	91.07	66.72	66.93	65.02	Sigdown
Arc	540.389	-0.356987	0.119024	-2.9993	0.00270604	0.0194685	683.66	509.01	585.93	568.6	377.95	530.05	538.01	390.13	Sigdown
Tmppe	250.362	-0.343588	0.114564	-2.9991	0.00270779	0.0194736	267.91	315.75	225.44	274.89	201.5	241.86	212.37	200.2	Sigdown
Zdhhc16	502.425	-0.282692	0.0943553	-2.99604	0.00273514	0.0196325	566.86	589.76	480.64	487.64	434.87	416.99	450.48	448.31	Sigdown
Ngfr	243.841	-0.405101	0.135273	-2.9947	0.00274717	0.0197112	282.61	283.99	262.06	242.88	225.4	223.32	135.15	220.73	Sigdown
Rps6kl1	293.832	-0.346668	0.115957	-2.98962	0.00279327	0.0200267	306.3	265.85	250.62	326.66	200.36	222.4	222.67	257.52	Sigdown
Coch	259.56	-0.398316	0.133512	-2.98338	0.0028508	0.0203294	237.69	293.97	256.34	231.58	173.04	231.66	202.07	166.83	Sigdown
C1galt1c1	438.671	-0.286487	0.0960332	-2.9832	0.00285247	0.0203294	454.95	427.35	434.87	424.57	357.46	381.78	330.78	355.91	Sigdown
Kcnj9	317.367	-0.442809	0.148585	-2.98016	0.00288097	0.0204937	318.55	313.93	211.71	357.73	278.91	219.62	182.77	205.33	Sigdown
Paqr3	530.7	-0.306624	0.102896	-2.97995	0.00288296	0.0204937	597.08	510.82	518.41	551.66	446.25	442.01	512.26	368.74	Sigdown
Lmo1	343.742	-0.291896	0.0980563	-2.97682	0.00291256	0.0206443	356.12	347.5	313.56	302.19	300.54	266.88	272.86	242.98	Sigdown
Cygb	280.742	-0.324772	0.109211	-2.97379	0.00294144	0.0208265	255.66	292.16	216.29	252.29	215.16	205.72	195.64	197.63	Sigdown
Pcdhac2	1293.92	-0.265128	0.0892737	-2.96984	0.00297958	0.0210554	1395.9	1149.58	913.22	1162.62	944.87	1014.69	961.46	931.7	Sigdown
Pnoc	116.299	-0.622777	0.210429	-2.95956	0.00308081	0.0216479	161.73	132.47	65.23	100.73	75.13	86.18	72.08	67.59	Sigdown
Tmem74	424.415	-0.389266	0.131829	-2.95281	0.00314899	0.0220523	436.17	292.16	302.12	379.38	231.09	314.14	305.04	230.14	Sigdown
Lhx6	630.294	-0.38027	0.1288	-2.9524	0.00315317	0.0220734	691.82	505.38	480.64	477.29	375.67	462.4	440.19	380.72	Sigdown
Trpv2	185.043	-0.455622	0.154505	-2.94891	0.00318896	0.0222905	209.92	148.8	137.33	177.92	132.05	133.44	104.25	122.34	Sigdown
Ankrd33b	189.239	-0.421645	0.143027	-2.94801	0.0031983	0.0223474	193.58	205.06	175.09	193.93	177.59	169.58	97.82	126.62	Sigdown
Nefh	127.799	-0.520815	0.17668	-2.94779	0.00320053	0.0223547	156.01	141.54	102.99	113.91	107.01	95.45	82.37	76.14	Sigdown
Smim17	139.532	-0.500432	0.169827	-2.94672	0.00321164	0.0223951	135.59	146.08	121.3	111.08	109.29	110.27	86.24	59.89	Sigdown
Emx1	147.189	-0.55181	0.187617	-2.94116	0.00326985	0.0227284	200.93	136.1	108.72	109.2	118.39	73.21	96.53	94.11	Sigdown
Gm11223	116.398	-0.501888	0.170746	-2.93938	0.00328866	0.0228282	122.52	123.4	127.03	128.03	135.47	75.99	64.35	78.71	Sigdown
Armc6	543.315	-0.338654	0.115211	-2.93941	0.00328838	0.0228282	672.22	512.64	439.44	480.11	388.19	464.25	378.41	433.77	Sigdown
Gm41505	84.5025	-0.620722	0.211339	-2.93709	0.00331305	0.0229774	102.1	68.96	66.37	90.37	51.23	43.55	63.07	57.32	Sigdown
Abhd17a	1665.46	-0.284212	0.0971204	-2.92639	0.00342919	0.0236512	2022.38	1871.81	1559.8	1471.4	1359.24	1517.86	1475.01	1339.8	Sigdown
A330074H02Rik	746.728	-0.313946	0.107744	-2.91381	0.00357044	0.0244718	901.74	721.32	882.32	835.02	672.79	651.44	604.94	753.74	Sigdown
AA386476	53.3273	-0.69039	0.23761	-2.90556	0.00366592	0.0249979	87.4	72.59	49.21	65.9	52.37	37.99	43.76	38.5	Sigdown
Syndig1	225.777	-0.371663	0.128026	-2.90302	0.00369583	0.0251193	222.98	222.29	176.24	205.22	147.99	174.21	182.77	138.6	Sigdown
Spr	348.136	-0.349742	0.120665	-2.89844	0.00375019	0.0254148	396.15	405.57	400.53	339.84	305.09	293.75	280.59	328.53	Sigdown
Kcnk3	239.492	-0.411596	0.142253	-2.89341	0.00381081	0.0257323	258.11	281.27	172.8	208.99	132.05	209.42	160.89	189.08	Sigdown
Sphk1	62.2411	-0.597242	0.206518	-2.89197	0.00382835	0.0258414	78.41	95.27	81.25	62.13	59.2	55.6	48.91	46.2	Sigdown
A830036E02Rik	232.253	-0.394784	0.136584	-2.8904	0.00384747	0.0259423	284.24	196.89	254.05	203.34	203.77	193.67	150.59	165.12	Sigdown
Car15	51.898	-0.75239	0.260645	-2.88664	0.00389379	0.0262073	76.78	66.23	46.92	54.6	45.54	40.77	25.74	33.37	Sigdown
Grm4	1004.25	-0.290223	0.100606	-2.88475	0.00391725	0.0263059	1258.68	1006.22	892.62	919.74	783.22	909.97	907.4	740.91	Sigdown
C2cd4c	223.91	-0.330748	0.11477	-2.88183	0.00395372	0.0264698	217.27	218.66	199.12	173.22	176.45	163.09	154.45	150.58	Sigdown
Fbll1	254.55	-0.371776	0.129008	-2.88181	0.00395404	0.0264698	271.18	207.78	185.39	198.63	167.34	195.52	172.47	136.03	Sigdown
9130024F11Rik	92.7265	-0.557123	0.19337	-2.88112	0.00396261	0.0265082	115.98	88.92	80.11	85.67	54.64	71.35	63.07	63.31	Sigdown
F8a	286.928	-0.373366	0.129607	-2.88076	0.00396722	0.0265201	390.43	293.97	247.19	290.89	200.36	243.71	253.56	248.97	Sigdown
Crip3	143.676	-0.376032	0.130856	-2.87363	0.00405785	0.0269811	160.91	170.58	181.96	156.27	119.53	141.78	114.55	136.03	Sigdown
Dact1	544.555	-0.31703	0.110385	-2.87204	0.00407828	0.0270976	534.18	431.89	591.65	627.91	402.99	499.47	444.05	405.53	Sigdown
Kctd7	567.152	-0.271714	0.0947086	-2.86895	0.00411834	0.0272669	584.82	629.68	484.08	555.42	426.9	479.08	530.28	438.04	Sigdown
Nell1	568.42	-0.285327	0.0994533	-2.86895	0.00411834	0.0272669	575.02	557.1	407.4	493.29	471.3	420.7	387.42	394.41	Sigdown
Pcdh20	273.472	-0.468551	0.163308	-2.86912	0.00411622	0.0272669	312.02	254.96	170.51	233.47	217.43	194.6	110.69	178.81	Sigdown
Egfl7	49.1988	-0.74828	0.260858	-2.86853	0.00412382	0.0272897	65.34	49.9	50.35	48.01	34.15	28.73	18.02	44.49	Sigdown
Fndc5	350.81	-0.319691	0.111486	-2.86754	0.00413672	0.0273478	413.3	311.21	323.86	356.79	276.63	298.38	247.12	302.01	Sigdown
Pex10	327.853	-0.313668	0.109548	-2.8633	0.00419253	0.0276016	396.96	390.15	282.66	364.32	289.15	290.97	274.15	302.01	Sigdown
Psmg1	360.813	-0.275706	0.0963393	-2.86182	0.00421216	0.0277113	422.28	388.33	394.81	370.91	298.26	377.15	289.6	331.96	Sigdown
Hspb1	88.942	-0.55894	0.195322	-2.86163	0.00421464	0.0277178	99.65	134.28	151.06	115.79	99.04	67.65	79.8	92.4	Sigdown
Mlip	187.208	-0.437237	0.152822	-2.86109	0.00422188	0.0277459	213.18	179.65	136.18	193.93	155.96	158.46	100.39	119.78	Sigdown
Inpp5j	505.879	-0.356502	0.124876	-2.85486	0.00430558	0.0282067	621.58	499.94	403.97	478.23	423.48	353.06	422.17	373.02	Sigdown
Bvht	42.6827	-0.775992	0.272831	-2.84422	0.004452	0.0289125	44.92	60.79	54.93	55.54	30.74	24.09	43.76	29.09	Sigdown
Srd5a1	491.149	-0.28368	0.0997434	-2.8441	0.00445377	0.0289139	539.9	471.81	378.79	461.28	384.78	409.58	347.52	381.58	Sigdown
Kcnk12	102.419	-0.664922	0.233984	-2.84175	0.00448671	0.0290671	115.98	119.77	77.82	109.2	66.03	73.21	88.81	41.92	Sigdown
Rxrg	251.32	-0.361483	0.127495	-2.83527	0.00457871	0.0295709	290.78	238.63	205.99	247.59	163.93	195.52	202.07	205.33	Sigdown
Syt17	673.957	-0.268364	0.0946852	-2.83428	0.00459296	0.0296527	732.66	622.42	577.91	640.15	525.94	529.12	554.74	531.3	Sigdown
Zfp575	183.176	-0.416923	0.147152	-2.83327	0.0046074	0.0297254	205.83	150.62	183.1	181.69	129.78	150.12	137.72	123.2	Sigdown
Mylip	264.335	-0.427027	0.150884	-2.83018	0.0046522	0.0299833	252.39	220.48	281.52	294.66	161.65	246.49	139.01	225.87	Sigdown
Ermn	45.0773	-0.839987	0.296864	-2.82954	0.00466154	0.0300332	36.76	39.92	59.51	50.84	40.98	18.53	12.87	30.8	Sigdown
AW551984	527.507	-0.266108	0.0941841	-2.8254	0.00472216	0.0303296	460.67	430.07	351.33	408.56	390.47	329.89	324.35	333.67	Sigdown
Rassf5	361.728	-0.292964	0.103961	-2.81803	0.00483195	0.0308974	303.85	387.43	287.24	358.67	255	290.04	252.27	291.74	Sigdown
Lrrc73	782.447	-0.310749	0.110284	-2.81773	0.00483649	0.0309126	948.3	692.29	733.55	688.16	599.93	659.78	644.84	568.09	Sigdown
Nxph2	112.377	-0.575119	0.204139	-2.81728	0.00484317	0.0309367	107	70.77	61.8	101.67	71.72	49.11	43.76	65.02	Sigdown
Pik3cg	85.5054	-0.544635	0.193554	-2.81386	0.00489505	0.0311828	92.3	111.6	72.1	84.73	64.89	66.72	55.35	60.74	Sigdown
Tnn	51.1267	-0.860935	0.306892	-2.80534	0.00502641	0.0318783	70.24	30.85	53.79	44.25	39.84	31.51	21.88	17.11	Sigdown
Cnmd	539.02	-0.378653	0.134972	-2.80543	0.00502497	0.0318783	557.05	481.79	460.04	617.55	500.89	358.62	338.51	430.34	Sigdown
Gm26461	103.742	-0.486751	0.173619	-2.80356	0.00505421	0.0320111	142.12	134.28	144.19	98.85	94.49	101.93	82.37	90.69	Sigdown
Crabp2	34.0548	-1.06148	0.378902	-2.80147	0.00508701	0.0321861	19.6	45.37	75.53	57.42	15.94	30.58	23.17	23.96	Sigdown
Nprl2	584.172	-0.309339	0.110512	-2.79916	0.00512357	0.0323846	665.69	665.07	478.35	600.61	481.54	402.17	510.98	554.4	Sigdown
Gm37984	94.6371	-0.496986	0.177606	-2.79826	0.00513789	0.0324422	115.17	90.73	92.7	105.44	67.17	71.35	86.24	64.17	Sigdown
Fads6	177.847	-0.351352	0.126198	-2.78414	0.00536703	0.0335826	162.54	176.93	204.84	175.1	146.85	125.1	140.29	149.72	Sigdown
Morf4l1-ps1	73.0346	-0.529991	0.191021	-2.77452	0.00552835	0.0344306	71.88	74.4	96.13	109.2	50.09	65.79	60.49	65.02	Sigdown
Cbs	551.766	-0.277075	0.0999074	-2.77331	0.00554886	0.0345238	755.53	673.23	577.91	621.32	609.04	543.95	503.26	516.75	Sigdown
Dlx5	573.949	-0.26926	0.0970988	-2.77305	0.00555335	0.0345366	661.6	575.24	709.52	576.13	523.66	465.18	527.71	574.08	Sigdown
Crhr1	119.259	-0.433261	0.156255	-2.77279	0.00555779	0.0345432	127.42	124.3	98.42	112.03	78.55	104.71	78.51	80.42	Sigdown
Alk	183.373	-0.357233	0.128958	-2.77014	0.00560314	0.0347656	183.78	172.39	192.26	217.46	159.38	141.78	133.86	160.84	Sigdown
Gm31305	214.832	-0.325913	0.117787	-2.76698	0.00565779	0.0350017	240.14	212.31	211.71	241	161.65	199.23	185.34	176.24	Sigdown
Tmem266	342.48	-0.327911	0.118528	-2.76652	0.0056658	0.0350172	338.15	254.96	327.29	335.14	269.8	279.85	241.97	209.61	Sigdown
Pcdha2	184.855	-0.412442	0.149094	-2.76631	0.0056694	0.0350172	216.45	142.45	160.21	172.27	142.3	131.58	122.27	124.91	Sigdown
4631405J19Rik	170.71	-0.376265	0.136451	-2.7575	0.00582445	0.0357621	193.58	174.21	205.99	185.45	137.75	133.44	182.77	134.32	Sigdown
Rell2	278.551	-0.471038	0.170867	-2.75675	0.00583784	0.035809	367.56	264.94	204.84	253.23	191.25	190.89	200.79	206.19	Sigdown
Pcp2	53.7765	-0.633725	0.230372	-2.75088	0.00594356	0.0363377	54.73	70.77	62.94	51.78	29.6	37.99	39.9	46.2	Sigdown
Tubb2a-ps2	59.4189	-0.770706	0.280178	-2.75078	0.00594543	0.0363377	69.43	81.66	42.34	53.66	51.23	33.36	38.61	23.96	Sigdown
Sstr4	131.866	-0.451053	0.164058	-2.74935	0.00597138	0.0364605	151.11	99.81	159.07	136.5	88.79	90.81	102.97	115.5	Sigdown
Sp7	82.7365	-0.625415	0.227565	-2.7483	0.00599058	0.03653	117.62	102.53	65.23	55.54	56.92	51.89	51.48	61.6	Sigdown
Omg	1203.87	-0.41109	0.149672	-2.74661	0.00602152	0.0366231	1137.79	1018.02	960.14	1274.65	1056.43	773.76	638.4	833.31	Sigdown
Dedd2	344.406	-0.286194	0.104816	-2.73045	0.0063247	0.0381073	422.28	345.69	318.14	366.2	290.29	273.36	314.05	317.41	Sigdown
Gpr45	252.447	-0.356582	0.130868	-2.72475	0.00643494	0.038585	294.05	196.89	215.14	231.58	207.19	154.75	208.51	168.54	Sigdown
Ano2	42.8865	-0.8489	0.311525	-2.72498	0.00643048	0.038585	52.27	29.94	24.03	54.6	33.01	14.83	20.59	22.24	Sigdown
C130026L21Rik	329.538	-0.277669	0.102062	-2.72061	0.00651626	0.0389394	380.63	335.71	292.96	342.67	317.61	264.1	279.3	260.94	Sigdown
Krt77	92.5642	-0.661255	0.243058	-2.72057	0.00651699	0.0389394	107.82	88.01	65.23	92.26	68.3	76.91	45.05	34.22	Sigdown
Klhl14	63.3474	-0.687387	0.252787	-2.71923	0.00654342	0.0390474	40.02	42.64	46.92	77.19	40.98	37.07	29.6	21.39	Sigdown
Tmem240	159.199	-0.52019	0.191749	-2.71286	0.00667045	0.0397166	160.91	154.24	93.84	118.62	114.98	91.74	78.51	84.7	Sigdown
Tmem210	60.4231	-0.560948	0.207161	-2.70779	0.00677332	0.0401882	57.18	65.33	61.8	74.37	38.71	47.26	52.77	37.64	Sigdown
Gm14168	103.647	-0.439983	0.162838	-2.70197	0.00689295	0.0407062	120.89	119.77	114.44	94.14	87.66	88.03	74.65	80.42	Sigdown
Prok2	60.2116	-0.713084	0.263961	-2.70147	0.00690329	0.0407395	71.88	59.88	77.82	53.66	33.01	27.8	46.34	53.04	Sigdown
Gm32856	221.928	-0.282364	0.104951	-2.69043	0.00713602	0.0418223	228.7	223.2	248.33	244.76	204.91	184.4	193.06	194.21	Sigdown
Mfsd8	181.433	-0.388415	0.144404	-2.68977	0.00715007	0.0418783	180.51	245.88	176.24	167.57	145.71	144.56	157.03	142.88	Sigdown
Asphd2	1021.74	-0.272793	0.101546	-2.68641	0.00722242	0.0422359	1230.09	1060.66	901.78	1024.24	905.02	898.85	787.7	900.04	Sigdown
Vwc2l	193.174	-0.388367	0.144941	-2.67949	0.00737338	0.0429346	167.44	160.6	153.35	132.74	109.29	145.48	132.57	84.7	Sigdown
Pcdhb4	192.562	-0.377786	0.141198	-2.67557	0.00746021	0.0433281	200.93	181.46	176.24	191.1	154.82	164.02	122.27	135.18	Sigdown
Etnk2	86.7957	-0.45857	0.172173	-2.66343	0.00773492	0.0447151	98.83	88.92	97.27	94.14	72.86	69.5	66.93	66.73	Sigdown
Stac2	139.779	-0.47668	0.180017	-2.64797	0.00809761	0.0465173	173.98	98.9	120.16	138.38	121.81	85.25	69.5	105.23	Sigdown
Mkrn3	353.87	-0.288652	0.109157	-2.64439	0.0081839	0.046901	336.52	376.54	333.02	358.67	266.38	352.13	231.68	293.46	Sigdown
Hapln4	54.9893	-0.669687	0.253284	-2.64401	0.00819293	0.0469015	71.88	44.46	68.66	54.6	38.71	42.63	20.59	46.2	Sigdown
Lysmd1	177.892	-0.345361	0.130733	-2.64174	0.00824818	0.0471426	203.38	156.97	173.95	189.22	144.58	148.26	123.56	151.43	Sigdown
Kcnh4	169.79	-0.416835	0.158425	-2.63111	0.00851058	0.0483612	203.38	228.65	157.93	144.03	146.85	148.26	136.43	120.63	Sigdown
Hmgcs2	47.1067	-0.711505	0.270656	-2.62882	0.00856823	0.0486445	57.18	49	83.54	60.25	31.88	43.55	46.34	30.8	Sigdown
Ndufb4	510.671	-0.294509	0.11207	-2.62791	0.00859116	0.0487598	570.12	646.92	488.65	498.94	504.31	405.87	374.55	511.62	Sigdown
Eef1a1-ps1	157.989	-0.402342	0.153226	-2.6258	0.00864446	0.0489731	169.08	183.28	186.53	162.86	150.27	116.76	158.31	109.51	Sigdown
Them6	284.473	-0.412043	0.157135	-2.62223	0.00873573	0.0493295	407.58	263.12	329.58	240.06	273.21	202.94	234.25	224.16	Sigdown
Col19a1	102.509	-0.522914	0.199606	-2.61972	0.00880007	0.0496439	101.28	106.16	100.71	93.2	61.47	65.79	88.81	65.02	Sigdown
Egr1	7164.27	0.705327	0.0885897	7.96172	1.69662e-15	4.22663e-13	6290.95	6595.33	6862.88	5876.17	8849.89	11029	12515.7	9390.56	Sigup
Lcn2	177.125	2.06226	0.293053	7.03714	1.96219e-12	2.11917e-10	50.64	77.12	52.64	50.84	293.71	207.57	175.05	289.18	Sigup
Icam1	400.799	0.619681	0.0970887	6.38263	1.74073e-10	1.05255e-08	349.59	344.78	387.95	338.9	530.49	543.02	531.57	573.22	Sigup
Ccdc141	1755.82	0.521975	0.0836223	6.24206	4.3185e-10	2.39427e-08	1510.25	1745.69	1819.57	1607.9	2315.5	2663.2	2422.32	2190.22	Sigup
Ss18	2638.73	0.273533	0.0439346	6.22591	4.78755e-10	2.60031e-08	2468.35	2547.76	2614.92	2543.64	3223.94	2976.41	3020.82	3074.01	Sigup
Arrdc4	1699.61	0.516926	0.0873665	5.91675	3.28362e-09	1.45038e-07	1359.15	1451.72	1646.77	1307.59	2006.99	2220.26	2229.25	1790.68	Sigup
Zfp36	677.432	0.764381	0.130178	5.87179	4.31108e-09	1.86454e-07	603.61	651.46	627.12	481.05	848.1	1130.52	1177.69	859.83	Sigup
Cxcl5	67.7849	1.53908	0.263219	5.84716	5.00048e-09	2.10425e-07	42.47	34.48	29.75	16	111.56	100.08	57.92	88.12	Sigup
Col18a1	3878.63	0.467336	0.0802223	5.82551	5.69374e-09	2.36404e-07	3527.73	4010.37	3865.73	3244.04	4585.46	4875.13	5368.48	5419.08	Sigup
Ctnnal1	5104.26	0.275782	0.0477475	5.77584	7.65698e-09	3.04389e-07	4763.54	4917.69	5322.54	5121.18	5993.65	5888.89	6018.47	6447.46	Sigup
Cd9	2439.73	0.348932	0.060667	5.75159	8.84066e-09	3.46287e-07	2216.78	2479.71	2426.1	2459.86	3185.23	3269.23	2719.64	3018.4	Sigup
Klf10	1011.36	0.398852	0.0694609	5.74211	9.35026e-09	3.63202e-07	926.24	903.69	1010.49	787	1172.55	1253.76	1208.58	1143.02	Sigup
Sat2	353.207	0.66018	0.11507	5.73719	9.62585e-09	3.71589e-07	268.73	340.25	346.75	270.18	388.19	507.81	581.77	457.72	Sigup
Kdr	4594.67	0.337626	0.0590256	5.72	1.06525e-08	4.04536e-07	4463.78	4973.95	5141.72	5165.42	5950.39	6368.89	6341.53	6281.48	Sigup
Il1r1	816.75	0.634623	0.111427	5.6954	1.23083e-08	4.59018e-07	657.52	900.06	736.98	680.63	1096.27	1309.36	1127.5	1083.99	Sigup
Tgm2	533.36	0.793495	0.141383	5.61237	1.99577e-08	6.95688e-07	448.42	440.05	606.52	479.17	741.1	785.8	840.47	1046.34	Sigup
Cdkn2c	932.642	0.452333	0.0806064	5.61163	2.00432e-08	6.96967e-07	871.52	853.79	888.04	907.5	1068.95	1197.24	1311.55	1239.7	Sigup
A730049H05Rik	1488.78	0.37544	0.0670588	5.59867	2.16007e-08	7.40528e-07	1269.3	1414.52	1478.55	1358.43	1733.78	1761.57	1821.24	1837.73	Sigup
Gm21846	842.101	0.545297	0.0976105	5.58646	2.31746e-08	7.87264e-07	571.76	602.46	676.33	774.77	1053.02	920.17	955.03	901.75	Sigup
Nuak2	2851.2	0.408419	0.0731184	5.58572	2.32727e-08	7.89161e-07	2652.13	2975.11	2785.43	2415.61	3221.66	3749.24	3992.58	3411.1	Sigup
Iqgap3	1408.62	0.392718	0.0708051	5.54646	2.91512e-08	9.65147e-07	1280.73	1341.02	1469.39	1263.35	1643.84	1638.32	1929.36	1815.49	Sigup
Tmco4	277.791	0.940983	0.169647	5.54673	2.91064e-08	9.65147e-07	187.05	255.87	271.22	201.46	385.92	510.59	494.25	364.47	Sigup
Mcm4	2051.05	0.272981	0.0492147	5.54674	2.9105e-08	9.65147e-07	1972.56	2058.72	2078.2	2032.47	2455.52	2500.11	2458.36	2420.36	Sigup
Ccn1	11884	0.404921	0.0734208	5.51507	3.48638e-08	1.12893e-06	11885.2	12446.7	12313.6	10818.5	13270.3	16340.6	18041.2	15193.8	Sigup
Prmt6	594.486	0.52341	0.0961342	5.44457	5.19293e-08	1.61439e-06	476.19	589.76	547.02	535.65	726.3	938.7	725.92	692.14	Sigup
Gtse1	839.524	0.340179	0.0627474	5.4214	5.91347e-08	1.81127e-06	801.27	812.96	870.88	851.02	1004.06	1045.27	1012.95	1148.15	Sigup
Amt	1694.63	0.394693	0.073155	5.39529	6.84131e-08	2.05555e-06	1521.69	1810.11	1573.53	1518.47	2012.68	2217.48	2260.14	1959.22	Sigup
Cp	4168.17	0.416316	0.07719	5.3934	6.91363e-08	2.06753e-06	3407.66	4375.11	4229.65	3989.62	5583.83	5016.9	4788	5953.8	Sigup
Slf2	5880.17	0.292184	0.054178	5.39305	6.92719e-08	2.06753e-06	5314.88	5834.09	6129.33	5780.15	7204.91	6828.51	6786.87	7400.54	Sigup
Rrm2	2628.85	0.384532	0.0713823	5.38694	7.16662e-08	2.13218e-06	2218.41	2707.45	2715.63	2656.61	3017.89	3579.66	3495.76	3341.8	Sigup
Chchd1	727.647	0.466139	0.0869822	5.35901	8.3677e-08	2.4505e-06	570.94	646.01	608.81	674.04	882.26	851.59	895.82	825.61	Sigup
Uhrf1	2280.09	0.31488	0.0588599	5.34966	8.81184e-08	2.56849e-06	2119.58	2250.16	2320.81	2309.24	2488.53	2799.42	2830.33	3063.74	Sigup
Klhdc8a	988.939	0.415754	0.07866	5.28545	1.25395e-07	3.50206e-06	958.92	1007.13	896.05	928.21	1103.11	1219.48	1441.55	1298.73	Sigup
Calhm5	338.842	0.787647	0.149478	5.26933	1.36922e-07	3.79695e-06	236.05	344.78	369.64	269.24	396.16	626.42	637.11	442.32	Sigup
Cenpf	5465.33	0.408082	0.0776728	5.25385	1.4895e-07	4.09864e-06	4459.69	5219.83	6143.06	5484.55	6982.92	6643.18	7058.44	7575.08	Sigup
Igfbp5	158557	0.293429	0.0562399	5.21745	1.81399e-07	4.86264e-06	145036	164058	163007	147743	187075	190823	191771	189975	Sigup
Mdfic	1483.61	0.391158	0.0751871	5.20246	1.96667e-07	5.24931e-06	1252.15	1547.89	1675.38	1471.4	1915.92	2084.04	2037.48	1754.74	Sigup
Spc25	742.692	0.512369	0.0991826	5.16592	2.39258e-07	6.26969e-06	526.02	759.43	787.34	721.11	989.27	1012.83	1041.26	935.98	Sigup
Hebp1	459.17	0.721859	0.139928	5.15879	2.48557e-07	6.4861e-06	319.37	506.29	453.18	408.56	593.1	732.06	812.16	644.23	Sigup
Slc16a9	1566.44	0.477439	0.0928628	5.14134	2.72792e-07	7.03985e-06	1323.21	1625.02	1733.74	1475.16	1906.81	2314.78	2264	2079.85	Sigup
Itga1	2377.36	0.424387	0.082567	5.1399	2.74878e-07	7.0839e-06	2001.96	2565	2667.56	2355.36	3003.09	3234.95	3547.24	3080	Sigup
Rad51	360.395	0.505588	0.0984604	5.13493	2.82244e-07	7.25371e-06	280.16	369.28	362.77	333.25	484.96	441.09	482.66	497.08	Sigup
Fgfrl1	3612.88	0.291387	0.0567612	5.13356	2.84317e-07	7.28695e-06	3613.5	3947.76	3424	3465.27	4209.79	4405.31	4517.71	4555.83	Sigup
Cdk1	1429.15	0.35647	0.0694787	5.13064	2.88753e-07	7.3703e-06	1232.54	1517.95	1406.45	1425.27	1704.18	1749.52	1978.27	1717.95	Sigup
Gm10130	320.708	0.608564	0.119712	5.08357	3.70402e-07	9.19068e-06	260.56	285.81	328.44	246.64	432.59	468.89	447.91	358.48	Sigup
Bub1b	1148.35	0.317327	0.0626841	5.06231	4.1421e-07	1.01964e-05	1050.4	1155.93	1287.43	1096.72	1393.4	1406.66	1400.36	1504.06	Sigup
Med7	1359.4	0.471289	0.0933694	5.04757	4.4746e-07	1.09429e-05	1154.95	1332.86	1255.39	1193.69	1632.46	2002.5	1679.66	1527.16	Sigup
Dock10	2435.84	0.320904	0.0636502	5.04168	4.61452e-07	1.12409e-05	2081.19	2282.83	2058.75	2164.26	2835.74	2826.29	2741.52	2332.24	Sigup
Lmnb1	3844.84	0.309043	0.0613668	5.036	4.75369e-07	1.15049e-05	3343.14	3876.08	3801.65	3909.6	4372.58	4540.6	4672.16	4903.18	Sigup
Myb	1355.5	0.428078	0.0850693	5.03211	4.85104e-07	1.168e-05	1152.5	1439.92	1428.19	1287.82	1814.6	1872.77	1772.33	1677.74	Sigup
Col16a1	938.174	0.439547	0.0873723	5.03073	4.88618e-07	1.17495e-05	829.86	955.41	1032.24	817.13	1281.83	1121.25	1258.78	1262.8	Sigup
Emp1	2817.08	0.419896	0.0834901	5.02929	4.92305e-07	1.18077e-05	2366.25	2961.5	3047.5	2699.91	3468.69	3934.57	3870.3	3536.86	Sigup
Astn2	1691.57	0.265998	0.0529067	5.02769	4.96426e-07	1.18913e-05	1656.46	1573.3	1565.52	1588.13	1865.83	1867.21	1993.71	1954.94	Sigup
AU020206	766.799	0.352823	0.070294	5.01924	5.1875e-07	1.23312e-05	695.09	725.86	827.39	727.7	941.45	984.11	915.13	948.81	Sigup
Rexo5	474.983	0.531304	0.106764	4.97644	6.47636e-07	1.49943e-05	409.21	456.38	508.11	434.92	621.56	752.44	655.13	580.07	Sigup
Prr5l	286.242	0.675351	0.135777	4.97397	6.55951e-07	1.51306e-05	218.9	293.07	273.51	205.22	392.75	464.25	409.3	314.84	Sigup
Btg3	341.55	0.694405	0.139693	4.97095	6.66249e-07	1.53492e-05	262.19	342.06	365.06	278.65	462.19	573.6	499.39	479.11	Sigup
Fos	2338.66	0.694393	0.139917	4.9629	6.94498e-07	1.58051e-05	2197.99	2459.75	2050.74	1802.77	2845.99	4094.88	3851	2983.32	Sigup
Adamtsl3	3410.52	0.310119	0.0624966	4.96217	6.97097e-07	1.5845e-05	3250.02	3652.88	3464.05	3436.08	4246.22	4308.94	4154.75	4397.55	Sigup
Atad2	1466.78	0.423801	0.0856137	4.95016	7.41539e-07	1.6755e-05	1175.37	1376.41	1581.54	1511.88	1811.19	2022.89	1740.16	1984.03	Sigup
Aspm	3577.86	0.344449	0.0697488	4.93842	7.87575e-07	1.77504e-05	3116.89	3600.26	3892.05	3748.62	4373.72	4505.39	4651.57	4689.29	Sigup
Odc1	8796.07	0.310773	0.062953	4.93659	7.94985e-07	1.78313e-05	8285.56	9044.2	8794.6	8283.31	9913.15	11114.3	11312.3	10338.5	Sigup
Atr	2076.86	0.310623	0.0634387	4.89643	9.75933e-07	2.13018e-05	1821.45	2052.37	2197.22	1901.61	2431.61	2695.64	2396.58	2351.92	Sigup
Wnt9a	953.447	0.315744	0.0645504	4.89144	1.00103e-06	2.16975e-05	954.83	936.36	955.56	810.54	1121.32	1100.86	1150.67	1178.1	Sigup
Tmem132c	956.72	0.371115	0.0758981	4.88965	1.01016e-06	2.18448e-05	837.21	940.89	942.97	947.98	1120.18	1204.65	1249.77	1168.69	Sigup
1700023H06Rik	383.622	0.722949	0.148073	4.88239	1.04805e-06	2.2638e-05	322.63	372.91	383.37	314.43	503.17	690.36	626.82	478.25	Sigup
Tgfb2	3726	0.350594	0.0719495	4.87277	1.10042e-06	2.35915e-05	3502.41	3526.77	4210.19	3661.08	4312.24	4632.34	5113.64	4933.13	Sigup
Hmgn1	3888.25	0.353746	0.0726378	4.87	1.11599e-06	2.38845e-05	3281.88	4267.14	3953.85	3627.19	4937.22	4699.06	4771.27	4921.15	Sigup
Plekha2	2308.79	0.272028	0.056115	4.84768	1.24916e-06	2.64618e-05	2105.69	2462.48	2470.73	2411.85	2781.1	2920.81	2957.75	2747.18	Sigup
Lama5	12145.1	0.354085	0.0731569	4.84007	1.29792e-06	2.74636e-05	12345	12763.3	12907.5	11147	13577.6	15726.2	17374.5	16159.7	Sigup
Slc43a3	279.402	0.628969	0.130023	4.83738	1.3156e-06	2.78063e-05	203.38	253.14	273.51	227.82	405.27	415.14	319.2	336.23	Sigup
Mastl	772.402	0.328305	0.0681605	4.81665	1.45989e-06	3.04593e-05	721.23	809.33	807.94	757.82	920.96	1035.07	955.03	968.49	Sigup
Idh2	6365.5	0.290959	0.0607226	4.7916	1.65454e-06	3.41962e-05	6148.82	7024.5	6685.5	6254.61	7457.63	7818.18	8382.87	8286.9	Sigup
Plekhh1	523.835	0.45071	0.0943224	4.7784	1.767e-06	3.63597e-05	499.88	465.46	477.21	466.93	609.04	774.68	693.75	535.58	Sigup
Kif23	1285.35	0.326649	0.0685098	4.76792	1.86134e-06	3.80496e-05	1167.2	1351.91	1431.63	1323.6	1635.87	1532.69	1736.29	1704.26	Sigup
Ccna2	2331.55	0.311673	0.0655029	4.75815	1.95374e-06	3.95918e-05	2127.75	2453.4	2411.22	2393.02	2827.77	2912.47	2971.91	2931.98	Sigup
Pclaf	1592.69	0.370029	0.0783247	4.7243	2.30914e-06	4.59958e-05	1371.4	1674.92	1749.77	1527.88	1973.98	2112.77	2157.18	1924.14	Sigup
Jam2	26065.2	0.287973	0.0610256	4.71889	2.37131e-06	4.69837e-05	25083.7	27262.3	29109.7	26510.5	30762.9	33380.8	35275.5	32394.7	Sigup
Ets1	1280.89	0.281511	0.059993	4.6924	2.70018e-06	5.2717e-05	1235.81	1331.04	1325.2	1196.51	1527.73	1519.71	1638.48	1501.5	Sigup
Tnfaip3	246.696	0.530119	0.113365	4.67622	2.92217e-06	5.65781e-05	199.3	172.39	218.58	205.22	266.38	283.56	320.49	278.06	Sigup
Slc41a1	9554.87	0.292554	0.0625936	4.67387	2.95579e-06	5.71106e-05	9289.4	9868.95	10344.1	9209.64	10933.1	12336.5	12711.4	11431.1	Sigup
Kif20b	1160.42	0.430397	0.0923964	4.65816	3.19048e-06	6.10142e-05	939.31	1155.93	1122.64	1201.22	1548.22	1413.15	1303.83	1681.16	Sigup
Prc1	2479.5	0.359694	0.0772573	4.65579	3.22738e-06	6.15939e-05	2015.03	2666.62	2542.82	2489.04	2941.61	2959.73	3243.49	3312.71	Sigup
Foxm1	1834.63	0.266867	0.0573609	4.65243	3.28048e-06	6.25434e-05	1704.65	1724.82	1963.77	1805.59	2041.14	2146.13	2255	2209.9	Sigup
Osgep	959.222	0.280848	0.0603952	4.65018	3.31651e-06	6.31659e-05	891.94	881.92	828.54	871.73	1071.23	1062.87	1100.47	996.72	Sigup
Socs3	550.293	0.465901	0.100369	4.64189	3.45243e-06	6.52886e-05	487.63	626.96	555.03	480.11	733.13	728.35	710.48	793.1	Sigup
Id1	1685.89	0.34591	0.0747398	4.62819	3.6888e-06	6.94074e-05	1567.43	1704.86	1579.25	1444.1	1791.83	2053.46	2013.02	2138.89	Sigup
B3gnt5	2846.63	0.737756	0.159878	4.61449	3.94058e-06	7.36258e-05	2199.63	2782.76	2910.17	2602.01	3982.11	5010.42	4703.06	3802.94	Sigup
Trip13	297.026	0.567497	0.123029	4.6127	3.97465e-06	7.41142e-05	240.95	302.14	243.75	305.95	414.38	477.23	355.24	371.31	Sigup
Clspn	752.556	0.353945	0.0769112	4.602	4.18458e-06	7.74106e-05	629.75	754.89	809.08	722.99	922.1	931.29	937.01	929.13	Sigup
Melk	629.376	0.379815	0.0826645	4.59466	4.33456e-06	7.97115e-05	509.68	644.2	662.6	617.55	798.02	756.15	814.73	793.1	Sigup
Slc24a4	1792.19	0.345796	0.0753583	4.5887	4.46021e-06	8.16206e-05	1651.56	1758.39	1787.53	1600.37	1996.75	2128.52	2435.19	2081.56	Sigup
Cenpe	2233.04	0.361896	0.0793636	4.55997	5.11597e-06	9.24437e-05	1819.82	2248.35	2350.57	2425.03	2915.43	2656.72	2760.82	3023.53	Sigup
Slc38a3	6103.05	0.392282	0.0861708	4.55238	5.30431e-06	9.54777e-05	5992	6109.01	6561.91	5183.31	7425.75	8303.74	8480.69	7087.41	Sigup
Dhfr	1037.1	0.35129	0.0773789	4.53987	5.62896e-06	0.000100836	891.94	1036.16	1107.77	1031.77	1335.34	1335.31	1254.92	1255.95	Sigup
P2rx4	426.701	0.468602	0.10361	4.52276	6.1039e-06	0.000107895	388.79	450.94	391.38	362.44	528.22	592.13	622.96	467.13	Sigup
Ass1	1996.79	0.33679	0.0744844	4.52161	6.13701e-06	0.000108378	1937.44	2134.93	2088.5	1757.58	2358.76	2474.17	2679.74	2487.95	Sigup
Abcb1b	168.593	0.563404	0.124933	4.50963	6.49411e-06	0.000114252	158.46	169.67	143.05	130.85	229.96	215.91	231.68	215.6	Sigup
Lamc1	14651.8	0.263068	0.0584011	4.50451	6.65265e-06	0.000116602	14156.7	15274.8	16300.6	15160.2	16576.2	17985.4	19123.7	19376.6	Sigup
Gm48958	401.683	0.448572	0.100099	4.48129	7.41932e-06	0.000128592	341.42	338.43	345.6	406.68	454.22	490.2	535.43	476.54	Sigup
Hrob	189.101	0.537022	0.120251	4.46584	7.97549e-06	0.000137594	161.73	176.93	173.95	182.63	289.15	232.59	274.15	217.31	Sigup
Gm24729	40.3705	1.12091	0.251306	4.46034	8.18285e-06	0.000140911	29.4	20.87	30.9	26.36	68.3	55.6	61.78	48.77	Sigup
Ier3	140.163	0.638156	0.144014	4.43119	9.37132e-06	0.000159176	114.35	142.45	165.94	109.2	199.22	210.35	203.36	209.61	Sigup
Hnrnpf	3428.68	0.265384	0.060326	4.39916	1.0867e-05	0.000181934	3087.48	3459.62	3643.72	3286.4	3946.82	4050.4	3858.72	4326.54	Sigup
Smc2	2803.92	0.339533	0.0774187	4.38567	1.15629e-05	0.000192208	2251.9	2811.79	3055.51	2909.84	3420.88	3506.46	3457.14	3559.96	Sigup
Pdpn	6349.94	0.278836	0.0636116	4.38341	1.16834e-05	0.000193865	5903.79	6530.91	6977.32	6640.58	7645.46	8034.09	7964.56	7954.09	Sigup
Top2a	10910.4	0.319911	0.0731453	4.37364	1.22191e-05	0.000202037	9216.7	11927.7	12124.8	10966.3	13500.2	14022.1	13689.6	13994.3	Sigup
H1f5	1828.05	0.312239	0.071466	4.36905	1.24788e-05	0.000206148	1780.61	1972.52	1972.92	1679.44	2154.98	2324.97	2357.96	2351.92	Sigup
Sdk2	9537.05	0.317658	0.0727711	4.36517	1.27025e-05	0.000209474	9094.18	9719.25	9638.01	8262.6	10024.7	11867.7	12685.6	11179.5	Sigup
Pdp1	8429.96	0.275613	0.0632778	4.3556	1.32701e-05	0.000217871	7784.86	9100.45	8815.2	7904.87	9417.95	10865	10737	9656.64	Sigup
Lrch1	2306.07	0.283149	0.0651322	4.34731	1.3782e-05	0.000225287	2075.47	2286.45	2202.94	2093.66	2503.33	2641.89	2838.05	2555.54	Sigup
Nfkb2	738.409	0.385904	0.0889375	4.33905	1.43099e-05	0.000232695	720.41	736.75	786.19	604.37	866.32	963.72	913.84	971.05	Sigup
Plekhg2	4387.65	0.269983	0.062441	4.32381	1.53361e-05	0.000247657	4627.95	4450.42	4566.1	4016.92	4768.74	5250.42	5609.17	5665.48	Sigup
Hspa14	1114.28	0.322463	0.0747756	4.31241	1.61483e-05	0.000259651	1023.44	1137.78	1127.22	993.17	1309.15	1437.24	1408.08	1200.34	Sigup
Gm43169	684.655	0.419592	0.097303	4.31222	1.61625e-05	0.000259656	517.03	509.01	574.48	599.67	819.64	669.97	752.95	701.55	Sigup
Tnc	9879.3	0.312738	0.0725915	4.30819	1.64594e-05	0.000264199	8666.18	10669.2	10933.5	9069.38	11461.4	12275.4	12545.3	12569	Sigup
Gins2	259.628	0.44809	0.104158	4.30204	1.69234e-05	0.000270254	218.08	245.88	275.8	220.29	331.27	339.16	335.93	300.3	Sigup
Chrdl1	1440.27	0.351179	0.0816454	4.30127	1.6982e-05	0.000270871	1238.26	1639.53	1409.88	1362.19	1871.52	1881.11	1706.69	1744.48	Sigup
Ska1	181.688	0.547455	0.127512	4.29335	1.76e-05	0.000279863	150.29	167.85	184.25	176.98	267.52	209.42	257.42	257.52	Sigup
Ier2	407.453	0.570433	0.133028	4.28807	1.80233e-05	0.000286107	407.58	426.44	384.51	249.47	448.53	619	553.45	557.82	Sigup
Slc43a2	6986.89	0.338875	0.0790802	4.2852	1.82574e-05	0.000289086	6754.07	7343.87	7277.15	5981.61	7943.72	9268.39	9461.46	7927.57	Sigup
Gm4316	48.8583	1.59751	0.373032	4.2825	1.84805e-05	0.000291693	23.69	22.68	18.31	31.07	71.72	32.43	105.54	82.13	Sigup
Dpyd	687.22	0.290322	0.0681693	4.25884	2.0549e-05	0.000319682	626.48	696.82	650.01	635.44	779.8	791.36	768.4	845.29	Sigup
Gm45902	856.593	0.4158	0.0977291	4.25462	2.09408e-05	0.000324436	765.34	789.37	852.57	771	966.5	1188.9	1162.25	922.29	Sigup
Pmaip1	588.324	0.425524	0.100574	4.23094	2.3272e-05	0.000356375	471.29	616.98	593.94	576.13	689.87	769.12	774.83	793.95	Sigup
Dnah7b	5043.43	0.313051	0.0740842	4.22562	2.38285e-05	0.000363141	4163.2	4806.09	5244.72	4863.23	6137.09	5875.91	6078.96	5603.88	Sigup
Gm37895	889.86	0.365482	0.086761	4.21252	2.52542e-05	0.000381595	675.49	837.46	794.2	889.62	936.9	1200.02	1029.68	947.1	Sigup
Fas	1065.86	0.300414	0.0713513	4.21034	2.54984e-05	0.000384514	978.52	1164.1	1203.89	1032.71	1343.31	1309.36	1301.26	1427.92	Sigup
C130013H08Rik	215.889	0.629167	0.151846	4.14347	3.42095e-05	0.000499743	205.02	210.5	201.41	214.64	298.26	401.24	346.23	242.12	Sigup
Kif4	1394.84	0.339512	0.0820659	4.13707	3.51774e-05	0.000512679	1194.97	1366.43	1514.02	1432.8	1714.42	1707.82	1665.5	1871.1	Sigup
Lipg	587.344	0.354814	0.0858872	4.13116	3.60934e-05	0.000523986	561.95	586.13	579.06	592.14	619.29	794.14	823.74	728.93	Sigup
Mcm2	1676.18	0.304018	0.0736098	4.13013	3.62555e-05	0.000525929	1645.84	1736.62	1871.07	1519.41	1895.43	2180.42	2144.3	2133.75	Sigup
Spag17	305.986	0.530644	0.128563	4.1275	3.66735e-05	0.000531168	214.82	294.88	339.88	241.94	397.3	391.05	387.42	394.41	Sigup
Fam111a	791.235	0.380836	0.0922931	4.12637	3.68532e-05	0.000533358	674.67	840.18	821.67	722.99	1017.73	934.07	1054.13	977.04	Sigup
Hmgb1	4416.33	0.331266	0.0804023	4.1201	3.7871e-05	0.000545973	3431.35	4240.83	4274.28	4593.05	5161.49	5308.8	4956.61	5372.88	Sigup
Nuf2	1115.89	0.333175	0.0809837	4.1141	3.88696e-05	0.000558646	922.16	1097.86	1190.16	1184.27	1460.56	1344.57	1254.92	1464.71	Sigup
Amy1	444.244	0.475653	0.11612	4.09623	4.19928e-05	0.000598469	347.95	423.72	434.87	381.26	496.34	650.51	619.09	441.47	Sigup
Arpin	1839.91	0.28049	0.0685486	4.09184	4.27959e-05	0.000608987	1642.57	1871.81	1928.29	1821.59	2174.34	2110.92	2333.51	2202.2	Sigup
Adamts1	4250.55	0.294449	0.0719694	4.09131	4.28948e-05	0.000609929	3872.42	4570.19	4757.21	4186.37	4585.46	5532.12	5672.24	5523.46	Sigup
Ncapg2	1295.99	0.378373	0.0924971	4.09064	4.30177e-05	0.000611212	1006.29	1349.19	1341.22	1270.88	1396.81	1789.37	1664.22	1599.03	Sigup
Gm4117	298.492	0.541802	0.132532	4.0881	4.34927e-05	0.000617491	205.83	219.57	294.11	321.01	336.97	405.87	389.99	376.44	Sigup
Pfdn5	1718.63	0.30028	0.0735288	4.08384	4.42974e-05	0.000627961	1457.16	1587.82	1447.65	1664.38	2028.62	1661.49	2041.34	1859.98	Sigup
Lig1	1709.84	0.265876	0.0651631	4.08016	4.5004e-05	0.000636529	1627.05	1703.05	1900.82	1579.66	1993.33	1905.2	2137.87	2145.73	Sigup
Tbx2	152.214	0.641428	0.157293	4.07791	4.5442e-05	0.000639701	126.6	157.87	132.75	147.8	210.6	180.7	248.41	242.98	Sigup
Ckap2l	2002.08	0.2772	0.0681592	4.06695	4.76315e-05	0.000666627	1755.29	2065.98	2307.08	2152.02	2497.64	2387.06	2536.87	2601.74	Sigup
Gm36952	864.085	0.315737	0.0778233	4.05711	4.96846e-05	0.000688655	719.6	783.93	822.81	888.67	948.28	1029.51	1050.27	971.05	Sigup
Ccdc162	1417.51	0.304254	0.0750429	4.0544	5.02641e-05	0.000696171	1359.96	1323.78	1395.01	1243.58	1630.18	1695.78	1765.9	1484.39	Sigup
Cd44	2311.97	0.299475	0.0738857	4.05322	5.05183e-05	0.000699174	2089.36	2665.72	2395.2	2228.28	2904.05	2796.64	2813.6	3022.67	Sigup
Cep152	694.858	0.366421	0.0904558	4.05083	5.10361e-05	0.000705817	628.11	578.87	746.14	639.21	837.86	771.9	777.41	944.53	Sigup
C3	10966.7	0.692779	0.171125	4.04838	5.15725e-05	0.000712707	7807.73	9798.18	7548.37	6150.12	16015	10865.9	9887.49	13831.8	Sigup
Fam161a	568.114	0.388818	0.0964991	4.02924	5.59567e-05	0.000767054	500.69	510.82	585.93	545.07	659.13	739.47	742.66	661.34	Sigup
Stard5	746.091	0.319978	0.0794885	4.02547	5.68625e-05	0.000778329	688.56	748.54	806.79	655.21	926.65	918.31	855.92	910.31	Sigup
Pde5a	775.406	0.329661	0.0821261	4.01408	5.96776e-05	0.000811511	662.42	829.29	830.82	837.84	902.75	1068.43	946.02	1042.92	Sigup
Arhgap11a	1797.89	0.264111	0.0657994	4.01388	5.97277e-05	0.000811602	1595.2	1927.15	1821.86	1819.71	2068.46	2058.1	2242.12	2231.29	Sigup
E2f7	1019.5	0.283378	0.0708937	3.99723	6.40884e-05	0.00086084	989.95	1052.49	1044.82	1002.58	1128.15	1219.48	1284.52	1340.65	Sigup
Gm37628	1109.78	0.328287	0.0821575	3.99583	6.44687e-05	0.000864705	922.98	962.67	1058.56	1172.98	1331.92	1282.49	1336.01	1218.31	Sigup
Dkk2	240.47	0.617387	0.154879	3.98625	6.71257e-05	0.00089648	170.71	166.04	256.34	257.94	380.22	353.98	247.12	317.41	Sigup
4930503L19Rik	921.682	0.422443	0.106067	3.98282	6.81033e-05	0.000906298	763.7	953.6	955.56	795.48	1103.11	1214.84	1339.87	991.59	Sigup
Lgals2	132.627	0.512077	0.129249	3.96195	7.43394e-05	0.000982727	111.08	127.03	122.45	121.44	166.21	173.28	169.9	176.24	Sigup
Cdc6	260.095	0.442042	0.111693	3.95765	7.56909e-05	0.00099803	223.8	204.15	272.36	239.11	317.61	284.48	303.76	363.61	Sigup
2810049E08Rik	219.462	0.660951	0.1671	3.95541	7.64024e-05	0.00100528	145.39	186.91	204.84	175.1	277.77	354.91	287.02	204.48	Sigup
Gm47640	412.357	0.346509	0.0883468	3.92214	8.77651e-05	0.00113403	405.95	421	360.48	409.51	540.74	527.27	501.97	466.28	Sigup
Arhgap18	1515.5	0.361888	0.0923361	3.91925	8.88255e-05	0.00114614	1275.83	1655.86	1667.37	1486.46	1870.38	1964.51	2149.45	1834.31	Sigup
Manba	504.57	0.371304	0.0949054	3.91236	9.13991e-05	0.00117368	434.53	546.21	506.96	485.76	643.19	646.8	593.35	663.91	Sigup
Cnn1	656.877	0.424175	0.108549	3.90768	9.31872e-05	0.00119336	579.92	763.97	796.49	529.06	785.49	908.12	933.15	947.95	Sigup
Car3	410.683	1.47898	0.378675	3.90567	9.3965e-05	0.00120085	238.5	356.58	464.62	239.11	598.8	1087.89	1328.28	604.02	Sigup
1700028E10Rik	97.7755	0.635952	0.162903	3.90386	9.46695e-05	0.00120738	68.61	85.29	78.96	85.67	117.25	127.88	106.83	139.46	Sigup
Gm16576	289.189	0.462928	0.118923	3.89266	9.91502e-05	0.00125814	258.11	275.83	311.27	281.48	358.59	431.82	429.89	331.96	Sigup
Ppib	882.85	0.414049	0.106553	3.88584	0.000101977	0.00128914	708.98	1037.07	763.31	704.16	946.01	1045.27	1121.06	1168.69	Sigup
Plcd1	760.822	0.273054	0.0704111	3.87799	0.000105323	0.00132784	764.52	799.35	826.25	771	916.41	922.95	1002.65	976.19	Sigup
Ankle1	232.662	0.450434	0.116231	3.87534	0.000106478	0.00134058	188.68	214.13	242.61	198.63	264.11	292.82	289.6	301.16	Sigup
Ggta1	836.986	0.287168	0.0741583	3.87236	0.000107787	0.00135433	785.76	908.23	815.95	865.14	1103.11	1016.54	913.84	1079.71	Sigup
Steap4	292.558	1.13426	0.292979	3.87149	0.000108173	0.00135657	138.04	150.62	226.59	122.38	391.61	272.44	301.18	431.2	Sigup
Foxn4	273.231	0.47926	0.123813	3.87084	0.000108459	0.00135912	242.59	274.01	274.65	253.23	325.58	425.33	378.41	325.11	Sigup
Maff	278.103	0.593311	0.153291	3.87049	0.000108619	0.0013593	251.57	245.88	337.59	238.17	333.55	411.43	526.42	347.36	Sigup
Anp32b	2267.85	0.302465	0.078215	3.8671	0.000110137	0.00137278	1819.82	2303.69	2468.44	2200.03	2711.66	2592.78	2812.31	2718.95	Sigup
Col4a5	5659.4	0.270643	0.0700118	3.86567	0.000110785	0.00137993	5038.8	6589.89	6057.23	5573.04	6545.77	7049.98	7173	7282.48	Sigup
Dna2	289.898	0.370687	0.0960734	3.85837	0.000114145	0.00141613	286.69	293.07	259.78	266.41	401.85	352.13	362.96	319.98	Sigup
Eid3	188.609	0.475521	0.123328	3.85575	0.000115374	0.00142758	144.57	146.08	157.93	170.39	220.85	193.67	213.66	231	Sigup
Gm37522	117.995	0.622033	0.161549	3.85043	0.000117913	0.00145418	98.83	75.31	120.16	88.49	126.36	171.43	159.6	129.19	Sigup
Dusp1	2540.24	0.526019	0.136688	3.84831	0.000118935	0.00146293	2315.61	2436.16	2777.42	2288.53	2754.92	4002.22	4271.88	3107.37	Sigup
Ccbe1	2891.53	0.323091	0.0839784	3.84731	0.000119421	0.00146697	2501.02	2753.73	3364.49	2924.91	3332.08	3352.63	4006.74	3743.91	Sigup
Adamtsl1	1556.91	0.299854	0.0780386	3.84238	0.000121848	0.00149188	1484.11	1615.94	1544.92	1498.7	1925.03	1949.68	1791.64	1893.34	Sigup
Gpcpd1	3490.5	0.315219	0.082074	3.84067	0.0001227	0.00149838	2921.67	3440.57	3371.36	3129.19	3817.04	4492.42	4040.2	3650.65	Sigup
Arpc1b	878.545	0.324074	0.0844574	3.83713	0.000124481	0.00151729	784.94	840.18	976.16	870.79	1057.57	993.37	1145.52	1144.73	Sigup
Stil	1245.78	0.293825	0.0768899	3.82138	0.000132707	0.00160175	1073.27	1270.25	1316.04	1280.29	1459.42	1498.4	1625.6	1469.84	Sigup
Knl1	2141.57	0.291247	0.0762524	3.81951	0.000133719	0.00161188	1843.5	2219.31	2430.67	2237.69	2685.48	2713.24	2674.59	2602.6	Sigup
Mybl2	437.539	0.350594	0.0918697	3.81621	0.000135518	0.00162818	420.65	430.98	438.3	440.57	500.89	526.34	625.53	556.11	Sigup
Sorbs2os	1235.11	0.279105	0.0731425	3.81591	0.000135682	0.00162818	1091.24	1207.65	1177.57	1197.45	1408.2	1406.66	1375.91	1475.83	Sigup
Gm42549	372.285	0.422893	0.11089	3.81363	0.000136943	0.0016412	281.79	348.41	343.32	353.96	439.42	458.69	437.61	440.61	Sigup
Kif18a	851.255	0.367327	0.0965169	3.80582	0.000141332	0.00168732	696.73	841.09	948.7	906.56	1067.82	1111.06	1135.22	1057.47	Sigup
Tgif1	577.927	0.349382	0.0920268	3.79653	0.000146735	0.0017418	587.27	566.17	588.21	512.12	738.82	652.36	807.01	679.31	Sigup
Nek2	225.304	0.462138	0.122089	3.78526	0.000153547	0.0018104	181.33	222.29	250.62	195.81	264.11	298.38	321.77	283.19	Sigup
Hyls1	737.147	0.301537	0.0796616	3.78522	0.00015357	0.0018104	689.37	706.8	836.55	701.34	977.88	871.98	850.77	907.74	Sigup
Mcm5	1240.74	0.264343	0.069849	3.78449	0.000154026	0.00181337	1159.85	1292.94	1257.68	1157.91	1346.72	1352.91	1597.29	1550.26	Sigup
Bclaf3	1001.57	0.289392	0.0765986	3.77804	0.000158068	0.00185396	841.3	942.71	1001.34	947.98	1157.75	1146.27	1065.72	1183.23	Sigup
2810429I04Rik	135.203	0.571978	0.151444	3.77683	0.000158835	0.00185828	121.7	91.64	113.29	122.38	152.55	146.41	185.34	183.94	Sigup
Ccnf	734.45	0.286083	0.0757949	3.77444	0.000160367	0.00187152	739.2	652.37	778.18	725.81	796.88	919.24	882.95	924	Sigup
1700030L22Rik	382.315	0.485821	0.12902	3.76547	0.000166233	0.00192913	300.58	262.22	342.17	394.44	462.19	404.95	517.41	436.33	Sigup
Kif15	1434.7	0.283599	0.0753613	3.76319	0.000167763	0.00194206	1243.98	1517.04	1626.17	1445.98	1871.52	1664.27	1736.29	1819.76	Sigup
Pate2	54.2595	0.868366	0.230992	3.75929	0.000170395	0.00196765	51.46	34.48	33.19	34.83	70.58	73.21	43.76	92.4	Sigup
Txnip	3929.11	0.753148	0.200615	3.75419	0.000173903	0.00199583	2956.79	3642.9	4416.18	2885.37	5095.46	6963.8	6449.65	4918.58	Sigup
Gm39469	273.588	0.413481	0.11018	3.75278	0.000174883	0.00200584	240.95	256.77	255.2	253.23	336.97	348.42	366.82	290.89	Sigup
Fam83d	540.813	0.288274	0.0770022	3.74371	0.000181326	0.00207211	538.27	541.67	494.37	540.36	644.33	669.04	601.07	666.48	Sigup
Tspan18	2214.25	0.744483	0.198991	3.74129	0.000183078	0.00208719	1784.69	2335.45	2490.18	1642.73	3098.71	3768.7	4104.55	2854.13	Sigup
Tap1	668.664	0.351102	0.0939622	3.73663	0.0001865	0.0021157	672.22	688.66	676.33	595.9	727.43	926.65	845.62	855.55	Sigup
3930402G23Rik	256.379	0.422331	0.113051	3.73576	0.000187149	0.00212178	266.27	258.59	228.88	220.29	347.21	304.87	333.36	324.26	Sigup
Gm16386	441.674	0.426211	0.114223	3.7314	0.000190418	0.00215263	325.08	399.22	430.29	455.63	612.46	535.61	468.5	541.57	Sigup
Pcsk6	629.025	0.26884	0.0721202	3.72767	0.000193258	0.00217914	566.04	645.11	579.06	578.96	741.1	716.3	652.56	740.05	Sigup
Osmr	1949.91	0.365733	0.0983895	3.7172	0.000201443	0.00225832	1891.69	2430.72	2012.97	1910.09	2876.73	2470.46	2346.38	2927.71	Sigup
Pkmyt1	299.781	0.383225	0.103254	3.71147	0.000206061	0.0022968	304.66	271.29	254.05	241	347.21	360.47	312.76	375.59	Sigup
Kifc1	661.275	0.363115	0.0978365	3.71145	0.000206074	0.0022968	579.92	665.07	679.76	578.96	800.29	720.94	707.9	981.32	Sigup
Rln1	520.085	0.666137	0.179655	3.70786	0.000209016	0.00232456	490.08	507.19	517.26	379.38	582.86	806.19	934.43	682.73	Sigup
Bard1	620.464	0.29108	0.0785082	3.70764	0.000209201	0.00232524	606.06	614.26	666.03	601.55	696.7	720.01	861.07	767.43	Sigup
Gm38260	528.69	0.378618	0.102495	3.694	0.000220756	0.00244204	396.15	460.92	444.02	567.66	561.23	706.11	577.91	580.07	Sigup
Slc25a21	148.167	0.479505	0.130016	3.68805	0.000225976	0.00249241	112.72	155.15	149.91	140.27	190.11	190.89	203.36	191.64	Sigup
Hmgb2	2418.73	0.563655	0.152963	3.68491	0.000228787	0.00252192	1966.02	2684.77	2780.86	2150.14	3258.09	3422.13	3325.86	4150.29	Sigup
Cpeb1	1133.36	0.364644	0.0989995	3.68329	0.000230239	0.00253643	1093.69	1052.49	1194.74	1035.53	1293.22	1671.68	1489.17	1179.81	Sigup
Tcea3	175.431	0.463342	0.125834	3.68216	0.000231267	0.00254626	165.81	180.56	172.8	171.33	250.45	200.16	259.99	243.83	Sigup
Ncaph	918.454	0.265859	0.0723529	3.67448	0.000238335	0.00261175	842.93	959.95	1018.5	946.1	1083.75	1149.98	1118.49	1167.83	Sigup
Col6a5	296.53	0.543608	0.148024	3.67243	0.000240252	0.00262968	295.68	263.12	300.97	225.93	496.34	349.35	446.62	295.17	Sigup
S100a6	446.904	0.344377	0.0939201	3.6667	0.000245698	0.00268614	418.2	460.01	429.14	377.5	580.58	554.14	548.3	460.29	Sigup
Nid2	3358.77	0.548193	0.149899	3.65709	0.000255094	0.00278236	2910.24	3537.65	3946.99	2880.66	3754.43	5149.42	5489.47	5015.26	Sigup
Stag3	408.767	0.396158	0.108338	3.65669	0.000255494	0.00278509	336.52	356.58	439.44	398.21	424.62	551.36	501.97	527.88	Sigup
H4c12	1410.08	0.283252	0.0774648	3.65653	0.000255654	0.00278521	1437.56	1451.72	1264.55	1414.91	1821.43	1558.63	1858.57	1552.83	Sigup
Tipin	867.339	0.331603	0.0907426	3.65432	0.000257863	0.00280764	668.95	825.66	874.31	880.2	1015.45	1059.17	967.9	1037.79	Sigup
Stoml2	1112.38	0.270247	0.0739967	3.65215	0.000260055	0.00282985	1009.56	1124.17	1023.08	1006.35	1219.22	1248.2	1341.16	1216.6	Sigup
Cebpb	96.006	0.820971	0.224844	3.65129	0.000260925	0.00283438	79.23	56.25	80.11	83.78	124.09	139	148.02	118.07	Sigup
Smad7	765.27	0.266976	0.0731165	3.65138	0.000260835	0.00283438	709.79	659.62	743.85	693.81	792.32	888.66	848.2	843.58	Sigup
Pbk	778.482	0.366423	0.100481	3.64669	0.000265639	0.00287722	614.23	955.41	822.81	755	948.28	1117.54	1030.97	956.51	Sigup
Mad2l1	1463.46	0.292425	0.0802136	3.64558	0.000266792	0.00288803	1198.24	1463.51	1417.89	1594.72	1676.86	1831.99	1593.43	1836.88	Sigup
Brca1	1011.66	0.280575	0.077014	3.64317	0.000269299	0.00291348	861.72	1103.31	1032.24	1084.48	1153.19	1208.36	1276.8	1314.13	Sigup
Slc16a6	1509.27	0.609707	0.167849	3.63247	0.000280722	0.0030283	1105.94	1572.39	1671.95	1211.57	1972.84	2342.58	2374.7	1794.95	Sigup
Gm43201	288.539	0.458402	0.126272	3.63026	0.000283136	0.00304905	231.97	267.66	226.59	271.12	315.34	409.58	317.91	325.97	Sigup
Mme	2672.51	0.275728	0.0760879	3.62381	0.000290299	0.00311518	2176.76	2692.94	2722.49	2755.46	2973.49	3322.98	3260.22	2965.35	Sigup
4933413C19Rik	144.906	0.6808	0.187855	3.62406	0.00029001	0.00311518	96.38	117.95	129.32	132.74	192.39	191.82	180.19	196.78	Sigup
Cdca2	962.901	0.312233	0.0861753	3.62323	0.000290943	0.00311875	802.91	937.26	1129.51	929.15	1124.73	1082.33	1280.66	1221.73	Sigup
Adamts20	906.111	0.300493	0.083025	3.61931	0.000295394	0.00315921	824.96	858.33	850.28	856.67	1108.8	1069.36	1074.73	926.57	Sigup
Rpgrip1	55.7438	0.784209	0.217082	3.61251	0.000303252	0.00322479	46.56	34.48	37.76	47.07	69.44	61.16	74.65	81.28	Sigup
Cenpj	722.155	0.303861	0.0841948	3.60902	0.000307359	0.00325734	624.03	750.36	757.58	723.93	833.31	870.13	900.97	915.44	Sigup
Cdh26	220.52	0.524343	0.145455	3.60484	0.000312349	0.00329527	181.33	225.92	194.55	160.04	280.05	253.9	303.76	260.09	Sigup
Pappa2	60.8261	1.74861	0.486259	3.59605	0.000323089	0.00339915	22.87	33.57	20.6	47.07	64.89	146.41	141.58	65.02	Sigup
B230217J21Rik	166.95	0.508708	0.141482	3.59558	0.000323669	0.00340187	111.9	175.11	136.18	166.63	228.82	210.35	187.92	210.47	Sigup
Zgrf1	907.134	0.291636	0.0812878	3.58769	0.000333618	0.0034999	740.83	841.09	981.88	937.63	1188.48	1099.94	980.77	1007.84	Sigup
Chek2	386.744	0.31568	0.0880169	3.58659	0.000335035	0.0035128	395.33	394.69	401.68	364.32	430.31	473.52	517.41	514.19	Sigup
Sun2	1844.49	0.333031	0.0931162	3.57651	0.000348214	0.00363731	1738.14	1885.42	1929.43	1634.26	1890.88	2561.27	2578.06	2023.39	Sigup
Sgo1	495.107	0.372817	0.10425	3.57617	0.000348663	0.00363731	442.7	528.06	551.59	469.75	564.64	716.3	680.87	613.43	Sigup
Npnt	1827.48	0.270103	0.0755343	3.5759	0.000349027	0.00363746	1701.38	1949.84	1851.62	1846.07	2000.16	2302.73	2421.03	2138.89	Sigup
Dusp5	346.39	0.420858	0.117699	3.57572	0.000349262	0.00363746	377.36	356.58	381.08	315.37	397.3	501.32	544.44	472.27	Sigup
Gm37289	36.3854	0.914526	0.25582	3.57488	0.000350387	0.00364714	29.4	19.96	25.18	23.53	47.81	39.85	41.19	55.61	Sigup
Anxa3	2091.08	0.328036	0.0918375	3.57192	0.00035437	0.00368337	1735.69	2125.86	2299.07	2098.36	2259.72	2496.41	2966.76	2641.1	Sigup
Gm45457	1443.51	0.338041	0.0946762	3.57049	0.000356311	0.00369851	1088.79	1251.2	1350.37	1508.11	1593.75	1584.58	1769.76	1621.28	Sigup
Ercc6l	375.383	0.3492	0.0979025	3.56681	0.000361348	0.0037404	339.79	377.45	406.26	340.78	498.62	476.3	445.34	441.47	Sigup
Gm42482	153.53	0.577881	0.162047	3.56614	0.000362281	0.00374799	111.9	102.53	161.36	144.03	202.63	181.62	175.05	211.32	Sigup
Cenpl	279.928	0.413738	0.11609	3.56393	0.000365343	0.00377339	216.45	283.08	250.62	293.71	329	385.49	351.38	323.4	Sigup
Ppp1r14b	2326.41	0.269201	0.0756674	3.55768	0.000374143	0.00384939	2064.04	2409.85	2218.96	1962.8	2335.99	2750.31	2678.45	2662.49	Sigup
Dusp6	3722.18	0.26378	0.0742084	3.55459	0.000378574	0.00388855	3614.31	3920.54	3762.74	3589.53	3826.15	5132.74	4717.21	4195.64	Sigup
Gm38286	450.687	0.387728	0.109128	3.55297	0.000380914	0.00391044	321	407.39	455.47	456.58	627.26	498.54	544.44	474.83	Sigup
Zfand4	521.091	0.315549	0.0889126	3.54898	0.000386726	0.00396463	478.64	491.77	519.55	501.76	663.68	679.24	579.19	554.4	Sigup
Trim6	88.6256	0.696687	0.19631	3.54891	0.000386829	0.00396463	72.69	67.14	90.41	97.9	120.67	130.66	146.73	132.61	Sigup
Dlgap5	849.741	0.306982	0.0865909	3.5452	0.00039232	0.0040143	780.86	937.26	904.06	865.14	1025.69	1075.85	1090.17	1118.21	Sigup
Gxylt2	2195.93	0.336248	0.0949019	3.54311	0.000395432	0.00403729	1893.33	2127.67	2772.85	2408.08	2618.31	2893.01	3188.14	2909.74	Sigup
Syde2	796.149	0.264403	0.0746998	3.53954	0.000400822	0.00408118	775.95	719.51	819.38	735.23	854.94	862.71	1038.69	910.31	Sigup
Col4a6	1083.13	0.273319	0.077239	3.53861	0.000402244	0.00409138	1045.5	1158.65	1211.9	1067.54	1286.39	1330.67	1406.8	1390.28	Sigup
Zfp839	504.414	0.291754	0.0824959	3.53659	0.000405335	0.00412039	496.61	509.01	433.72	420.8	549.85	579.16	612.66	543.28	Sigup
Nbn	784.613	0.275037	0.0777806	3.53606	0.000406137	0.0041263	677.94	782.11	698.08	794.54	895.92	883.1	903.54	891.49	Sigup
Fbn1	3152.83	0.319819	0.0905397	3.53236	0.000411874	0.00417097	2872.66	3384.32	3801.65	3126.36	3498.29	4228.32	4278.31	4442.04	Sigup
Hspg2	13671.8	0.275631	0.0780841	3.52992	0.000415681	0.00420497	13682.9	14085.3	14323.1	12630.7	13569.7	15960.7	18149.4	18558.7	Sigup
Ckap2	2387.78	0.300495	0.0851984	3.527	0.000420292	0.00424473	2016.66	2575.89	2625.22	2500.34	2924.54	2773.47	3126.36	3139.03	Sigup
Fanci	490.99	0.292065	0.0829558	3.52073	0.000430358	0.00433234	436.98	519.9	514.97	477.29	543.01	591.21	662.86	588.62	Sigup
Cfap70	892.085	0.271765	0.0773092	3.5153	0.00043926	0.00440769	873.15	819.31	916.65	835.02	1086.03	1077.7	961.46	1027.52	Sigup
Ntn4	2567.23	0.266761	0.0759257	3.51345	0.000442324	0.00443606	2577.8	2632.14	2706.47	2473.04	2562.53	3202.52	3624.47	3111.65	Sigup
Mki67	15045.5	0.287446	0.081969	3.50676	0.000453593	0.00453205	12635	15262.1	18143.1	15773	18681.1	17265.4	19238.2	20245.8	Sigup
Zfp185	1062.69	0.585056	0.166961	3.50416	0.000458059	0.00457178	823.33	1069.73	1103.19	919.74	1343.31	1612.38	1688.67	1229.43	Sigup
Neil3	289.246	0.455907	0.130182	3.50207	0.000461654	0.00460275	219.72	270.38	304.41	301.25	319.89	356.76	410.58	411.52	Sigup
Ccdc15	767.9	0.301309	0.0860689	3.50078	0.000463895	0.00462016	685.29	715.88	861.72	731.46	1021.14	843.25	912.55	908.6	Sigup
4930512B01Rik	77.6445	0.662219	0.18918	3.50048	0.000464428	0.00462054	66.98	49	51.5	80.96	105.87	113.05	93.96	82.13	Sigup
Xkr5	165.384	0.51039	0.145837	3.49974	0.000465719	0.00463091	151.11	136.1	175.09	145.92	171.9	247.42	221.38	221.59	Sigup
Gm49555	128.925	0.516818	0.147867	3.49517	0.000473765	0.00469804	102.92	109.79	81.25	118.62	154.82	156.6	160.89	123.2	Sigup
Lsm3	529.328	0.305309	0.0873616	3.49478	0.00047446	0.00470031	459.04	482.7	496.66	462.22	609.04	592.13	595.93	551.83	Sigup
Bche	489.463	0.360473	0.103218	3.49234	0.000478808	0.00473086	453.32	475.44	471.49	449.99	638.64	586.57	601.07	550.98	Sigup
Tfcp2l1	4004.71	0.499021	0.14299	3.4899	0.000483207	0.00476928	3245.12	4140.12	4377.27	3371.13	4512.6	5959.31	6143.32	4770.57	Sigup
Fam129a	143.808	0.516815	0.148181	3.48773	0.000487148	0.00480057	106.18	96.18	125.88	78.14	159.38	146.41	136.43	136.89	Sigup
Slc27a3	334.706	0.558938	0.160383	3.48503	0.000492082	0.00484408	255.66	346.6	376.5	301.25	365.42	580.09	543.16	394.41	Sigup
Creb5	1188.52	0.283384	0.0815726	3.47401	0.000512741	0.00500525	1106.76	1254.83	1378.98	1155.09	1368.35	1544.73	1518.78	1517.75	Sigup
P3h2	1799.22	0.28887	0.0833554	3.46553	0.000529194	0.00513126	1677.69	1702.14	1760.06	1704.86	1857.86	2076.63	2487.96	1945.53	Sigup
Serinc2	72.4872	0.898218	0.259643	3.45943	0.000541316	0.00523767	54.73	58.07	111.01	38.6	84.24	140.85	153.16	106.94	Sigup
Plod2	3168.16	0.267173	0.0773894	3.45232	0.000555783	0.00535547	2674.18	3201.94	3540.73	3450.2	3680.43	3943.84	3827.83	4021.11	Sigup
Dtl	1103.28	0.272986	0.0791026	3.45103	0.000558446	0.00537282	997.31	1113.29	1174.14	1225.69	1394.53	1357.55	1447.98	1250.82	Sigup
Rarb	412.479	0.302623	0.088005	3.4387	0.000584516	0.00558346	421.47	351.13	437.16	370.91	474.71	524.49	494.25	454.3	Sigup
Gtf2f2	619.571	0.327242	0.0951994	3.43743	0.000587252	0.00560379	518.66	537.14	579.06	591.19	832.17	600.47	743.94	621.99	Sigup
Wls	7364.52	0.400857	0.116716	3.43446	0.000593742	0.00565417	6381.61	7934.54	8534.83	7152.7	8611.96	11549.8	10731.8	8716.39	Sigup
Rttn	809.335	0.297076	0.0865311	3.43317	0.000596572	0.00567533	737.56	755.8	772.46	899.97	928.93	1025.81	960.17	971.91	Sigup
Bora	632.24	0.281783	0.0821191	3.4314	0.000600484	0.00570674	545.62	631.5	647.72	657.09	799.15	707.96	709.19	794.81	Sigup
Slc10a7	468.26	0.345542	0.100794	3.42821	0.000607578	0.00576536	435.35	460.92	445.17	409.51	479.26	519.85	629.39	597.18	Sigup
Gm4876	366.945	0.312087	0.0918054	3.39944	0.000675229	0.0063365	345.5	354.76	355.9	356.79	494.06	443.87	429.89	389.28	Sigup
Atf3	219.785	0.527984	0.155441	3.39669	0.000682057	0.00638774	178.88	215.04	236.89	163.8	270.94	234.44	338.51	301.16	Sigup
Gm15578	53.8456	0.770094	0.227196	3.38956	0.000700055	0.00652035	29.4	44.46	48.06	32.01	48.95	60.23	78.51	72.72	Sigup
Diaph3	989.029	0.276219	0.0815332	3.38782	0.000704514	0.00655535	848.65	939.08	1129.51	1032.71	1131.57	1250.06	1175.12	1214.89	Sigup
Spc24	232.737	0.418658	0.123641	3.38606	0.000709031	0.00659409	186.23	206.87	240.32	241	293.71	263.17	307.62	302.01	Sigup
Arsg	608.146	0.652552	0.192746	3.38556	0.000710331	0.0066029	488.44	546.21	630.56	572.37	704.67	1122.18	953.74	734.92	Sigup
Irak4	231.515	0.339779	0.100508	3.38063	0.000723193	0.00669995	249.94	238.63	208.28	223.11	305.09	289.12	308.9	268.64	Sigup
Dcxr	601.025	0.263829	0.0780888	3.37858	0.000728625	0.00673609	655.07	607.91	680.91	547.89	721.74	745.03	746.52	774.28	Sigup
Atp10a	749.142	0.285505	0.0847623	3.36831	0.000756319	0.00695769	657.52	851.07	794.2	746.52	815.09	936.85	1002.65	958.22	Sigup
Gm37606	632.476	0.302529	0.0898434	3.36729	0.000759109	0.00697992	513.76	620.61	659.17	680.63	766.14	736.69	761.96	781.12	Sigup
Gm43283	308.343	0.454868	0.135568	3.35528	0.000792837	0.00725435	229.52	210.5	296.4	300.3	341.52	337.3	368.11	370.46	Sigup
Blvrb	318.919	0.365636	0.109029	3.35358	0.000797726	0.0072955	338.15	303.05	312.42	284.3	341.52	362.32	422.17	467.99	Sigup
Tsen15	477.352	0.285356	0.0851347	3.35182	0.000802823	0.00732777	395.33	452.75	477.21	449.04	510	557.85	581.77	510.77	Sigup
Stk17b	614.726	0.322066	0.0961216	3.35061	0.000806345	0.00734499	521.93	606.09	726.68	658.97	793.46	728.35	827.6	787.97	Sigup
Tigit	87.293	0.71754	0.214711	3.34188	0.000832125	0.00753997	57.18	58.07	92.7	64.01	116.12	104.71	126.14	98.39	Sigup
Morc4	517.467	0.292613	0.0876097	3.33997	0.000837885	0.00758113	462.31	482.7	579.06	504.59	606.76	640.32	670.58	564.67	Sigup
Gm43145	39.4542	0.860321	0.257915	3.33567	0.000850931	0.00768057	43.29	42.64	27.47	22.59	61.47	61.16	59.21	66.73	Sigup
Ccnb2	495.42	0.302656	0.0909575	3.32744	0.000876474	0.00789588	489.26	463.64	539.01	476.34	571.47	576.38	594.64	678.45	Sigup
Mbnl3	63.3395	0.784354	0.235811	3.3262	0.000880384	0.00792345	45.74	64.42	58.36	47.07	83.1	83.4	100.39	103.52	Sigup
Mxd3	256.363	0.372619	0.11233	3.31718	0.000909296	0.00812839	240.95	218.66	243.75	247.59	323.3	313.21	312.76	283.19	Sigup
Caprin2	526.365	0.274377	0.0827382	3.31621	0.000912461	0.00814156	462.31	513.54	553.88	502.7	557.81	629.2	639.69	625.41	Sigup
Ephb4	1204.92	0.310276	0.0936619	3.31272	0.000923929	0.00821251	1194.15	1223.07	1154.68	1186.15	1227.19	1588.28	1615.31	1469.84	Sigup
Arrdc3	7561.89	0.591235	0.178822	3.30628	0.000945427	0.00837967	5740.43	7815.68	7856.21	6186.83	9365.58	12003.9	11457.7	8750.61	Sigup
Gm5628	78.8898	0.640476	0.193786	3.30507	0.000949522	0.00840401	56.36	71.68	68.66	48.01	114.98	92.67	109.4	66.73	Sigup
Vgll3	2138	0.282848	0.0857124	3.29996	0.000966974	0.00853422	1904.76	2063.25	2310.51	2074.83	2407.71	2524.2	2760.82	2467.42	Sigup
2500004C02Rik	398.261	0.349899	0.106074	3.29862	0.00097163	0.00857126	330.8	401.04	408.55	392.56	484.96	512.44	494.25	459.43	Sigup
Gm15989	65.1453	0.684563	0.207603	3.29746	0.000975624	0.00859837	49.01	37.2	57.22	63.07	99.04	74.13	78.51	79.57	Sigup
Tmem176a	428.468	0.327216	0.0992712	3.29618	0.000980093	0.00863369	446.79	445.5	383.37	369.97	556.68	485.57	471.08	552.69	Sigup
Rtkn2	483.662	0.286637	0.0869878	3.29514	0.00098372	0.0086534	445.97	453.66	510.4	488.58	540.74	615.3	529	620.28	Sigup
Gm38162	376.235	0.477111	0.144872	3.29333	0.000990086	0.00870121	240.95	287.62	373.07	413.27	489.51	482.79	415.73	437.19	Sigup
Cenpi	355.171	0.332023	0.101525	3.27035	0.00107413	0.00932574	304.66	339.34	424.57	332.31	442.84	403.09	468.5	444.03	Sigup
Nfkbiz	353.255	0.417114	0.127601	3.26889	0.00107971	0.00936989	351.22	367.47	287.24	246.64	381.36	403.09	451.77	439.75	Sigup
Ccdc18	465.524	0.404503	0.123768	3.26823	0.00108222	0.00938729	340.6	489.05	539.01	489.52	670.51	549.51	631.97	604.02	Sigup
Rpa2	433.129	0.301446	0.0923151	3.2654	0.00109309	0.00945963	390.43	457.29	369.64	412.33	504.31	487.42	535.43	486.81	Sigup
Cntln	1112.83	0.273932	0.0839407	3.26341	0.00110082	0.00950448	915.63	1093.32	1270.27	1205.92	1456.01	1231.52	1359.18	1369.74	Sigup
Gm43168	65.1403	0.681572	0.209481	3.25362	0.00113945	0.0097968	40.02	45.37	51.5	62.13	86.52	75.06	72.08	83.84	Sigup
Kif20a	1113.24	0.264657	0.0813833	3.25198	0.00114603	0.00983127	1007.92	1235.77	1066.57	1116.49	1232.88	1359.4	1166.11	1548.55	Sigup
Kazald1	47.8585	0.791207	0.24357	3.24838	0.00116066	0.00993392	37.57	32.66	22.89	40.48	63.75	47.26	55.35	66.73	Sigup
Mterf1b	73.8364	0.580829	0.178907	3.24654	0.00116819	0.00998464	60.44	66.23	68.66	57.42	86.52	87.11	97.82	105.23	Sigup
Slc16a14	786.573	0.39414	0.121413	3.24627	0.00116928	0.00998486	678.76	772.13	632.85	608.14	820.78	1045.27	1021.96	655.35	Sigup
Psmb9	57.0238	0.762512	0.235044	3.24412	0.00117813	0.0100512	49.01	62.61	46.92	35.77	81.96	85.25	72.08	89.83	Sigup
Cep112	522.57	0.348411	0.107424	3.24332	0.00118145	0.0100628	417.38	443.68	549.31	548.83	642.06	608.81	563.75	671.61	Sigup
Pdlim1	840.205	0.378727	0.117481	3.22373	0.00126532	0.0106684	755.53	878.29	993.33	801.12	989.27	1026.73	1316.7	1123.34	Sigup
H2ac4	409.359	0.44022	0.136655	3.22141	0.00127563	0.0107457	374.09	437.33	466.91	309.72	433.73	561.55	516.13	636.53	Sigup
Ttc12	1225.97	0.265593	0.0824765	3.22023	0.00128089	0.0107803	1184.35	1229.42	1254.25	1087.31	1533.42	1408.51	1459.57	1317.55	Sigup
Spin4	236.658	0.496387	0.154237	3.21834	0.00128935	0.0108368	187.86	228.65	286.1	235.35	280.05	386.41	378.41	275.49	Sigup
Gm37776	137.188	0.532252	0.165462	3.21676	0.00129647	0.0108722	117.62	83.47	130.46	137.44	178.73	178.84	153.16	165.12	Sigup
Cfap47	1619	0.290339	0.0903424	3.21376	0.0013101	0.0109668	1276.65	1517.04	1813.85	1642.73	1921.61	2060.88	1786.49	1863.4	Sigup
Gm6564	86.4024	0.635083	0.197756	3.21144	0.0013207	0.0110304	56.36	57.16	57.22	60.25	102.46	97.3	90.1	70.16	Sigup
Hmmr	1649.1	0.295723	0.0921189	3.21023	0.00132629	0.0110627	1304.42	1819.18	1782.95	1821.59	2090.09	1952.46	2085.1	2126.05	Sigup
Gm45025	290.814	0.373366	0.116423	3.20699	0.00134134	0.0111533	219.72	253.14	231.17	283.36	343.8	320.62	341.08	277.2	Sigup
Wdr93	222.636	0.530502	0.165454	3.20634	0.00134433	0.0111732	189.5	189.63	265.5	179.81	332.41	310.43	292.17	253.24	Sigup
Serpinb8	118.103	0.521851	0.162802	3.20543	0.00134863	0.011199	101.28	127.93	121.3	99.79	153.68	138.07	186.63	168.54	Sigup
Tmem232	239.649	0.451582	0.141222	3.19768	0.00138538	0.0114179	157.64	176.93	233.45	236.29	326.72	270.58	227.82	269.5	Sigup
Antxr2	799.738	0.276951	0.0866568	3.19596	0.00139368	0.0114813	717.15	842.9	878.89	828.43	974.47	1111.98	924.14	940.25	Sigup
H2bc7	1335.04	0.276088	0.0864715	3.19282	0.00140889	0.0115579	1357.51	1330.14	1573.53	1253.93	1416.16	1627.2	1772.33	1854.84	Sigup
Gm17137	213.66	0.384215	0.120407	3.19096	0.001418	0.0116151	191.95	187.82	191.11	201.46	224.26	316.92	212.37	248.97	Sigup
Htr5b	389.249	0.419828	0.131685	3.18813	0.00143198	0.0117039	343.05	443.68	389.09	295.6	473.57	581.94	450.48	459.43	Sigup
Gm44103	124.056	0.448363	0.140868	3.18287	0.00145825	0.0118667	111.9	107.97	121.3	119.56	125.22	164.02	181.48	157.42	Sigup
1700037C18Rik	209.2	0.368874	0.115892	3.18291	0.00145803	0.0118667	190.31	168.76	175.09	203.34	231.09	250.2	221.38	248.11	Sigup
Zfp948	1103.47	0.304876	0.0957959	3.18255	0.00145982	0.0118692	887.04	1032.53	1126.08	1018.59	1259.07	1226.89	1297.39	1233.71	Sigup
Stk10	439.339	0.287488	0.0903596	3.1816	0.00146464	0.011898	405.13	459.11	454.32	409.51	446.25	548.58	567.61	543.28	Sigup
Stat5a	105.641	0.487137	0.15343	3.17497	0.0014985	0.0121309	106.18	89.83	106.43	95.08	127.5	129.73	151.88	148.01	Sigup
A330015K06Rik	188.669	0.461829	0.146239	3.15804	0.00158834	0.0127422	135.59	150.62	156.78	187.34	227.68	225.18	238.11	178.81	Sigup
6430500D05Rik	33.9086	0.963508	0.305779	3.15099	0.00162716	0.0129941	26.14	31.76	18.31	28.24	47.81	48.19	61.78	47.91	Sigup
Paqr6	479.621	0.378906	0.120283	3.15012	0.00163203	0.01302	459.85	490.86	460.04	435.86	590.83	685.72	630.68	496.22	Sigup
Irf1	416.558	0.322303	0.102411	3.14716	0.00164863	0.0131232	387.98	431.89	455.47	375.62	488.37	466.11	498.11	604.88	Sigup
Slc2a4	471.296	0.306336	0.0973401	3.14707	0.00164917	0.0131232	481.09	524.43	488.65	412.33	516.83	662.56	638.4	540.71	Sigup
Carnmt1	652.049	0.349152	0.11109	3.14297	0.00167245	0.0132632	571.76	559.82	590.5	731.46	856.07	811.75	754.24	704.12	Sigup
Tigd4	36.1458	0.900018	0.28664	3.1399	0.00169008	0.0133859	23.69	26.31	33.19	24.48	60.33	38.92	39.9	59.89	Sigup
Gkap1	763.457	0.269025	0.0856973	3.13925	0.00169381	0.0134042	673.04	769.41	747.28	753.11	911.85	842.33	849.48	938.54	Sigup
Gm38217	329.256	0.366391	0.11679	3.13719	0.00170577	0.0134716	281.79	275.83	284.95	282.42	319.89	377.15	401.57	352.49	Sigup
Slbp	772.112	0.303949	0.0969119	3.13635	0.00171067	0.0135033	596.26	828.39	828.54	709.81	811.68	966.5	1029.68	847	Sigup
AA986860	78.7442	0.601423	0.191873	3.13448	0.00172158	0.0135722	66.98	81.66	57.22	63.07	74	126.95	92.67	112.93	Sigup
6030443J06Rik	504.527	0.347528	0.110881	3.13426	0.0017229	0.0135759	360.21	351.13	473.78	488.58	576.03	500.39	491.67	555.25	Sigup
Tmem14c	799.017	0.263214	0.0840593	3.13129	0.00174042	0.0136688	619.95	822.03	702.65	756.88	836.72	919.24	882.95	841.87	Sigup
Gm43259	169.737	0.498304	0.159342	3.12727	0.00176441	0.0138165	123.34	170.58	151.06	168.51	227.68	175.14	270.29	196.78	Sigup
Gm48529	335.756	0.366818	0.117403	3.12443	0.00178147	0.0139268	311.2	348.41	358.19	310.66	342.66	431.82	496.82	440.61	Sigup
Fam228b	363.261	0.328508	0.105377	3.11747	0.00182414	0.014195	323.45	381.98	337.59	322.9	512.28	415.14	409.3	381.58	Sigup
Zfp758	753.971	0.267688	0.0859142	3.11577	0.00183468	0.0142652	586.46	725.86	710.66	760.65	874.29	821.94	839.19	813.63	Sigup
Gm37362	43.031	0.828026	0.265934	3.11366	0.00184784	0.0143376	26.14	30.85	33.19	34.83	47.81	49.11	69.5	55.61	Sigup
Apobec1	383.253	0.323877	0.104243	3.10695	0.00189029	0.0146004	359.39	392.87	330.73	349.26	462.19	428.11	435.04	468.84	Sigup
Gm43693	80.7614	0.543935	0.175111	3.10623	0.0018949	0.0146256	56.36	59.88	57.22	68.72	81.96	86.18	72.08	109.51	Sigup
Angpt1	2032.39	0.292649	0.0942937	3.10359	0.00191187	0.0147002	1709.55	2251.98	2142.29	2285.7	2474.87	2817.03	2675.88	2306.57	Sigup
A930003O13Rik	184.636	0.433063	0.139684	3.10031	0.00193315	0.0148388	139.67	142.45	194.55	152.51	236.79	211.28	178.91	216.46	Sigup
Gm29683	176.199	0.418062	0.134871	3.09972	0.00193706	0.0148483	151.92	144.26	163.65	206.16	220.85	220.54	229.1	219.02	Sigup
Gm16958	245.431	0.382385	0.123513	3.0959	0.00196215	0.0150184	225.44	215.04	195.69	268.3	289.15	320.62	270.29	298.59	Sigup
Prkcd	432.636	0.266665	0.0862126	3.09311	0.00198073	0.0151114	467.21	407.39	466.91	411.39	527.08	500.39	585.63	500.5	Sigup
Knstrn	1038.44	0.273656	0.0884866	3.09263	0.00198392	0.0151296	958.1	1028.9	1124.93	1094.84	1295.49	1103.64	1186.7	1491.23	Sigup
Cenpq	461.876	0.328762	0.106314	3.09237	0.00198568	0.0151363	371.64	511.73	426.86	488.58	599.93	613.44	518.7	525.31	Sigup
Vmn2r87	53.0218	0.724955	0.234595	3.09023	0.00199999	0.0152025	40.84	42.64	35.48	43.3	69.44	79.69	68.22	52.19	Sigup
Adamts8	833.265	0.286147	0.0926653	3.08797	0.00201531	0.0153065	789.84	918.21	910.93	805.83	881.12	995.23	1184.13	1113.93	Sigup
Gm20149	104.919	0.536283	0.174233	3.07797	0.00208419	0.0157401	85.76	88.01	105.28	68.72	112.7	136.22	137.72	116.36	Sigup
Ndufs5	1011.08	0.263123	0.0855354	3.07619	0.00209664	0.0158086	870.7	928.19	708.37	904.68	1033.66	1044.34	1088.88	938.54	Sigup
Ndc80	405.364	0.321916	0.104645	3.07626	0.00209612	0.0158086	318.55	433.7	463.48	403.86	464.47	484.64	498.11	568.09	Sigup
Hhipl1	487.412	0.284749	0.0926093	3.07473	0.00210694	0.0158542	500.69	498.12	423.42	399.15	544.15	615.3	544.44	518.47	Sigup
Rdm1	162.909	0.443018	0.144131	3.07372	0.0021141	0.0158889	182.15	133.38	168.22	124.26	183.28	231.66	209.8	201.06	Sigup
Stard6	173.987	0.458581	0.14924	3.07278	0.00212076	0.0159198	147.02	167.85	173.95	160.04	257.28	232.59	205.94	195.07	Sigup
Mdm1	831.829	0.265137	0.0863502	3.07049	0.00213707	0.0160164	718.78	779.39	838.83	850.08	1008.62	968.35	916.41	932.55	Sigup
Gm9311	79.8073	0.590243	0.192255	3.0701	0.00213986	0.0160309	64.53	62.61	50.35	76.25	63.75	118.61	104.25	95.82	Sigup
Gm43727	63.9264	0.692937	0.225912	3.06729	0.00216007	0.0161629	49.01	52.62	48.06	51.78	63.75	103.79	70.79	85.56	Sigup
Gm42480	265.598	0.451684	0.147331	3.06578	0.00217102	0.0162254	170.71	204.15	252.91	284.3	305.09	337.3	320.49	281.48	Sigup
Sfrp1	6595.32	0.367078	0.119948	3.06032	0.00221101	0.0164715	6040.19	6867.53	7406.46	6521.97	7607.9	9381.44	9985.3	7636.68	Sigup
Aga	410.43	0.263071	0.0860312	3.05786	0.00222927	0.0165877	376.54	436.42	415.41	462.22	475.85	490.2	527.71	533.01	Sigup
Parp12	834.151	0.288297	0.0943622	3.05522	0.00224895	0.0167137	784.12	842.9	932.67	805.83	900.47	1081.41	1145.52	980.47	Sigup
Dynlt3	2893.76	0.269492	0.0882056	3.05527	0.00224855	0.0167137	2389.94	3016.85	2675.57	2992.69	3604.16	3581.52	3051.71	3109.94	Sigup
Sema3c	2625.75	0.2921	0.0956495	3.05386	0.00225921	0.0167371	2064.04	2675.7	2783.15	2496.57	2680.92	3160.82	3394.08	3027.81	Sigup
Gm34921	67.8727	0.618083	0.20268	3.04955	0.00229187	0.0169089	52.27	54.44	76.67	53.66	68.3	93.59	115.84	84.7	Sigup
Cebpd	797.591	0.267286	0.0877392	3.04637	0.00231621	0.0170647	916.44	854.7	749.57	747.47	1057.57	937.77	985.92	959.93	Sigup
Fam43a	328.989	0.299026	0.0986109	3.03239	0.00242629	0.0177846	286.69	324.82	330.73	319.13	362.01	405.87	366.82	410.67	Sigup
Gm42478	202.386	0.405061	0.133701	3.0296	0.00244877	0.0179353	141.31	177.84	202.56	226.88	240.2	262.24	261.28	225.01	Sigup
Smc4	4672.38	0.270774	0.0893881	3.02919	0.0024521	0.0179526	3807.89	5045.62	5490.76	4783.22	5796.71	5798.07	5529.37	5941.82	Sigup
Gm45394	112.339	0.564019	0.186277	3.02785	0.00246301	0.0180113	82.5	92.55	64.09	120.5	154.82	153.82	96.53	126.62	Sigup
Zmat1	845.011	0.277155	0.0916351	3.02455	0.00249005	0.0181805	645.27	851.98	922.37	786.06	994.96	939.63	1018.09	927.42	Sigup
Gm43300	410.928	0.283605	0.0939747	3.01788	0.00254546	0.01852	312.83	418.28	411.98	385.03	462.19	486.49	445.34	459.43	Sigup
Casp12	526.33	0.353496	0.117195	3.01632	0.00255863	0.0186086	439.44	577.96	560.75	547.89	779.8	615.3	634.54	684.44	Sigup
BC060293	72.8932	0.566771	0.187997	3.01479	0.00257158	0.0186737	68.61	65.33	52.64	61.19	97.9	93.59	65.64	108.66	Sigup
Tnfaip2	65.8927	0.692417	0.230113	3.00904	0.00262076	0.0189645	51.46	49.9	57.22	38.6	58.06	88.03	75.94	94.11	Sigup
Cip2a	1165.06	0.2735	0.0909126	3.00839	0.0026264	0.0189979	913.99	1135.97	1233.65	1278.41	1338.75	1487.28	1263.93	1413.38	Sigup
Gm45088	133.947	0.466174	0.155229	3.00313	0.00267215	0.0192766	97.2	121.58	105.28	114.85	175.31	151.97	142.87	136.89	Sigup
Lmx1a	388.461	0.326204	0.108631	3.00286	0.00267452	0.0192863	340.6	350.23	331.87	410.45	480.4	441.09	424.74	450.88	Sigup
Prph	39.866	0.811761	0.270356	3.00257	0.00267713	0.0192976	29.4	16.33	29.75	18.83	50.09	44.48	33.46	36.79	Sigup
Mrpl33	399.056	0.341629	0.113938	2.99837	0.00271426	0.0195051	289.96	370.19	438.3	377.5	450.8	484.64	472.36	456.01	Sigup
Ybx2	257.085	0.347516	0.116258	2.98917	0.00279736	0.0200483	230.34	233.18	275.8	252.29	319.89	290.97	346.23	304.58	Sigup
Ptpn6	78.2138	0.592878	0.198425	2.98792	0.00280884	0.0201055	62.08	77.12	43.49	72.49	95.63	114.91	81.09	94.11	Sigup
Gm34934	193.525	0.344309	0.115357	2.98473	0.00283831	0.0202951	176.43	195.07	204.84	196.75	243.62	272.44	216.23	243.83	Sigup
Junb	669.683	0.338091	0.113397	2.98149	0.00286847	0.0204247	708.16	660.53	563.04	461.28	644.33	769.12	773.55	839.3	Sigup
Parp10	210.748	0.359308	0.120571	2.98006	0.00288195	0.0204937	193.58	239.53	215.14	181.69	237.92	278.92	272.86	272.92	Sigup
4930519F16Rik	100.649	0.55713	0.187469	2.97186	0.00296003	0.020941	90.66	84.38	77.82	96.96	117.25	130.66	131.28	136.03	Sigup
Efcab11	283.335	0.29958	0.100977	2.9668	0.00300917	0.0212324	276.08	270.38	290.67	282.42	318.75	331.74	392.56	337.09	Sigup
Cyba	105.558	0.616035	0.207771	2.96497	0.00302713	0.0213323	105.37	56.25	132.75	60.25	125.22	127.88	155.74	132.61	Sigup
Tubb6	1098.72	0.267478	0.0903094	2.96179	0.00305852	0.0215156	987.5	1165.91	1348.09	1083.54	1308.02	1296.39	1391.35	1513.48	Sigup
Kif19a	642.615	0.280748	0.0950116	2.95489	0.00312784	0.0219289	581.56	587.04	704.94	520.59	746.79	678.31	727.21	751.18	Sigup
Rsph10b	1219.48	0.273184	0.0924735	2.95419	0.00313492	0.021962	1102.67	1148.67	1288.58	1091.07	1403.64	1403.88	1404.22	1380.86	Sigup
Depdc1b	217.557	0.35802	0.121406	2.94895	0.00318856	0.0222905	200.11	207.78	183.1	198.63	237.92	230.74	298.61	249.82	Sigup
Neurog2	69.3966	0.617134	0.209364	2.94766	0.0032019	0.0223559	88.21	48.09	64.09	67.78	79.69	90.81	119.7	122.34	Sigup
Gm43389	285.728	0.316902	0.10754	2.94682	0.00321056	0.0223951	248.31	264.03	297.54	253.23	342.66	332.67	357.81	291.74	Sigup
H3c10	449.689	0.32552	0.110562	2.94424	0.00323746	0.0225284	355.31	525.34	494.37	446.22	573.75	581.94	622.96	503.07	Sigup
Catsperg1	61.6286	0.622642	0.21183	2.93934	0.00328909	0.0228282	57.99	50.81	50.35	40.48	62.61	85.25	72.08	86.41	Sigup
Gm37633	116.252	0.503146	0.171258	2.93794	0.00330404	0.0229234	96.38	97.99	102.99	93.2	135.47	185.33	111.98	118.07	Sigup
Cfap45	461.99	0.315236	0.107421	2.93459	0.00333988	0.0231377	401.05	457.29	487.51	443.4	607.9	525.41	543.16	547.55	Sigup
Art4	54.3157	0.768516	0.261913	2.93424	0.00334366	0.0231525	53.91	50.81	28.61	56.48	83.1	82.47	75.94	83.84	Sigup
4930471G03Rik	54.2417	0.724369	0.246884	2.93405	0.00334574	0.0231525	55.54	34.48	36.62	35.77	45.54	88.03	69.5	65.88	Sigup
Col8a1	2160.91	0.264117	0.0901067	2.93115	0.00337707	0.0233434	1866.37	2181.21	2581.73	2184.97	2518.13	2754.94	2378.56	2918.3	Sigup
BC051019	97.3061	0.646838	0.221256	2.92348	0.0034614	0.0238557	91.48	67.14	76.67	77.19	100.18	91.74	150.59	148.01	Sigup
4930444A19Rik	48.8321	0.669757	0.22919	2.92227	0.00347488	0.0239221	35.12	40.83	44.63	36.71	71.72	70.43	48.91	57.32	Sigup
N4bp3	215.636	0.398152	0.136333	2.92044	0.00349536	0.0240454	231.97	231.37	188.82	140.27	232.23	261.32	283.16	270.36	Sigup
Nsl1	262.206	0.354569	0.121447	2.91953	0.00350557	0.0241068	208.28	277.64	307.84	264.53	341.52	325.26	344.94	337.09	Sigup
Ppic	818.279	0.338064	0.115875	2.91749	0.00352863	0.0242475	700.81	881.01	1002.48	814.3	956.25	1124.96	1144.23	1065.17	Sigup
Gm43753	94.054	0.483713	0.165914	2.91544	0.00355182	0.0243751	79.23	78.03	90.41	81.9	92.21	115.83	130	121.49	Sigup
Gm12462	34.8116	0.875951	0.300524	2.91474	0.00355982	0.0244169	21.24	26.31	32.04	26.36	50.09	46.33	56.63	41.07	Sigup
Apool	359.395	0.339567	0.116818	2.9068	0.00365143	0.0249354	353.67	332.08	349.04	396.33	478.13	417.92	462.07	454.3	Sigup
Fzd10os	85.8124	0.522961	0.180007	2.90523	0.00366988	0.0250066	67.79	93.45	83.54	99.79	143.44	112.13	135.15	106.09	Sigup
Gm31152	142.066	0.454444	0.156455	2.90464	0.00367679	0.0250354	102.92	131.56	117.87	127.09	121.81	174.21	195.64	165.12	Sigup
Hgf	397.022	0.332095	0.114413	2.9026	0.00370078	0.0251438	388.79	528.97	411.98	402.92	528.22	577.31	612.66	467.13	Sigup
Gm27206	107.708	0.433351	0.149344	2.90169	0.00371154	0.0251985	90.66	100.71	106.43	89.43	118.39	128.8	139.01	135.18	Sigup
Casc1	450.091	0.335432	0.115629	2.90092	0.00372065	0.0252421	356.12	424.63	511.54	471.64	594.24	513.37	552.16	561.24	Sigup
P2ry14	204.183	0.353696	0.122063	2.89765	0.00375968	0.0254666	155.19	176.93	167.08	195.81	215.16	227.96	250.98	196.78	Sigup
Phxr4	627.682	0.317502	0.109827	2.89091	0.00384122	0.0259095	566.04	458.2	582.49	602.49	755.89	619.93	665.43	710.97	Sigup
Gm38126	45.0984	0.761229	0.263745	2.88623	0.00389889	0.0262302	35.94	31.76	38.91	32.01	62.61	54.67	82.37	37.64	Sigup
Gm46218	221.49	0.395549	0.137426	2.87828	0.00399847	0.0266717	157.64	168.76	220.87	225.93	247.03	271.51	227.82	264.37	Sigup
Gm8539	63.236	0.597995	0.207873	2.87673	0.00401815	0.0267743	57.99	65.33	52.64	49.89	100.18	75.99	90.1	77.86	Sigup
Gm37254	205.106	0.339264	0.11803	2.87438	0.00404822	0.0269299	182.15	177.84	200.27	205.22	228.82	269.66	217.52	247.26	Sigup
Dhrs3	994.175	0.286155	0.0997298	2.86931	0.00411375	0.0272654	864.98	894.62	1246.24	1073.19	1079.2	1254.69	1266.5	1362.04	Sigup
4930444P10Rik	58.4723	0.66662	0.232526	2.86687	0.00414559	0.027367	43.29	51.72	56.07	41.42	108.15	63.94	73.36	60.74	Sigup
Trim34a	493.242	0.398266	0.138924	2.86679	0.00414665	0.027367	408.4	524.43	581.35	460.34	637.5	650.51	779.98	534.72	Sigup
Gm47615	38.0893	0.699909	0.244236	2.86571	0.00416078	0.0274409	28.59	30.85	25.18	31.07	46.67	45.41	52.77	44.49	Sigup
Slc2a9	153.119	0.42786	0.149339	2.86502	0.00416981	0.0274907	140.49	169.67	162.5	114.85	178.73	187.18	239.4	186.51	Sigup
4921513I08Rik	39.3775	0.768397	0.268544	2.86135	0.00421846	0.0277332	19.6	20.87	24.03	30.12	31.88	37.07	36.04	53.9	Sigup
Gm28112	55.6445	0.703471	0.245942	2.86031	0.00423227	0.0278044	36.76	49.9	42.34	48.01	66.03	59.31	109.4	56.47	Sigup
C230066G23Rik	39.3362	0.817513	0.286392	2.85452	0.00431014	0.0282266	29.4	23.59	34.33	25.42	21.63	50.97	70.79	54.76	Sigup
Gm17193	115.059	0.468927	0.164382	2.85266	0.00433549	0.0283728	98.02	90.73	98.42	108.26	165.07	124.17	149.3	112.08	Sigup
Iqca	507.566	0.284583	0.0998354	2.85053	0.00436469	0.028519	488.44	556.19	478.35	487.64	681.9	619.93	603.65	547.55	Sigup
Odf3b	596.803	0.368114	0.129141	2.85047	0.00436546	0.028519	633.02	486.33	714.1	430.22	680.76	783.02	689.88	762.3	Sigup
Dsc2	143.673	0.488904	0.171591	2.84923	0.00438246	0.0286	111.9	120.67	162.5	110.14	158.24	178.84	187.92	180.52	Sigup
Rsph1	1083.42	0.272986	0.0958219	2.84888	0.00438728	0.0286215	966.27	1127.8	1111.2	999.76	1473.08	1159.24	1176.41	1270.5	Sigup
Slco1a6	184.694	0.444836	0.156168	2.84844	0.00439342	0.0286415	133.14	123.4	160.21	208.05	217.43	170.5	249.7	213.89	Sigup
Esco2	519.591	0.340839	0.119682	2.84788	0.00440119	0.0286622	364.29	517.17	589.36	598.73	670.51	649.58	615.23	678.45	Sigup
Rad54b	285.803	0.327224	0.114941	2.84688	0.00441501	0.0287422	212.37	286.71	304.41	289.01	342.66	315.06	382.27	329.39	Sigup
Egfros	215.393	0.37851	0.133055	2.84476	0.00444453	0.0288788	187.86	174.21	217.43	192.99	242.48	242.78	257.42	259.23	Sigup
Smco3	43.3576	0.739201	0.259932	2.84383	0.00445749	0.0289231	28.59	32.66	37.76	35.77	55.78	61.16	45.05	60.74	Sigup
Gm10558	372.352	0.300985	0.105907	2.84198	0.00448336	0.0290555	279.34	368.37	311.27	361.49	464.47	391.05	415.73	359.33	Sigup
Gm16076	275.048	0.304318	0.107077	2.84205	0.00448238	0.0290555	233.6	272.2	239.18	258.88	301.67	329.89	323.06	286.61	Sigup
Gm15186	38.2785	0.758526	0.266995	2.84098	0.00449752	0.029117	24.5	34.48	24.03	37.66	40.98	50.04	61.78	52.19	Sigup
Gm4285	83.7677	0.571773	0.201649	2.83549	0.0045756	0.029561	66.16	76.22	91.55	57.42	81.96	123.24	110.69	113.79	Sigup
Gm38211	120.509	0.627469	0.221591	2.83165	0.00463087	0.0298665	73.51	76.22	152.2	112.97	155.96	121.39	140.29	217.31	Sigup
Gm15902	74.9468	0.554771	0.196171	2.828	0.00468398	0.0301362	58.81	71.68	57.22	77.19	76.27	87.11	109.4	116.36	Sigup
Poglut3	1786.58	0.273007	0.0965775	2.82682	0.00470129	0.0302371	1534.76	1869.99	2101.09	1777.35	2011.54	2402.81	2334.8	2045.63	Sigup
Ccdc62	221.103	0.343935	0.121757	2.82477	0.00473147	0.0303705	191.95	212.31	233.45	198.63	270.94	224.25	274.15	290.03	Sigup
Moxd1	70.2135	0.658111	0.23308	2.82354	0.00474964	0.0304538	63.71	67.14	33.19	33.89	81.96	88.03	55.35	88.12	Sigup
Capn6	421.6	0.280786	0.0994971	2.82205	0.00477181	0.0305644	374.09	404.67	407.4	352.08	531.63	484.64	433.75	418.37	Sigup
Gm15737	136.038	0.438363	0.155557	2.81802	0.00483206	0.0308974	101.28	117.95	152.2	136.5	160.51	166.8	213.66	147.16	Sigup
Haus1	312.737	0.302491	0.107423	2.81587	0.00486447	0.0310515	280.16	318.47	335.3	320.07	355.18	423.48	379.69	383.29	Sigup
Gm38344	72.4606	0.611052	0.217405	2.81067	0.00494389	0.0314403	46.56	67.14	51.5	77.19	91.07	95.45	75.94	106.09	Sigup
Tcaf2	284.262	0.271354	0.09669	2.80643	0.00500934	0.0318024	249.12	285.81	281.52	258.88	339.24	349.35	311.48	296.02	Sigup
Gm44607	36.0586	1.03096	0.367684	2.80392	0.0050485	0.0320053	22.05	28.13	13.73	33.89	84.24	46.33	32.18	38.5	Sigup
Gm49159	71.0467	0.637844	0.2275	2.80371	0.00505181	0.0320068	53.09	48.09	54.93	77.19	118.39	98.23	78.51	68.44	Sigup
Gm44439	206.611	0.366513	0.130973	2.79839	0.00513586	0.0324422	191.13	148.8	197.98	176.04	217.43	214.98	212.37	271.21	Sigup
Six4	198.595	0.33391	0.119669	2.79029	0.00526616	0.0331512	191.13	180.56	156.78	194.87	241.34	229.81	195.64	244.69	Sigup
A430027C01Rik	143.006	0.449617	0.161376	2.78614	0.00533405	0.0334547	103.73	141.54	101.85	144.97	151.41	160.31	193.06	169.4	Sigup
Sspo	49.3911	0.652459	0.234202	2.78588	0.00533819	0.0334582	49.01	44.46	49.21	27.3	72.86	72.28	74.65	48.77	Sigup
H2ac20	329.178	0.304536	0.109432	2.78288	0.00538794	0.0336796	296.5	293.97	405.11	320.07	373.39	401.24	444.05	401.25	Sigup
Cdca5	181.539	0.409848	0.147684	2.77516	0.00551739	0.0343852	152.74	182.37	176.24	179.81	228.82	247.42	225.24	215.6	Sigup
Gm47863	105.525	0.424385	0.152976	2.77419	0.00553388	0.0344535	89.85	97.99	84.68	109.2	117.25	141.78	136.43	118.07	Sigup
Tnfrsf12a	337.801	0.297796	0.107392	2.77298	0.00555462	0.0345366	370.01	330.27	401.68	296.54	387.05	460.55	384.84	478.25	Sigup
Pi4k2b	405.471	0.279908	0.100963	2.77237	0.00556492	0.0345432	348.77	405.57	408.55	445.28	461.05	521.71	464.64	499.64	Sigup
Calml4	329.455	0.28094	0.101327	2.7726	0.00556098	0.0345432	277.71	308.49	337.59	286.18	387.05	370.66	341.08	366.18	Sigup
Dnah12	1491.3	0.378173	0.136405	2.77242	0.00556415	0.0345432	1224.37	1357.36	1568.95	1249.23	1772.48	1870.91	1841.84	1531.44	Sigup
H2bc15	2549.75	0.277451	0.100471	2.76151	0.00575346	0.0354427	2657.85	3090.34	2721.35	2007.05	2679.78	3221.98	3458.43	3337.52	Sigup
Fignl1	583.104	0.275781	0.0999055	2.76042	0.00577266	0.0355141	531.73	641.48	612.25	634.5	634.09	809.9	737.51	743.48	Sigup
Gm38062	45.6503	0.636378	0.230599	2.75967	0.00578599	0.0355844	46.56	43.55	26.32	32.01	54.64	56.53	60.49	61.6	Sigup
Cep55	519.247	0.303901	0.11029	2.75548	0.00586064	0.0359371	450.87	489.05	611.1	592.14	557.81	682.02	758.1	644.23	Sigup
Gm48964	150.761	0.417287	0.151642	2.75179	0.00592706	0.0362491	116.8	135.19	96.13	160.98	160.51	189.04	141.58	187.37	Sigup
Stpg1	375.523	0.358606	0.130562	2.74664	0.00602091	0.0366231	306.3	358.39	401.68	349.26	520.25	441.09	432.46	419.22	Sigup
H3c4	1441.7	0.305896	0.111381	2.7464	0.00602525	0.0366339	1307.69	1540.63	1666.23	1379.14	1720.12	1817.17	2085.1	1663.2	Sigup
Pold1	709.219	0.281031	0.102384	2.74486	0.00605369	0.036735	692.64	692.29	791.91	664.62	776.39	881.25	886.81	903.47	Sigup
Gm40309	316.541	0.286767	0.104823	2.73572	0.00622439	0.0376121	236.87	303.95	323.86	317.25	387.05	379	341.08	330.24	Sigup
Tmem191c	343.508	0.271417	0.0992377	2.73502	0.00623769	0.0376802	296.5	329.36	270.07	277.71	297.12	385.49	395.14	342.22	Sigup
Gm42898	279.694	0.370257	0.135747	2.72755	0.00638061	0.0383576	243.4	225.02	292.96	301.25	307.37	341.01	324.35	395.27	Sigup
Gm29170	362.112	0.29942	0.109782	2.72742	0.0063832	0.0383608	306.3	325.73	347.89	296.54	415.51	440.16	382.27	331.96	Sigup
Gm44667	408.557	0.295821	0.10854	2.72545	0.0064214	0.0385532	339.79	368.37	410.83	439.63	478.13	526.34	525.14	385	Sigup
Gm15577	349.161	0.292966	0.10752	2.72475	0.00643494	0.038585	305.48	315.75	341.03	327.6	409.82	467.03	347.52	351.63	Sigup
Rtl1	50.19	6.52175	2.39371	2.72454	0.0064391	0.038585	0	0	0	1.88	0	173.28	0	0	Sigup
Ccdc163	217.098	0.410558	0.150725	2.72389	0.00645177	0.0386238	237.69	192.35	194.55	178.86	291.43	290.97	232.96	253.24	Sigup
Plekhf1	313.532	0.326606	0.119902	2.72394	0.00645081	0.0386238	284.24	349.32	282.66	251.35	340.38	398.46	366.82	358.48	Sigup
H60b	154.977	0.42789	0.157179	2.7223	0.00648284	0.0387725	112.72	154.24	153.35	141.21	165.07	173.28	252.27	166.83	Sigup
Klrg2	60.9587	0.632279	0.232357	2.72115	0.00650544	0.0388953	55.54	38.11	65.23	42.36	72.86	62.09	88.81	87.27	Sigup
Rsph3b	346.223	0.263727	0.0969506	2.72022	0.0065238	0.0389676	321	327.54	333.02	296.54	367.7	359.54	427.32	382.43	Sigup
Gm37581	125.329	0.385358	0.142097	2.71194	0.006689	0.0398017	87.4	114.32	124.74	116.73	142.3	129.73	142.87	159.99	Sigup
Gm44080	47.7029	0.790868	0.291815	2.71017	0.00672496	0.0399409	43.29	32.66	44.63	34.83	68.3	60.23	74.65	65.88	Sigup
H3c2	1946.34	0.281471	0.103956	2.70759	0.00677746	0.0402	1775.71	2123.14	2243	1929.85	2271.1	2463.05	2791.72	2284.33	Sigup
Smtn	513.232	0.28328	0.104643	2.7071	0.00678743	0.0402464	496.61	467.27	589.36	440.57	550.98	546.73	637.11	686.15	Sigup
Gbp5	120.216	0.472844	0.174707	2.7065	0.00679973	0.0403065	92.3	122.49	125.88	102.61	177.59	127.88	120.99	184.8	Sigup
Igfbp7	173.396	0.44909	0.166084	2.70399	0.00685126	0.040522	174.79	180.56	163.65	113.91	248.17	148.26	230.39	239.56	Sigup
Hist1h4n	801.654	0.320252	0.118505	2.70243	0.00688348	0.0406739	711.43	790.28	811.37	680.63	856.07	843.25	1211.16	832.45	Sigup
Wdr27	102.737	0.490919	0.181656	2.70247	0.00688272	0.0406739	67.79	81.66	93.84	101.67	135.47	120.46	136.43	93.26	Sigup
Gm9530	47.9085	0.606581	0.224497	2.70196	0.00689331	0.0407062	36.76	41.74	41.2	52.72	69.44	64.87	74.65	54.76	Sigup
Gm28229	343.742	0.346411	0.128252	2.70102	0.00691279	0.0407697	276.08	292.16	333.02	361.49	371.12	420.7	365.54	442.32	Sigup
Gm49526	325.308	0.332474	0.12316	2.69953	0.00694366	0.0409131	238.5	262.22	303.26	387.85	418.93	327.11	357.81	394.41	Sigup
Gm50094	82.4221	0.686526	0.254304	2.69962	0.00694182	0.0409131	76.78	48.09	52.64	80.96	118.39	90.81	126.14	83.84	Sigup
Gm43606	247.243	0.352967	0.130837	2.69777	0.0069806	0.041066	164.99	212.31	231.17	261.71	284.6	294.68	292.17	238.7	Sigup
Gm29036	149.053	0.404106	0.149813	2.6974	0.00698841	0.041099	98.83	145.17	137.33	160.98	178.73	191.82	184.05	161.7	Sigup
1700010H22Rik	36.3766	0.729346	0.270413	2.69715	0.00699347	0.0411158	23.69	25.41	33.19	28.24	45.54	42.63	52.77	41.92	Sigup
Gm42537	64.2106	0.515944	0.191788	2.69018	0.00714135	0.0418404	45.74	58.98	59.51	64.01	81.96	81.55	95.25	68.44	Sigup
Gm10282	363.169	0.326387	0.121409	2.68834	0.00718091	0.0420326	336.52	392.87	383.37	340.78	445.11	372.51	426.03	574.08	Sigup
Gm37600	37.7123	0.727533	0.270887	2.68574	0.00723685	0.042307	40.84	25.41	17.17	33.89	43.26	41.7	60.49	52.19	Sigup
Gm37402	64.139	0.576047	0.214694	2.68311	0.00729412	0.0425354	63.71	38.11	61.8	45.19	83.1	70.43	92.67	66.73	Sigup
Gm14774	44.3097	0.703018	0.262418	2.679	0.00738425	0.0429805	18.79	48.09	34.33	26.36	52.37	53.75	56.63	44.49	Sigup
Gm37862	387.972	0.357901	0.133669	2.67752	0.00741692	0.0431213	248.31	346.6	330.73	435.86	440.56	437.38	442.76	422.64	Sigup
Ripor3	58.8743	0.57436	0.214515	2.67749	0.00741767	0.0431213	42.47	45.37	52.64	48.95	66.03	63.01	75.94	76.14	Sigup
Gm37706	219.734	0.340022	0.127006	2.67721	0.00742391	0.0431441	159.27	202.33	244.9	216.52	266.38	249.27	283.16	240.41	Sigup
Gm42778	160.555	0.348854	0.130519	2.67282	0.00752172	0.0436718	151.92	156.97	129.32	140.27	153.68	176.06	207.22	201.91	Sigup
Fbxl13	261.373	0.338495	0.126804	2.66944	0.00759788	0.0440729	267.91	290.34	248.33	219.34	321.03	330.82	323.06	323.4	Sigup
Gm38014	142.233	0.408758	0.153416	2.66439	0.00771288	0.0446707	122.52	124.3	119.02	116.73	143.44	134.36	162.17	199.34	Sigup
Morn5	364.327	0.281486	0.105827	2.65988	0.00781691	0.0451332	311.2	407.39	381.08	306.89	413.24	424.41	467.22	404.68	Sigup
Gm43205	65.5576	0.63036	0.237115	2.65846	0.00784994	0.0452959	36.76	75.31	68.66	60.25	84.24	85.25	91.38	109.51	Sigup
Gm37063	257.392	0.302351	0.113774	2.65746	0.00787317	0.045416	236.87	225.02	264.35	257	333.55	308.58	319.2	253.24	Sigup
Wdyhv1	211.955	0.320779	0.120743	2.65671	0.00789063	0.0455026	211.55	202.33	208.28	172.27	253.86	280.78	196.93	255.81	Sigup
Gm4221	161.927	0.324789	0.122398	2.65355	0.00796503	0.0458892	174.79	150.62	162.5	141.21	191.25	201.08	225.24	174.53	Sigup
H3c1	1452.88	0.296344	0.111732	2.65229	0.00799487	0.0460186	1538.02	1698.51	1543.78	1140.97	1606.28	1831.99	2013.02	1821.48	Sigup
Gm30694	88.5639	0.448371	0.169083	2.65179	0.00800673	0.0460595	70.24	101.62	73.24	67.78	96.76	117.69	111.98	100.96	Sigup
Map3k8	235.295	0.338475	0.127722	2.6501	0.00804683	0.0462464	237.69	215.94	243.75	207.11	226.54	305.8	326.92	284.04	Sigup
Gm13854	130.73	0.41116	0.155434	2.64524	0.00816334	0.0468439	111.9	79.84	121.3	127.09	136.61	147.34	159.6	141.17	Sigup
Gm15563	75.3337	0.505668	0.191238	2.64418	0.00818883	0.0469015	71.88	69.86	73.24	44.25	108.15	87.11	75.94	95.82	Sigup
Olfr1564	130.113	0.484167	0.18319	2.64298	0.00821805	0.0470279	94.75	100.71	131.6	120.5	141.16	162.16	187.92	134.32	Sigup
D130019J16Rik	595.226	0.271645	0.102954	2.6385	0.00832735	0.0475078	464.76	509.92	601.95	646.74	597.66	678.31	705.33	697.28	Sigup
Gm38273	112.385	0.449969	0.170756	2.63516	0.00840975	0.0479048	102.92	96.18	120.16	104.49	142.3	157.53	166.04	113.79	Sigup
Gm18305	76.4676	0.562216	0.213651	2.63146	0.00850185	0.0483263	56.36	72.59	42.34	80.96	108.15	95.45	82.37	88.12	Sigup
Gpr34	77.8625	0.504606	0.192579	2.62025	0.00878644	0.049597	51.46	63.51	76.67	65.9	99.04	75.06	101.68	88.98	Sigup

## Sheet: TFEB motif scan
			TFEB-binding motifs identified in the promoter regions of upregulated genes
Genesymbol	Score	Sequence	Description	PromoterID	Chr	Strand	TSS Position
Bclaf3	0.910225	CTCTGGTGAC	Bclaf1 and Thrap3 family member 3	NM_001033472	X|X F4	+	145
Bclaf3	0.937162	GGCACCTGCC	Bclaf1 and Thrap3 family member 3	NM_001033472	X|X F4	+	472
Bclaf3	0.916161	GGCACCTGCC	Bclaf1 and Thrap3 family member 3	NM_001033472	X|X F4	-	481
Capn6	0.909795	CTCACCTCCC	calpain 6	NM_007603	X|X F2	+	-494
Capn6	0.904017	GGCACCTCCC	calpain 6	NM_007603	X|X F2	+	1
Capn6	0.92526	CTCAGGTGAG	calpain 6	NM_007603	X|X F2	+	200
Capn6	0.946261	CTCAGGTGAG	calpain 6	NM_007603	X|X F2	-	209
Col4a6	0.912841	ATCTCCTGAG	collagen, type IV, alpha 6	NM_053185	X|X F1-F2	+	25
Col4a6	0.904286	GGGAGGTGAT	collagen, type IV, alpha 6	NM_053185	X|X F1-F2	-	-36
Morc4	0.931226	GTCAGGAGAG	microrchidia 4	NM_029413	X|X F1	-	51
Morc4	0.925717	GTCAGGAGAT	microrchidia 4	NM_029413	X|X F1	-	-4
Zmat1	0.913045	GACACCTGCC	zinc finger, matrin type 1	NM_175446	X|X E3	+	275
Cenpi	0.919343	GTCATGAGAC	centromere protein I	NM_145924	X|X E3	-	345
Apool	0.931341	CTCTTGTGAC	apolipoprotein O-like	NM_026565	X|X E1	+	-351
4930519F16Rik	0.940581	CTCCCATGAC	RIKEN cDNA 4930519F16 gene	NM_029170	X D|X 45.97 cM	-	294
Ercc6l	0.909366	GGCTTGTGCC	excision repair cross-complementing rodent repair deficiency complementation group 6 like	NM_146235	X|X D	+	-779
Ercc6l	0.904401	ATCATGTCCC	excision repair cross-complementing rodent repair deficiency complementation group 6 like	NM_146235	X|X D	+	-676
Ercc6l	0.925431	GTCTCCGGAC	excision repair cross-complementing rodent repair deficiency complementation group 6 like	NM_146235	X|X D	+	195
Ercc6l	0.930704	GTCACGTGAA	excision repair cross-complementing rodent repair deficiency complementation group 6 like	NM_146235	X|X D	-	-179
Spin4	0.915348	GCCACGGGAG	spindlin family, member 4	NM_178753	X|X C3	+	-150
Cfap47	0.904946	CGCACGTGGG	cilia and flagella associated protein 47	NM_001099307	X|X B	-	-109
Mbnl3	0.936385	GTCTCGGGAG	muscleblind like splicing factor 3	NM_134163	X|X A5	+	-514
Mbnl3	0.909251	GGCAGGAGCC	muscleblind like splicing factor 3	NM_134163	X|X A5	-	477
Dusp5	0.94982	CTCACGTCAC	dual specificity phosphatase 5	NM_001085390	19|19 D2	+	-231
Dusp5	0.924428	GTCACAGGAC	dual specificity phosphatase 5	NM_001085390	19|19 D2	+	-226
Kazald1	0.913786	GTCACCCGCC	Kazal-type serine peptidase inhibitor domain 1	NM_178929	19|19 C3	+	-648
Kazald1	0.914622	AGCACCTGCC	Kazal-type serine peptidase inhibitor domain 1	NM_178929	19|19 C3	+	-577
Pdlim1	0.942291	GTCAGGTGAG	PDZ and LIM domain 1 (elfin)	NM_016861	19|19 C3	+	-320
Pdlim1	0.925546	GTCTTGGGAC	PDZ and LIM domain 1 (elfin)	NM_016861	19|19 C3	+	280
Pdlim1	0.959136	GTCAGGTGAG	PDZ and LIM domain 1 (elfin)	NM_016861	19|19 C3	-	-311
Cep55	0.90133	GACTCCTGAC	centrosomal protein 55	NM_028293	19|19 C2	+	476
Cep55	0.90499	GTGACCTGAG	centrosomal protein 55	NM_028293	19|19 C2	-	343
Cep55	0.966851	GTGACGTGAC	centrosomal protein 55	NM_028293	19|19 C2	-	-36
Cep55	0.901232	CTGATGTGAC	centrosomal protein 55	NM_028293	19|19 C2	-	-861
Kif20b	0.999997	GTCACGTGAC	kinesin family member 20B	NM_183046	19|19 C1	+	397
Kif20b	0.999997	GTCACGTGAC	kinesin family member 20B	NM_183046	19|19 C1	-	406
Kif20b	0.909795	GGGAGGTGAG	kinesin family member 20B	NM_183046	19|19 C1	-	386
Rln1	0.902277	CTCATCTCAC	relaxin 1	NM_011272	19 C1|19 23.83 cM	+	297
Rln1	0.909532	GTCCCCTGCC	relaxin 1	NM_011272	19 C1|19 23.83 cM	-	360
Rln1	0.901232	CTGATGTGAC	relaxin 1	NM_011272	19 C1|19 23.83 cM	-	-240
Ppp1r14b	0.903147	GTCTCATGCC	protein phosphatase 1, regulatory inhibitor subunit 14B	NM_008889	19|19 A	+	-356
Ppp1r14b	0.936781	CTCACGCGAC	protein phosphatase 1, regulatory inhibitor subunit 14B	NM_008889	19|19 A	+	436
Ppp1r14b	0.933928	CTCACGCGAC	protein phosphatase 1, regulatory inhibitor subunit 14B	NM_008889	19|19 A	-	445
Ppp1r14b	0.907511	GTCAGAAGAG	protein phosphatase 1, regulatory inhibitor subunit 14B	NM_008889	19|19 A	-	-297
Cdca5	0.91438	GTCTGGTGAG	cell division cycle associated 5	NM_026410	19|19 A	+	108
Cdca5	0.918946	AGCACGGGAG	cell division cycle associated 5	NM_026410	19|19 A	+	116
Cdca5	0.953457	GTCCCATGAC	cell division cycle associated 5	NM_026410	19|19 A	-	-640
Rttn	0.923451	CGCACCTGAG	rotatin	NM_175542	18|18 E4	+	446
Rttn	0.909064	CGCACCTGAG	rotatin	NM_175542	18|18 E4	-	455
Rttn	0.908512	GTCCGCTGAC	rotatin	NM_175542	18|18 E4	-	415
Rttn	0.907511	GTCAGAAGAG	rotatin	NM_175542	18|18 E4	-	321
Lipg	0.902424	GTCAGATGAC	lipase, endothelial	NM_010720	18|18 E2	+	-46
Lipg	0.952453	GTCAGATGAC	lipase, endothelial	NM_010720	18|18 E2	-	-37
Lipg	0.94926	GTCCCGAGAC	lipase, endothelial	NM_010720	18|18 E2	-	-82
Lipg	0.902893	GTGACGTGTG	lipase, endothelial	NM_010720	18|18 E2	-	-745
4930503L19Rik	0.916768	GGCATCTGAG	RIKEN cDNA 4930503L19 gene	NM_172967	18|18 E2	+	-313
4930503L19Rik	0.920196	GTGCGGTGAC	RIKEN cDNA 4930503L19 gene	NM_172967	18|18 E2	-	366
Stard6	0.920196	GTCACCGCAC	StAR-related lipid transfer (START) domain containing 6	NM_029019	18 E2|18 44.44 cM	+	-338
Stard6	0.916768	CTCAGATGCC	StAR-related lipid transfer (START) domain containing 6	NM_029019	18 E2|18 44.44 cM	-	341
Tubb6	0.912951	CTCACCCGAC	tubulin, beta 6 class V	NM_026473	18|18 E1	+	-306
Pmaip1	0.901173	GACACGGGCG	phorbol-12-myristate-13-acetate-induced protein 1	NM_021451	18|18 E1	+	-83
Pmaip1	0.947254	GTCACATGAC	phorbol-12-myristate-13-acetate-induced protein 1	NM_021451	18|18 E1	+	-66
Pmaip1	0.940466	GTCACCGGAG	phorbol-12-myristate-13-acetate-induced protein 1	NM_021451	18|18 E1	+	-56
Pmaip1	0.949276	GGCTCGTGAC	phorbol-12-myristate-13-acetate-induced protein 1	NM_021451	18|18 E1	+	338
Pmaip1	0.924455	CTCCCGTGCG	phorbol-12-myristate-13-acetate-induced protein 1	NM_021451	18|18 E1	-	129
Pmaip1	0.976282	GTCACATGAC	phorbol-12-myristate-13-acetate-induced protein 1	NM_021451	18|18 E1	-	-57
Ccbe1	0.911024	GCCACCTGCC	collagen and calcium binding EGF domains 1	NM_178793	18|18 E1	+	225
Lmnb1	0.914515	GTCACGTGGG	lamin B1	NM_010721	18 D3|18 30.84 cM	+	-69
Lmnb1	0.920115	CTCACCGGCC	lamin B1	NM_010721	18 D3|18 30.84 cM	+	259
Lmnb1	0.938166	GGCCCGTGCC	lamin B1	NM_010721	18 D3|18 30.84 cM	-	-27
Lmnb1	0.934018	GTCACGTGGG	lamin B1	NM_010721	18 D3|18 30.84 cM	-	-60
Ppic	0.92529	CGCCCGTGCC	peptidylprolyl isomerase C	NM_008908	18|18 D1	-	26
Egr1	0.90887	GTCGCGAGAG	early growth response 1	NM_007913	18 B1|18 18.76 cM	-	5
Egr1	0.915626	GGCCCGTGCT	early growth response 1	NM_007913	18 B1|18 18.76 cM	-	-40
Dsc2	0.904	GGGCGGTGAC	desmocollin 2	NM_013505	18 A2|18 11.14 cM	-	235
Ss18	0.90942	CGCTCGGGAC	SS18, nBAF chromatin remodeling complex subunit	NM_009280	18|18 A1	+	144
Ss18	0.920115	GGCCGGTGAG	SS18, nBAF chromatin remodeling complex subunit	NM_009280	18|18 A1	-	-76
Map3k8	0.901169	GGCGCGGGAC	mitogen-activated protein kinase kinase kinase 8	NM_007746	18 A1|18 2.73 cM	+	19
Map3k8	0.917107	CTCGGGTGAC	mitogen-activated protein kinase kinase kinase 8	NM_007746	18 A1|18 2.73 cM	-	-5
Ndc80	0.910255	GGCTCGGGCC	NDC80 kinetochore complex component	NM_023294	17|17 E1.3	+	-196
Tgif1	0.918057	AGCATGTGAG	TGFB-induced factor homeobox 1	NM_009372	17|17 E1.3	+	-701
Tgif1	0.900284	GACATGTGCG	TGFB-induced factor homeobox 1	NM_009372	17|17 E1.3	+	383
C3	0.904131	GGGACATGCC	complement component 3	NM_009778	17 D|17 29.72 cM	-	-606
Sgo1	0.922116	GTCACGTGAT	shugoshin 1	NM_028232	17|17 C	+	-20
Sgo1	0.977457	GTCACGTGAT	shugoshin 1	NM_028232	17|17 C	-	-11
Sgo1	0.904851	GCCACGTGAT	shugoshin 1	NM_028232	17|17 C	-	-72
Sgo1	0.913115	CTGAGGTGAG	shugoshin 1	NM_028232	17|17 C	-	-595
Sgo1	0.932175	GGCACAAGAC	shugoshin 1	NM_028232	17|17 C	-	-907
Cenpq	0.908626	CTGACGTGCT	centromere protein Q	NM_031863	17|17 B2	-	-251
Ier3	0.936385	GTCTCGGGAG	immediate early response 3	NM_133662	17|17 B1	+	-563
Ier3	0.916365	GACACCTGAG	immediate early response 3	NM_133662	17|17 B1	+	469
Ier3	0.920748	CGGACGTGAG	immediate early response 3	NM_133662	17|17 B1	-	-251
Tap1	0.90824	GACAGGTGAC	transporter 1, ATP-binding cassette, sub-family B (MDR/TAP)	NM_013683	17 B1|17 17.98 cM	+	-91
Tap1	0.917942	CTCAGGTGCT	transporter 1, ATP-binding cassette, sub-family B (MDR/TAP)	NM_013683	17 B1|17 17.98 cM	-	-650
Psmb9	0.917942	AGCACCTGAG	proteasome (prosome, macropain) subunit, beta type 9 (large multifunctional peptidase 2)	NM_013585	17 B1|17 17.98 cM	+	426
Psmb9	0.90824	GTCACCTGTC	proteasome (prosome, macropain) subunit, beta type 9 (large multifunctional peptidase 2)	NM_013585	17 B1|17 17.98 cM	-	-133
Psmb9	0.907321	CTGCGGTGAC	proteasome (prosome, macropain) subunit, beta type 9 (large multifunctional peptidase 2)	NM_013585	17 B1|17 17.98 cM	-	-729
Kifc1	0.903091	GGCTCGCGAC	kinesin family member C1	NM_001195298	17 B1|17 17.98 cM	+	-70
Kifc1	0.902451	CGCAGGTGAG	kinesin family member C1	NM_001195298	17 B1|17 17.98 cM	+	152
Kifc1	0.930065	CGCAGGTGAG	kinesin family member C1	NM_001195298	17 B1|17 17.98 cM	-	161
Kifc1	0.920246	GGCACATGCG	kinesin family member C1	NM_001195298	17 B1|17 17.98 cM	-	-286
Dusp1	0.904864	GCCACGCGAC	dual specificity phosphatase 1	NM_013642	17 A3.3|17 13.28 cM	+	-769
Dusp1	0.904	GTCACCGCCC	dual specificity phosphatase 1	NM_013642	17 A3.3|17 13.28 cM	+	-138
Dusp1	0.95307	GTCACGTGTC	dual specificity phosphatase 1	NM_013642	17 A3.3|17 13.28 cM	-	-118
Dusp1	0.913786	GGCGGGTGAC	dual specificity phosphatase 1	NM_013642	17 A3.3|17 13.28 cM	-	-139
Dusp1	0.913432	GGCCGATGAC	dual specificity phosphatase 1	NM_013642	17 A3.3|17 13.28 cM	-	-187
Dusp1	0.913045	GGCAGGTGTC	dual specificity phosphatase 1	NM_013642	17 A3.3|17 13.28 cM	-	-314
Ccnf	0.940752	ATCACCTGAG	cyclin F	NM_007634	17 A3.3|17 12.32 cM	+	426
Ccnf	0.91503	GGCAGGAGAG	cyclin F	NM_007634	17 A3.3|17 12.32 cM	-	-70
Pkmyt1	0.960975	GTCACGGGCC	protein kinase, membrane associated tyrosine/threonine 1	NM_023058	17|17 A3.3	+	467
Tnfrsf12a	0.900313	GCCTCGGGAC	tumor necrosis factor receptor superfamily, member 12a	NM_013749	17|17 A3.3	+	12
Zfp758	0.91835	CTCTCCTGAG	zinc finger protein 758	NM_145484	17|17 A3.3	+	-621
Zfp758	0.999997	GTCACGTGAC	zinc finger protein 758	NM_145484	17|17 A3.3	+	-30
Zfp758	0.999997	GTCACGTGAC	zinc finger protein 758	NM_145484	17|17 A3.3	-	-21
Wdr27	0.907709	CGCGCGTGAG	WD repeat domain 27	NM_175173	17|17 A2	-	195
Wdr27	0.900169	CGCAGGTGTC	WD repeat domain 27	NM_175173	17|17 A2	-	-229
Rsph3b	0.904	GTCACCGCCC	radial spoke 3B homolog (Chlamydomonas)	NM_001083945	17|17 A1	+	-317
Hmgn1	0.951049	GCCACGTGAC	high mobility group nucleosomal binding domain 1	NM_008251	16 C4|16 56.83 cM	+	-304
Hmgn1	0.901151	CTCACATGCG	high mobility group nucleosomal binding domain 1	NM_008251	16 C4|16 56.83 cM	+	349
Hmgn1	0.923566	CTCACATGCG	high mobility group nucleosomal binding domain 1	NM_008251	16 C4|16 56.83 cM	-	358
Hmgn1	0.92739	GCCACGTGAC	high mobility group nucleosomal binding domain 1	NM_008251	16 C4|16 56.83 cM	-	-295
Adamts1	0.903635	GTGGCGTGAG	a disintegrin-like and metallopeptidase (reprolysin type) with thrombospondin type 1 motif, 1	NM_009621	16 C3.3|16 48.2 cM	-	-149
Jam2	0.906875	TTCACCTGAC	junction adhesion molecule 2	NM_023844	16|16 C3.3	+	-766
Jam2	0.905825	GGGACCTGAC	junction adhesion molecule 2	NM_023844	16|16 C3.3	-	-346
Btg3	0.928223	GCCACGGGAC	B cell translocation gene 3	NM_009770	16|16 C3.1	+	153
Btg3	0.907798	GGCGCGTGCC	B cell translocation gene 3	NM_009770	16|16 C3.1	+	423
Btg3	0.906778	GTCGCCTGCC	B cell translocation gene 3	NM_009770	16|16 C3.1	+	435
Btg3	0.914806	GGCGCGTGCC	B cell translocation gene 3	NM_009770	16|16 C3.1	-	432
Btg3	0.909251	GGCAGGAGCC	B cell translocation gene 3	NM_009770	16|16 C3.1	-	-109
Btg3	0.910541	GGCACGAGCT	B cell translocation gene 3	NM_009770	16|16 C3.1	-	-492
Vgll3	0.906219	GCCAGGTGAC	vestigial like family member 3	NM_028572	16|16 C1.3	+	-753
Vgll3	0.900313	GTCCCGAGGC	vestigial like family member 3	NM_028572	16|16 C1.3	-	220
Vgll3	0.904447	GTCACCAGCC	vestigial like family member 3	NM_028572	16|16 C1.3	-	140
Vgll3	0.903561	GCCAGGTGAC	vestigial like family member 3	NM_028572	16|16 C1.3	-	-744
Col8a1	0.908626	CTGACGTGCT	collagen, type VIII, alpha 1	NM_007739	16|16 C1.1	-	94
Cip2a	0.913025	GTCTCGCGAG	cell proliferation regulating inhibitor of protein phosphatase 2A	NM_172616	16|16 B5	+	-228
Fam43a	0.917038	ATCATCTGAG	family with sequence similarity 43, member A	NM_177632	16|16 B2	+	-964
Fam43a	0.907239	CTCACCGGCG	family with sequence similarity 43, member A	NM_177632	16|16 B2	+	-722
Fam43a	0.90935	GGCCCAAGAC	family with sequence similarity 43, member A	NM_177632	16|16 B2	-	421
P3h2	0.908346	GTCTTCTGCC	prolyl 3-hydroxylase 2	NM_173379	16|16 B1	+	-234
P3h2	0.90861	ATCACGGCAG	prolyl 3-hydroxylase 2	NM_173379	16|16 B1	+	-9
P3h2	0.92427	GTCACCGGCG	prolyl 3-hydroxylase 2	NM_173379	16|16 B1	+	313
B3gnt5	0.944042	GGCACGTCAC	UDP-GlcNAc:betaGal beta-1,3-N-acetylglucosaminyltransferase 5	NM_054052	16|16 A3	+	-72
Tmem191c	0.940597	GGCATGTGAG	transmembrane protein 191C	NM_177473	16 A3|16 10.71 cM	+	380
Tmem191c	0.941486	GGCACGGGAG	transmembrane protein 191C	NM_177473	16 A3|16 10.71 cM	+	392
Tmem191c	0.914027	GGCATGTGAG	transmembrane protein 191C	NM_177473	16 A3|16 10.71 cM	-	389
Tmem191c	0.907255	CGCAGGTGCG	transmembrane protein 191C	NM_177473	16 A3|16 10.71 cM	-	174
Cebpd	0.926095	GTCAGGTGCG	CCAAT/enhancer binding protein (C/EBP), delta	NM_007679	16 A2|16 10.09 cM	+	-570
Cebpd	0.910255	GGCCCGAGCC	CCAAT/enhancer binding protein (C/EBP), delta	NM_007679	16 A2|16 10.09 cM	-	155
Cebpd	0.936327	GTCAGGTGCG	CCAAT/enhancer binding protein (C/EBP), delta	NM_007679	16 A2|16 10.09 cM	-	-561
Mcm4	0.96014	GTCCCGTGAG	minichromosome maintenance complex component 4	NM_008565	16 A2|16 10.09 cM	-	295
1700037C18Rik	0.930933	AGCATGTGAC	RIKEN cDNA 1700037C18 gene	NM_028484	16|16 A1	+	-898
Prph	0.920213	GGCACCTCAC	peripherin	NM_013639	15 F1|15 55.72 cM	+	-789
Prph	0.920213	GTGAGGTGCC	peripherin	NM_013639	15 F1|15 55.72 cM	-	-720
Prph	0.960975	GGCCCGTGAC	peripherin	NM_013639	15 F1|15 55.72 cM	-	-873
Irak4	0.913448	GGCATCTGCC	interleukin-1 receptor-associated kinase 4	NM_029926	15|15 E3	+	-580
Irak4	0.917822	GGCACGTGGG	interleukin-1 receptor-associated kinase 4	NM_029926	15|15 E3	-	-374
Adamts20	0.912325	CACATGTGAC	a disintegrin-like and metallopeptidase (reprolysin type) with thrombospondin type 1 motif, 20	NM_177431	15 E3|15 48.2 cM	+	-504
Odf3b	0.926826	GGGAGGTGAC	outer dense fiber of sperm tails 3B	NM_001013022	15|15 E3	-	387
Gtse1	0.912555	GTCTCCGGAG	G two S phase expressed protein 1	NM_013882	15 E2|15 40.42 cM	+	-396
Gtse1	0.926451	GTCCCGAGCC	G two S phase expressed protein 1	NM_013882	15 E2|15 40.42 cM	-	-97
Maff	0.904	GGGCGGTGAC	v-maf musculoaponeurotic fibrosarcoma oncogene family, protein F (avian)	NM_010755	15 E1|15 37.7 cM	-	-183
Maff	0.930704	GTCACGTGAA	v-maf musculoaponeurotic fibrosarcoma oncogene family, protein F (avian)	NM_010755	15 E1|15 37.7 cM	-	-341
Parp10	0.907452	GGCATGTCAG	poly (ADP-ribose) polymerase family, member 10	NM_001163575	15|15 D3	+	-688
Wdyhv1	0.902435	CTCCCCTGAG	WDYHV motif containing 1	NM_029734	15 D1|15	-	233
Angpt1	0.907511	GTCAGAAGAG	angiopoietin 1	NM_009640	15 B3.1|15 16.69 cM	-	469
Angpt1	0.902266	CGCAGCTGAC	angiopoietin 1	NM_009640	15 B3.1|15 16.69 cM	-	215
Klf10	0.90468	GTCAGGTGGT	Kruppel-like factor 10	NM_013692	15|15 B3.1	-	-226
Osmr	0.912571	CTCAGGAGCC	oncostatin M receptor	NM_011019	15 A1|15 3.3 cM	-	248
Osmr	0.936385	CTCCCGAGAC	oncostatin M receptor	NM_011019	15 A1|15 3.3 cM	-	232
Bora	0.937146	GGCCGGTGAC	bora, aurora kinase A activator	NM_175265	14|14 E2.2	-	-8
Bora	0.904864	GTCGCGTGGC	bora, aurora kinase A activator	NM_175265	14|14 E2.2	-	-631
Diaph3	0.901576	GGCATGGGCG	diaphanous related formin 3	NM_019670	14|14 E1	+	-507
Gtf2f2	0.936781	CTCACGCGAC	general transcription factor IIF, polypeptide 2	NM_026816	14|14 D3	+	105
Gtf2f2	0.933928	CTCACGCGAC	general transcription factor IIF, polypeptide 2	NM_026816	14|14 D3	-	114
Gm4285	0.931068	CGCCCGTGAG	predicted gene 4285	NR_045294	14 D3|14	-	-621
Lrch1	0.902334	GACTCGGGAC	leucine-rich repeats and calponin homology (CH) domain containing 1	NM_001033439	14|14 D3	+	152
Lrch1	0.901461	GGCACCGGCG	leucine-rich repeats and calponin homology (CH) domain containing 1	NM_001033439	14|14 D3	+	332
Lrch1	0.919482	GGCAGGTGAG	leucine-rich repeats and calponin homology (CH) domain containing 1	NM_001033439	14|14 D3	+	490
Lrch1	0.94294	GGCAGGTGAG	leucine-rich repeats and calponin homology (CH) domain containing 1	NM_001033439	14|14 D3	-	499
Lrch1	0.926941	GGGACATGAC	leucine-rich repeats and calponin homology (CH) domain containing 1	NM_001033439	14|14 D3	-	472
Cdca2	0.913786	GTCACCCGCC	cell division cycle associated 2	NM_175384	14|14 D1	+	-747
Cdca2	0.938136	CTCAGGTGAC	cell division cycle associated 2	NM_175384	14|14 D1	+	-640
Cdca2	0.900873	CCCACGTCAC	cell division cycle associated 2	NM_175384	14|14 D1	+	376
Cdca2	0.963292	CTCAGGTGAC	cell division cycle associated 2	NM_175384	14|14 D1	-	-631
Esco2	0.925991	GTGAGGTGAG	establishment of sister chromatid cohesion N-acetyltransferase 2	NM_028039	14|14 D1	-	439
Pbk	0.924542	GTCTTCTGAC	PDZ binding kinase	NM_023209	14 D1|14 34.36 cM	+	30
Pbk	0.905713	GGGACGAGAG	PDZ binding kinase	NM_023209	14 D1|14 34.36 cM	-	332
Osgep	0.926995	CTCACGGCAC	O-sialoglycoprotein endopeptidase	NM_133676	14|14 C1	+	-114
Osgep	0.922116	GTCACGTGAT	O-sialoglycoprotein endopeptidase	NM_133676	14|14 C1	+	-62
Osgep	0.900599	ACCTCGTGAC	O-sialoglycoprotein endopeptidase	NM_133676	14|14 C1	+	1
Osgep	0.92783	GTCACGGCCC	O-sialoglycoprotein endopeptidase	NM_133676	14|14 C1	+	212
Osgep	0.914515	GTCACGTGGG	O-sialoglycoprotein endopeptidase	NM_133676	14|14 C1	+	397
Osgep	0.934018	GTCACGTGGG	O-sialoglycoprotein endopeptidase	NM_133676	14|14 C1	-	406
Osgep	0.977457	GTCACGTGAT	O-sialoglycoprotein endopeptidase	NM_133676	14|14 C1	-	-53
Prkcd	0.901535	ATCATCTGCC	protein kinase C, delta	NM_011103	14 B|14 18.82 cM	+	-780
Prkcd	0.946999	GGCATGTGAC	protein kinase C, delta	NM_011103	14 B|14 18.82 cM	-	-460
Prkcd	0.946999	GGCATGTGAC	protein kinase C, delta	NM_011103	14 B|14 18.82 cM	-	-438
Prkcd	0.903737	CTCACGTGGG	protein kinase C, delta	NM_011103	14 B|14 18.82 cM	-	-107
Prkcd	0.907563	GTCACAGGAG	protein kinase C, delta	NM_011103	14 B|14 18.82 cM	-	413
Chchd1	0.940752	CTCAGGTGAT	coiled-coil-helix-coiled-coil-helix domain containing 1	NM_025366	14|14 A3	-	387
Chchd1	0.909795	GGGAGGTGAG	coiled-coil-helix-coiled-coil-helix domain containing 1	NM_025366	14|14 A3	-	176
Rarb	0.901461	GGCACCGGCG	retinoic acid receptor, beta	NM_011243	14 A2|14 7.08 cM	+	141
Depdc1b	0.914065	GTCATGTCCG	DEP domain containing 1B	NM_178683	13|13 D2.1	+	-165
Depdc1b	0.9838	GTCACGTGCC	DEP domain containing 1B	NM_178683	13|13 D2.1	+	-38
Depdc1b	0.906893	GTCGTGTGCC	DEP domain containing 1B	NM_178683	13|13 D2.1	+	226
Depdc1b	0.977187	GTCACGTGCC	DEP domain containing 1B	NM_178683	13|13 D2.1	-	-29
Depdc1b	0.909521	GGCAGGAGAT	DEP domain containing 1B	NM_178683	13|13 D2.1	-	-626
Trip13	0.929241	GACACCTGAC	thyroid hormone receptor interactor 13	NM_027182	13 C1|13 40.15 cM	+	-984
Trip13	0.96014	CTCACGGGAC	thyroid hormone receptor interactor 13	NM_027182	13 C1|13 40.15 cM	+	-273
Gkap1	0.903239	GTCTCGGCAG	G kinase anchoring protein 1	NM_019832	13 B1|13 30.97 cM	+	381
Mxd3	0.977187	GGCACGTGAC	Max dimerization protein 3	NM_016662	13 B1|13 29.8 cM	+	-965
Mxd3	0.9838	GGCACGTGAC	Max dimerization protein 3	NM_016662	13 B1|13 29.8 cM	-	-956
Tmem14c	0.907606	ATCACCTCAG	transmembrane protein 14C	NM_025387	13|13 A3.3	+	-21
Tmem14c	0.925447	GGCTCCTGAC	transmembrane protein 14C	NM_025387	13|13 A3.3	+	59
Tmem14c	0.911139	GGCACATGGC	transmembrane protein 14C	NM_025387	13|13 A3.3	-	-259
2810429I04Rik	0.902451	CGCAGGTGAG	RIKEN cDNA 2810429I04 gene	NR_015522	13|13 A1	+	46
2810429I04Rik	0.910525	ATCTCGGGCC	RIKEN cDNA 2810429I04 gene	NR_015522	13|13 A1	+	334
2810429I04Rik	0.930065	CGCAGGTGAG	RIKEN cDNA 2810429I04 gene	NR_015522	13|13 A1	-	55
Ncapg2	0.93667	ATCTCGTGAG	non-SMC condensin II complex, subunit G2	NM_133762	12|12 F2	+	-49
Ncapg2	0.920748	CTCACGTCCG	non-SMC condensin II complex, subunit G2	NM_133762	12|12 F2	+	147
Ncapg2	0.909795	GGGAGGTGAG	non-SMC condensin II complex, subunit G2	NM_133762	12|12 F2	-	95
Ncapg2	0.925991	GTGAGGTGAG	non-SMC condensin II complex, subunit G2	NM_133762	12|12 F2	-	65
Tnfaip2	0.92526	CTCAGGTGAG	tumor necrosis factor, alpha-induced protein 2	NM_009396	12 F1|12 60.99 cM	+	-570
Tnfaip2	0.906893	GTCGTGTGCC	tumor necrosis factor, alpha-induced protein 2	NM_009396	12 F1|12 60.99 cM	+	-462
Tnfaip2	0.926826	GGGAGGTGAC	tumor necrosis factor, alpha-induced protein 2	NM_009396	12 F1|12 60.99 cM	-	432
Tnfaip2	0.946261	CTCAGGTGAG	tumor necrosis factor, alpha-induced protein 2	NM_009396	12 F1|12 60.99 cM	-	-561
Zfp839	0.909818	AGCAGGTGAC	zinc finger protein 839	NM_028365	12|12 F1	+	161
Zfp839	0.902451	CGCAGGTGAG	zinc finger protein 839	NM_028365	12|12 F1	+	281
Zfp839	0.930065	CGCAGGTGAG	zinc finger protein 839	NM_028365	12|12 F1	-	290
Zfp839	0.95921	CTCACGAGAC	zinc finger protein 839	NM_028365	12|12 F1	-	-617
Hhipl1	0.917942	AGCACCTGAG	hedgehog interacting protein-like 1	NM_001044380	12|12 F1	+	-205
Hhipl1	0.921486	GTGCCGTGAT	hedgehog interacting protein-like 1	NM_001044380	12|12 F1	-	-84
Efcab11	0.936944	CTCACGTCAG	EF-hand calcium binding domain 11	NM_030172	12|12 E	+	-536
Efcab11	0.932061	GTCTCCTGCC	EF-hand calcium binding domain 11	NM_030172	12|12 E	+	-295
Fos	0.903555	ATCAGGTGCG	FBJ osteosarcoma oncogene	NM_010234	12 D2|12 39.7 cM	+	-469
Plekhh1	0.91438	GTCTGGTGAG	pleckstrin homology domain containing, family H (with MyTH4 domain) member 1	NM_181073	12|12 C3	+	-120
Plekhh1	0.92526	CTCAGGTGAG	pleckstrin homology domain containing, family H (with MyTH4 domain) member 1	NM_181073	12|12 C3	+	254
Plekhh1	0.946261	CTCAGGTGAG	pleckstrin homology domain containing, family H (with MyTH4 domain) member 1	NM_181073	12|12 C3	-	263
Six4	0.924264	GTCACGCGAT	sine oculis-related homeobox 4	NM_011382	12|12 C3	-	-484
Slc25a21	0.901619	GGCACAGGAC	solute carrier family 25 (mitochondrial oxodicarboxylate carrier), member 21	NM_172577	12|12 C1	+	-108
Slc25a21	0.900911	GTCACCCGCG	solute carrier family 25 (mitochondrial oxodicarboxylate carrier), member 21	NM_172577	12|12 C1	+	130
Slc25a21	0.917657	CTCCGGTGCC	solute carrier family 25 (mitochondrial oxodicarboxylate carrier), member 21	NM_172577	12|12 C1	-	317
Odc1	0.910799	CTCACGGCCC	ornithine decarboxylase, structural 1	NM_013614	12 A1.1|12 8.11 cM	+	-456
Odc1	0.909532	GGCAGGGGAC	ornithine decarboxylase, structural 1	NM_013614	12 A1.1|12 8.11 cM	+	357
Odc1	0.925991	GTGAGGTGAG	ornithine decarboxylase, structural 1	NM_013614	12 A1.1|12 8.11 cM	-	301
Fam228b	0.901845	ATCATGGGCG	family with sequence similarity 228, member B	NM_175431	12|12 A1.1	+	389
Dcxr	0.92427	GTCACCGGCG	dicarbonyl L-xylulose reductase	NM_026428	11|11 E2	+	86
Kif19a	0.930608	GTCGCGTGCC	kinesin family member 19A	NM_001102615	11|11 E2	+	-356
Kif19a	0.931002	GTCGCGTGCC	kinesin family member 19A	NM_001102615	11|11 E2	-	-347
Arsg	0.909036	GGCACGCGCC	arylsulfatase G	NM_028710	11|11 E1	+	3
Slc16a6	0.90193	GGCACGCGCG	solute carrier family 16 (monocarboxylic acid transporters), member 6	NM_134038	11|11 E1	+	-281
Slc16a6	0.907798	GGCGCGTGCC	solute carrier family 16 (monocarboxylic acid transporters), member 6	NM_134038	11|11 E1	+	-155
Slc16a6	0.914806	GGCGCGTGCC	solute carrier family 16 (monocarboxylic acid transporters), member 6	NM_134038	11|11 E1	-	-146
Cep112	0.907721	ATCATGTCAG	centrosomal protein 112	NM_029586	11|11 E1	+	-911
Cep112	0.907606	CTGAGGTGAT	centrosomal protein 112	NM_029586	11|11 E1	-	301
Cep112	0.919226	GGCAGATGAG	centrosomal protein 112	NM_029586	11|11 E1	-	-6
Rdm1	0.906947	CTCGCGGGAC	RAD52 motif 1	NM_025654	11|11 D	+	435
Brca1	0.907049	CTGACGTGTC	breast cancer 1, early onset	NM_009764	11 65.18 cM|11 D	-	-10
Stat5a	0.904431	GTCTGGGGAC	signal transducer and activator of transcription 5A	NM_011488	11 D|11 63.77 cM	+	-996
Stat5a	0.904017	GGCACCTCCC	signal transducer and activator of transcription 5A	NM_011488	11 D|11 63.77 cM	+	-946
Stat5a	0.914108	GTGATGTGAC	signal transducer and activator of transcription 5A	NM_011488	11 D|11 63.77 cM	-	324
Stat5a	0.916365	CTCAGGTGTC	signal transducer and activator of transcription 5A	NM_011488	11 D|11 63.77 cM	-	-771
Stat5a	0.90991	GGGACATGAG	signal transducer and activator of transcription 5A	NM_011488	11 D|11 63.77 cM	-	-982
Top2a	0.906467	GTCTCATGAG	topoisomerase (DNA) II alpha	NM_011623	11 D|11 62.91 cM	+	-811
Cdc6	0.92427	GTCACCGGCG	cell division cycle 6	NM_011799	11|11 D	+	-398
Cdc6	0.91648	CTCACATGTC	cell division cycle 6	NM_011799	11|11 D	-	106
Tbx2	0.902622	GGCTCCGGAC	T-box 2	NM_009324	11 C|11 51.34 cM	+	-445
Tbx2	0.91648	GACATGTGAG	T-box 2	NM_009324	11 C|11 51.34 cM	+	182
Tbx2	0.904	GGGCGGTGAC	T-box 2	NM_009324	11 C|11 51.34 cM	-	-321
Tbx2	0.92529	CGCCCGTGCC	T-box 2	NM_009324	11 C|11 51.34 cM	-	-483
Tbx2	0.922021	GTGACCTGAC	T-box 2	NM_009324	11 C|11 51.34 cM	-	-616
Slc43a2	0.900741	CTCCCATGCG	solute carrier family 43, member 2	NM_173388	11|11 B5	-	307
Slc43a2	0.916431	GGCACCTGAT	solute carrier family 43, member 2	NM_173388	11|11 B5	-	-606
Slc2a4	0.95589	GTCTCGTGCC	solute carrier family 2 (facilitated glucose transporter), member 4	NM_009204	11 B3|11 42.93 cM	+	124
Slc2a4	0.905825	GGGACCTGAC	solute carrier family 2 (facilitated glucose transporter), member 4	NM_009204	11 B3|11 42.93 cM	-	-430
Ybx2	0.904851	ATCACGTGGC	Y box protein 2	NM_016875	11|11 B3	+	-263
Wnt9a	0.932341	GTCAGGGGAC	wingless-type MMTV integration site family, member 9A	NM_139298	11|11 B1.3	+	-903
Wnt9a	0.934853	GCCACGTGCC	wingless-type MMTV integration site family, member 9A	NM_139298	11|11 B1.3	+	-229
Wnt9a	0.904581	GCCACGTGCC	wingless-type MMTV integration site family, member 9A	NM_139298	11|11 B1.3	-	-220
Wnt9a	0.948257	GTCAGGAGAC	wingless-type MMTV integration site family, member 9A	NM_139298	11|11 B1.3	-	-354
Irf1	0.909636	ATCTTGTGCC	interferon regulatory factor 1	NM_008390	11 B1.3|11 32.0 cM	+	-664
Irf1	0.937331	CGCACGGGAC	interferon regulatory factor 1	NM_008390	11 B1.3|11 32.0 cM	+	317
Irf1	0.913575	GGCTCGGGAG	interferon regulatory factor 1	NM_008390	11 B1.3|11 32.0 cM	+	373
Med7	0.901169	GGCGCGGGAC	mediator complex subunit 7	NM_025426	11|11 B1.1	+	141
Med7	0.9084	CTCTCCGGAC	mediator complex subunit 7	NM_025426	11|11 B1.1	+	249
Med7	0.913115	CTGAGGTGAG	mediator complex subunit 7	NM_025426	11|11 B1.1	-	54
Med7	0.909146	CTGACCTGAC	mediator complex subunit 7	NM_025426	11|11 B1.1	-	-167
Hmmr	0.934853	GCCACGTGCC	hyaluronan mediated motility receptor (RHAMM)	NM_013552	11 A5|11 24.4 cM	+	-685
Hmmr	0.904581	GCCACGTGCC	hyaluronan mediated motility receptor (RHAMM)	NM_013552	11 A5|11 24.4 cM	-	-676
Stk10	0.907879	GTCCCGTGAA	serine/threonine kinase 10	NM_009288	11 18.97 cM|11 A4	-	204
Stk10	0.909705	GGCGCGAGAC	serine/threonine kinase 10	NM_009288	11 18.97 cM|11 A4	-	-884
Fam161a	0.917942	CTCAGGTGCT	family with sequence similarity 161, member A	NM_028672	11|11 A3.2	-	-882
Fignl1	0.904	GGGCGGTGAC	fidgetin-like 1	NM_021891	11|11 A1	-	-90
Mdm1	0.90502	GGGCCGTGCC	transformed mouse 3T3 cell double minute 1	NM_010785	10 D2|10 66.65 cM	-	-87
E2f7	0.903561	GTCACCTGGC	E2F transcription factor 7	NM_178609	10 D1|10 57.74 cM	+	-466
E2f7	0.90502	GGGCCGTGCC	E2F transcription factor 7	NM_178609	10 D1|10 57.74 cM	-	-80
E2f7	0.906219	GTCACCTGGC	E2F transcription factor 7	NM_178609	10 D1|10 57.74 cM	-	-457
Ntn4	0.917657	GGCACCGGAG	netrin 4	NM_021320	10|10 C2	+	-57
Eid3	0.916752	CTCCGATGAC	EP300 interacting inhibitor of differentiation 3	NM_025499	10|10 C1	-	255
Eid3	0.954362	GTCCCGTGCC	EP300 interacting inhibitor of differentiation 3	NM_025499	10|10 C1	-	-529
Col18a1	0.904431	GTCTGGGGAC	collagen, type XVIII, alpha 1	NM_009929	10 C1|10 39.72 cM	+	-982
Slc16a9	0.929241	GACACCTGAC	solute carrier family 16 (monocarboxylic acid transporters), member 9	NM_025807	10|10 B5.3	+	-618
Slc16a9	0.900911	GTCACCCGCG	solute carrier family 16 (monocarboxylic acid transporters), member 9	NM_025807	10|10 B5.3	+	184
Slc16a9	0.917942	CTCAGGTGCT	solute carrier family 16 (monocarboxylic acid transporters), member 9	NM_025807	10|10 B5.3	-	450
Slc16a9	0.904716	GTCACCAGAT	solute carrier family 16 (monocarboxylic acid transporters), member 9	NM_025807	10|10 B5.3	-	364
Cdk1	0.922546	CTCATCTGAG	cyclin-dependent kinase 1	NM_007659	10 B5.3|10 36.07 cM	+	322
Cdk1	0.923435	CTCACCGGAG	cyclin-dependent kinase 1	NM_007659	10 B5.3|10 36.07 cM	+	395
Calhm5	0.917926	CTCCGGTGAT	calcium homeostasis modulator family member 5	NM_178908	10|10 B1	-	420
Arhgap18	0.926826	GGGAGGTGAC	Rho GTPase activating protein 18	NM_176837	10|10 A4	-	405
Arhgap18	0.909146	CTGACCTGAC	Rho GTPase activating protein 18	NM_176837	10|10 A4	-	289
Arhgap18	0.905943	GTCAGGCGAG	Rho GTPase activating protein 18	NM_176837	10|10 A4	-	14
Moxd1	0.901169	GGCGCGGGAC	monooxygenase, DBH-like 1	NM_021509	10|10 A4	+	72
Moxd1	0.932229	GTCCCGAGAG	monooxygenase, DBH-like 1	NM_021509	10|10 A4	-	-268
Myb	0.913575	GGCTCGGGAG	myeloblastosis oncogene	NM_010848	10 A3|10 9.75 cM	+	-318
Myb	0.908346	GGCAGAAGAC	myeloblastosis oncogene	NM_010848	10 A3|10 9.75 cM	-	408
Tnfaip3	0.999997	GTCACGTGAC	tumor necrosis factor, alpha-induced protein 3	NM_009397	10 A3|10 8.08 cM	+	-34
Tnfaip3	0.999997	GTCACGTGAC	tumor necrosis factor, alpha-induced protein 3	NM_009397	10 A3|10 8.08 cM	-	-25
Kif15	0.913448	GGCAGATGCC	kinesin family member 15	NM_010620	9|9 F4	-	119
Plcd1	0.914119	CTCACGGCAG	phospholipase C, delta 1	NM_019676	9|9 F3	+	-584
Plcd1	0.910255	GGCCCGAGCC	phospholipase C, delta 1	NM_019676	9|9 F3	-	-136
Amt	0.912841	CTCAGGAGAT	aminomethyltransferase	NM_001013814	9|9 F1	-	488
Slc38a3	0.911024	GCCACCTGCC	solute carrier family 38, member 3	NM_023805	9 F1|9 58.69 cM	+	-722
Col6a5	0.914622	AGCACCTGCC	collagen, type VI, alpha 5	NM_001167923	9 F1|9	+	-11
Atr	0.905825	GTCAGGTCCC	ataxia telangiectasia and Rad3 related	NM_019864	9|9 E3.3	+	-179
Atr	0.91497	GGCACGTCCG	ataxia telangiectasia and Rad3 related	NM_019864	9|9 E3.3	+	-66
Atr	0.917822	CCCACGTGCC	ataxia telangiectasia and Rad3 related	NM_019864	9|9 E3.3	+	302
Atr	0.913861	CTCACGAGCT	ataxia telangiectasia and Rad3 related	NM_019864	9|9 E3.3	-	-623
Plod2	0.913025	GTCTCGCGAG	procollagen lysine, 2-oxoglutarate 5-dioxygenase 2	NM_011961	9 E3.3|9 48.4 cM	+	186
Pclaf	0.921142	CTCACGTGGG	PCNA clamp associated factor	NM_026515	9|9 C	-	-597
Tipin	0.913025	GTCTCGCGAG	timeless interacting protein	NM_025372	9 C|9 34.6 cM	+	-6
Tipin	0.905713	GGGACGAGAG	timeless interacting protein	NM_025372	9 C|9 34.6 cM	-	320
Tipin	0.925991	GTGAGGTGAG	timeless interacting protein	NM_025372	9 C|9 34.6 cM	-	51
Calml4	0.91531	CTCAGGGGAC	calmodulin-like 4	NM_138304	9|9 B	+	-781
Calml4	0.904431	GTCCCCAGAC	calmodulin-like 4	NM_138304	9|9 B	-	-487
Kif23	0.904431	GTCTGGGGAC	kinesin family member 23	NM_024245	9|9 B	+	472
Poglut3	0.904017	GGGAGGTGCC	protein O-glucosyltransferase 3	NM_212445	9|9 A5.3	-	398
Ttc12	0.925562	GGCTTGTGAC	tetratricopeptide repeat domain 12	NM_172770	9|9 A5.3	+	-939
Ttc12	0.955055	GTCACGAGAG	tetratricopeptide repeat domain 12	NM_172770	9|9 A5.3	-	-14
Ccdc15	0.907721	ATCATGTCAG	coiled-coil domain containing 15	NM_001081429	9|9 A4	+	-191
Ccdc15	0.907397	CTCACAGGAC	coiled-coil domain containing 15	NM_001081429	9|9 A4	+	149
Ccdc15	0.909251	GGCTCCTGCC	coiled-coil domain containing 15	NM_001081429	9|9 A4	+	223
Ccdc15	0.906432	GTCATCTCAG	coiled-coil domain containing 15	NM_001081429	9|9 A4	+	289
Hyls1	0.926995	CTCACGGCAC	HYLS1, centriolar and ciliogenesis associated	NM_029762	9|9 A4	+	378
Hyls1	0.936401	CTCACGAGCC	HYLS1, centriolar and ciliogenesis associated	NM_029762	9|9 A4	-	-383
Adamts8	0.914622	AGCACCTGCC	a disintegrin-like and metallopeptidase (reprolysin type) with thrombospondin type 1 motif, 8	NM_013906	9 A4|9 16.49 cM	+	214
Adamts8	0.900165	GGCGCCTGAC	a disintegrin-like and metallopeptidase (reprolysin type) with thrombospondin type 1 motif, 8	NM_013906	9 A4|9 16.49 cM	+	484
Cnn1	0.925546	GTCTTGGGAC	calponin 1	NM_009922	9|9 A3	+	-292
Cnn1	0.95307	GTCACGTGTC	calponin 1	NM_009922	9|9 A3	-	246
Icam1	0.9084	CTCTCCGGAC	intercellular adhesion molecule 1	NM_010493	9 A3|9 7.69 cM	+	-234
Cyba	0.932061	GTCTCCTGCC	cytochrome b-245, alpha polypeptide	NM_007806	8|8 E1	+	-474
Cyba	0.999997	GTCACGTGAC	cytochrome b-245, alpha polypeptide	NM_007806	8|8 E1	+	-298
Cyba	0.901619	GGCACAGGAC	cytochrome b-245, alpha polypeptide	NM_007806	8|8 E1	+	260
Cyba	0.901445	GTCACAAGTC	cytochrome b-245, alpha polypeptide	NM_007806	8|8 E1	-	-146
Cyba	0.999997	GTCACGTGAC	cytochrome b-245, alpha polypeptide	NM_007806	8|8 E1	-	-289
Gins2	0.946261	CTCACCTGAG	GINS complex subunit 2 (Psf2 homolog)	NM_178856	8|8 E1	+	-815
Gins2	0.910799	GGGCCGTGAG	GINS complex subunit 2 (Psf2 homolog)	NM_178856	8|8 E1	-	-349
Gins2	0.92526	CTCACCTGAG	GINS complex subunit 2 (Psf2 homolog)	NM_178856	8|8 E1	-	-806
Junb	0.907452	GGCATGTCAG	jun B proto-oncogene	NM_008416	8 C3|8 41.41 cM	+	-885
Junb	0.902266	CGCAGCTGAC	jun B proto-oncogene	NM_008416	8 C3|8 41.41 cM	-	-8
Ier2	0.92722	GTCAGGTGGC	immediate early response 2	NM_010499	8 C2|8 41.02 cM	-	-498
Slc10a7	0.910255	GGCTCGGGCC	solute carrier family 10 (sodium/bile acid cotransporter family), member 7	NM_029736	8|8 C1	+	-231
Mcm5	0.925159	GACTCGTGAC	minichromosome maintenance complex component 5	NM_008566	8|8 C1	+	-104
Mcm5	0.925991	GTGAGGTGAG	minichromosome maintenance complex component 5	NM_008566	8|8 C1	-	118
Mcm5	0.913575	CTCCCGAGCC	minichromosome maintenance complex component 5	NM_008566	8|8 C1	-	-194
Ankle1	0.904	GGGCGGTGAC	ankyrin repeat and LEM domain containing 1	NM_172756	8|8 B3.3	-	13
Hmgb2	0.907782	GGCCCGCGAC	high mobility group box 2	NM_008252	8 B2|8 29.9 cM	-	22
Neil3	0.909532	GTCCCCTGCC	nei like 3 (E. coli)	NM_146208	8|8 B1.3	-	283
Neil3	0.902334	GTCCCGAGTC	nei like 3 (E. coli)	NM_146208	8|8 B1.3	-	-374
Aga	0.907175	GTCTCGCGAG	aspartylglucosaminidase	NM_001005847	8|8 B1.3	+	-46
Aga	0.953371	GTCACCTGCC	aspartylglucosaminidase	NM_001005847	8|8 B1.3	+	489
Plekha2	0.926451	GGCTCGGGAC	pleckstrin homology domain-containing, family A (phosphoinositide binding specific) member 2	NM_031257	8|8 A2	+	-558
Plekha2	0.950655	GGGACGTGAC	pleckstrin homology domain-containing, family A (phosphoinositide binding specific) member 2	NM_031257	8|8 A2	-	-544
Ckap2	0.909251	GGCTCCTGCC	cytoskeleton associated protein 2	NM_001004140	8|8 A2	+	213
Xkr5	0.907709	CGCGCGTGAG	X-linked Kx blood group related 5	NM_176951	8|8 A1.3	-	105
Xkr5	0.918041	CTCCCATGAT	X-linked Kx blood group related 5	NM_176951	8|8 A1.3	-	-312
Xkr5	0.916768	CTCAGATGCC	X-linked Kx blood group related 5	NM_176951	8|8 A1.3	-	-403
3930402G23Rik	0.905713	GGGACGAGAG	RIKEN cDNA 3930402G23 gene	NR_030715	8|8 A1.1	-	-312
Mki67	0.930146	CTGAGGTGAC	antigen identified by monoclonal antibody Ki 67	NM_001081117	7|7 F3	-	359
Rexo5	0.937162	GGCACCTGCC	RNA exonuclease 5	NM_028129	7|7 F2	+	-442
Rexo5	0.916161	GGCACCTGCC	RNA exonuclease 5	NM_028129	7|7 F2	-	-433
Stard5	0.952453	GTCATCTGAC	StAR-related lipid transfer (START) domain containing 5	NM_023377	7 D3|7 47.43 cM	+	327
Stard5	0.902424	GTCATCTGAC	StAR-related lipid transfer (START) domain containing 5	NM_023377	7 D3|7 47.43 cM	-	336
Stard5	0.914737	GGCACATGCT	StAR-related lipid transfer (START) domain containing 5	NM_023377	7 D3|7 47.43 cM	-	-791
Adamtsl3	0.908512	GTCAGCGGAC	ADAMTS-like 3	NM_001190374	7|7 D3	+	397
Adamtsl3	0.912028	GGCCCGTGGC	ADAMTS-like 3	NM_001190374	7|7 D3	-	-372
Cpeb1	0.927011	CGCACGTCAC	cytoplasmic polyadenylation element binding protein 1	NM_007755	7|7 D3	+	-350
Cpeb1	0.92427	GTCACCGGCG	cytoplasmic polyadenylation element binding protein 1	NM_007755	7|7 D3	+	-345
Cpeb1	0.931057	GTCACATGCC	cytoplasmic polyadenylation element binding protein 1	NM_007755	7|7 D3	+	271
Cpeb1	0.953473	GTCACATGCC	cytoplasmic polyadenylation element binding protein 1	NM_007755	7|7 D3	-	280
Cpeb1	0.901169	GTCCCGCGCC	cytoplasmic polyadenylation element binding protein 1	NM_007755	7|7 D3	-	47
Cpeb1	0.937261	GGCCCATGAC	cytoplasmic polyadenylation element binding protein 1	NM_007755	7|7 D3	-	-687
Prc1	0.908515	CTCTTGGGAC	protein regulator of cytokinesis 1	NM_145150	7 D2|7 45.62 cM	+	-345
Prc1	0.92194	CTCAGGTGCC	protein regulator of cytokinesis 1	NM_145150	7 D2|7 45.62 cM	+	382
Prc1	0.940482	CTCAGGTGCC	protein regulator of cytokinesis 1	NM_145150	7 D2|7 45.62 cM	-	391
Idh2	0.909251	GGCTCCTGCC	isocitrate dehydrogenase 2 (NADP+), mitochondrial	NM_173011	7 D2|7 45.43 cM	+	-85
Wdr93	0.92023	CTCATGGGCC	WD repeat domain 93	NM_001037927	7 D2|7	+	-463
Wdr93	0.926826	GTCACCTCCC	WD repeat domain 93	NM_001037927	7 D2|7	+	-450
Wdr93	0.906942	GCCTCGTGCC	WD repeat domain 93	NM_001037927	7 D2|7	+	-350
Wdr93	0.930818	AGCACCTGAC	WD repeat domain 93	NM_001037927	7 D2|7	+	-266
Wdr93	0.936385	CTCCCGAGAC	WD repeat domain 93	NM_001037927	7 D2|7	-	-436
Arrdc4	0.90502	GGGCCGTGCC	arrestin domain containing 4	NM_025549	7|7 C	-	352
Arrdc4	0.938451	GGCACGTGCT	arrestin domain containing 4	NM_025549	7|7 C	-	291
Arrdc4	0.948099	CGCCCGTGAC	arrestin domain containing 4	NM_025549	7|7 C	-	96
Arrdc4	0.907239	CGCCGGTGAG	arrestin domain containing 4	NM_025549	7|7 C	-	-314
Arrdc4	0.914622	GGCAGGTGCT	arrestin domain containing 4	NM_025549	7|7 C	-	-736
Pcsk6	0.921142	CTCACGTGGG	proprotein convertase subtilisin/kexin type 6	NM_011048	7 C|7 35.36 cM	-	-286
Pcsk6	0.908798	GTCAGCTGAT	proprotein convertase subtilisin/kexin type 6	NM_011048	7 C|7 35.36 cM	-	-750
Atp10a	0.907782	GGCCCGCGAC	ATPase, class V, type 10A	NM_009728	7|7 B5	-	59
Pold1	0.902266	CGCAGCTGAC	polymerase (DNA directed), delta 1, catalytic subunit	NM_011131	7 B3|7 28.83 cM	-	106
Pold1	0.911024	GGCAGGTGGC	polymerase (DNA directed), delta 1, catalytic subunit	NM_011131	7 B3|7 28.83 cM	-	-884
Plekhf1	0.913556	GGCAGGTGAG	pleckstrin homology domain containing, family F (with FYVE domain) member 1	NM_024413	7|7 B3	+	-545
Plekhf1	0.931319	GGCACCTGAG	pleckstrin homology domain containing, family F (with FYVE domain) member 1	NM_024413	7|7 B3	+	-314
Plekhg2	0.90935	GTCTTGGGCC	pleckstrin homology domain containing, family G (with RhoGef domain) member 2	NM_138752	7 A3|7 16.71 cM	+	151
Plekhg2	0.91395	CGGAGGTGAC	pleckstrin homology domain containing, family G (with RhoGef domain) member 2	NM_138752	7 A3|7 16.71 cM	-	495
Plekhg2	0.904	GGGCGGTGAC	pleckstrin homology domain containing, family G (with RhoGef domain) member 2	NM_138752	7 A3|7 16.71 cM	-	-116
Blvrb	0.920327	GGCATGTCAC	biliverdin reductase B (flavin reductase (NADPH))	NM_144923	7|7 A3	+	-805
Blvrb	0.909251	GGCAGGAGCC	biliverdin reductase B (flavin reductase (NADPH))	NM_144923	7|7 A3	-	228
Blvrb	0.90699	GTCACATGAA	biliverdin reductase B (flavin reductase (NADPH))	NM_144923	7|7 A3	-	-905
Lig1	0.902154	CGCAGGAGAG	ligase I, DNA, ATP-dependent	NM_010715	7 A1|7 7.82 cM	-	274
Caprin2	0.925983	CGCACGAGAG	caprin family member 2	NM_181541	6|6 G3	-	-90
Emp1	0.905825	GTCAGGTCCC	epithelial membrane protein 1	NM_010128	6 G1|6 66.25 cM	+	67
Emp1	0.913448	GGCATCTGCC	epithelial membrane protein 1	NM_010128	6 G1|6 66.25 cM	+	143
Emp1	0.926826	GGGAGGTGAC	epithelial membrane protein 1	NM_010128	6 G1|6 66.25 cM	-	-795
Hebp1	0.921142	CTCACGTGGG	heme binding protein 1	NM_013546	6|6 G1	-	-50
Foxm1	0.999997	GTCACGTGAC	forkhead box M1	NM_008021	6 F3|6 62.98 cM	+	-63
Foxm1	0.925991	GTGAGGTGAG	forkhead box M1	NM_008021	6 F3|6 62.98 cM	-	129
Foxm1	0.999997	GTCACGTGAC	forkhead box M1	NM_008021	6 F3|6 62.98 cM	-	-54
Cd9	0.933064	GGCCCGAGAC	CD9 antigen	NM_007657	6 F3|6 59.32 cM	-	244
Cd9	0.90737	CGCACATGCG	CD9 antigen	NM_007657	6 F3|6 59.32 cM	-	-35
Ptpn6	0.910189	GTCAGGTGGG	protein tyrosine phosphatase, non-receptor type 6	NM_013545	6 F2|6 59.17 cM	-	422
Ptpn6	0.914721	GGCCCATGAT	protein tyrosine phosphatase, non-receptor type 6	NM_013545	6 F2|6 59.17 cM	-	-628
Hnrnpf	0.903255	GGCTCGTCAG	heterogeneous nuclear ribonucleoprotein F	NM_133834	6|6 F1	+	-68
Hnrnpf	0.906947	GTCCCGCGAG	heterogeneous nuclear ribonucleoprotein F	NM_133834	6|6 F1	-	276
Mcm2	0.938136	CTCAGGTGAC	minichromosome maintenance complex component 2	NM_008564	6|6 D1	+	-736
Mcm2	0.91323	CTCATGTCAG	minichromosome maintenance complex component 2	NM_008564	6|6 D1	+	-726
Mcm2	0.901576	GGCATGGGCG	minichromosome maintenance complex component 2	NM_008564	6|6 D1	+	57
Mcm2	0.928509	GTCACGTGGT	minichromosome maintenance complex component 2	NM_008564	6|6 D1	-	77
Mcm2	0.963292	CTCAGGTGAC	minichromosome maintenance complex component 2	NM_008564	6|6 D1	-	-727
Mcm2	0.90468	GTCAGGTGGT	minichromosome maintenance complex component 2	NM_008564	6|6 D1	-	-775
Mad2l1	0.903158	CGCCCGAGAG	MAD2 mitotic arrest deficient-like 1	NM_019499	6 C1|6 30.56 cM	-	83
Parp12	0.907397	CTCACAGGAC	poly (ADP-ribose) polymerase family, member 12	NM_172893	6|6 B1	+	-163
Klrg2	0.901904	AGCACATGAC	killer cell lectin-like receptor subfamily G, member 2	NM_001033171	6|6 B1	+	-608
Klrg2	0.931226	GTCAGGAGAG	killer cell lectin-like receptor subfamily G, member 2	NM_001033171	6|6 B1	-	467
Hmgb1	0.915626	AGCACGGGCC	high mobility group box 1	NM_010439	5 G3|5 89.18 cM	+	-422
Hmgb1	0.919924	GTGACGTGTC	high mobility group box 1	NM_010439	5 G3|5 89.18 cM	-	-117
Arpc1b	0.953628	ATCACCTGAC	actin related protein 2/3 complex, subunit 1B	NM_023142	5|5 G2	+	-481
Arpc1b	0.932341	GTCAGGGGAC	actin related protein 2/3 complex, subunit 1B	NM_023142	5|5 G2	+	141
Stag3	0.946261	CTCACCTGAG	stromal antigen 3	NM_016964	5 G2|5 77.01 cM	+	-864
Stag3	0.914622	AGCACCTGCC	stromal antigen 3	NM_016964	5 G2|5 77.01 cM	+	-809
Stag3	0.900572	GGCATCTGCG	stromal antigen 3	NM_016964	5 G2|5 77.01 cM	+	-532
Stag3	0.934018	CCCACGTGAC	stromal antigen 3	NM_016964	5 G2|5 77.01 cM	+	-171
Stag3	0.925901	GTCTCGCGAC	stromal antigen 3	NM_016964	5 G2|5 77.01 cM	+	-71
Stag3	0.925901	GTCTCGCGAC	stromal antigen 3	NM_016964	5 G2|5 77.01 cM	+	63
Stag3	0.914515	CCCACGTGAC	stromal antigen 3	NM_016964	5 G2|5 77.01 cM	-	-162
Stag3	0.92526	CTCACCTGAG	stromal antigen 3	NM_016964	5 G2|5 77.01 cM	-	-855
Ephb4	0.930647	GGCATGGGAC	Eph receptor B4	NM_010144	5|5 G2	+	-284
Ephb4	0.90653	GACATGGGAC	Eph receptor B4	NM_010144	5|5 G2	+	-61
Ephb4	0.901708	GCCACGTCCC	Eph receptor B4	NM_010144	5|5 G2	+	218
Ephb4	0.923451	CGCACCTGAG	Eph receptor B4	NM_010144	5|5 G2	+	321
Ephb4	0.909064	CGCACCTGAG	Eph receptor B4	NM_010144	5|5 G2	-	330
Fzd10os	0.907413	CGCACATGAC	frizzled class receptor 10, opposite strand	NR_015517	5|5 G1.3	+	-863
Fzd10os	0.902794	TTCTCGTGAC	frizzled class receptor 10, opposite strand	NR_015517	5|5 G1.3	+	-711
Fzd10os	0.94721	CGCACATGAC	frizzled class receptor 10, opposite strand	NR_015517	5|5 G1.3	-	-854
Tmem132c	0.932061	GGCAGGAGAC	transmembrane protein 132C	NM_175432	5|5 G1.2	-	-254
Ccdc62	0.913025	GTCTCGCGAG	coiled-coil domain containing 62	NM_001134767	5|5 F	+	-69
Ccdc62	0.91395	CGGAGGTGAC	coiled-coil domain containing 62	NM_001134767	5|5 F	-	96
P2rx4	0.92868	GTCAGGGGAC	purinergic receptor P2X, ligand-gated ion channel 4	NM_011026	5 F|5 62.53 cM	+	-331
Chek2	0.908128	GTCACGAGTG	checkpoint kinase 2	NM_016681	5|5 F	-	-491
Fgfrl1	0.919843	GGCACGTGTG	fibroblast growth factor receptor-like 1	NM_054071	5|5 F	-	-110
Ccdc18	0.904431	GTCTGGGGAC	coiled-coil domain containing 18	NM_028481	5|5 F	+	51
Ccdc18	0.908515	CTCTTGGGAC	coiled-coil domain containing 18	NM_028481	5|5 F	+	137
Antxr2	0.932229	GTCCCGAGAG	anthrax toxin receptor 2	NM_133738	5|5 E3	-	75
Antxr2	0.907337	CTGAGGTGCC	anthrax toxin receptor 2	NM_133738	5|5 E3	-	-210
Anxa3	0.932061	GTCTCCTGCC	annexin A3	NM_013470	5 E3|5 47.29 cM	+	458
Cxcl5	0.901746	AGCACCTGCG	chemokine (C-X-C motif) ligand 5	NM_009141	5 E1|5 44.78 cM	+	274
Igfbp7	0.924286	GGCACCTGCG	insulin-like growth factor binding protein 7	NM_008048	5|5 C3.3	+	491
Igfbp7	0.923978	GTCCCGCGAC	insulin-like growth factor binding protein 7	NM_008048	5|5 C3.3	-	351
Igfbp7	0.921135	GGCCCGTGCG	insulin-like growth factor binding protein 7	NM_008048	5|5 C3.3	-	137
Kdr	0.901461	CGCCGGTGCC	kinase insert domain protein receptor	NM_010612	5 C3.3|5 40.23 cM	-	137
Pi4k2b	0.909064	CTCAGGTGCG	phosphatidylinositol 4-kinase type 2 beta	NM_025951	5|5 C1	+	391
Pi4k2b	0.923451	CTCAGGTGCG	phosphatidylinositol 4-kinase type 2 beta	NM_025951	5|5 C1	-	400
Pi4k2b	0.902622	GTCCGGAGCC	phosphatidylinositol 4-kinase type 2 beta	NM_025951	5|5 C1	-	109
Slc2a9	0.908232	GGCCTGTGAC	solute carrier family 2 (facilitated glucose transporter), member 9	NM_145559	5|5 B3	-	325
Mrpl33	0.91438	GTCTGGTGAG	mitochondrial ribosomal protein L33	NM_025796	5|5 B1	+	202
Mrpl33	0.910099	CTCAGGCGAC	mitochondrial ribosomal protein L33	NM_025796	5|5 B1	-	335
A930003O13Rik	0.923435	CTCACCGGAG	RIKEN cDNA A930003O13 gene	NR_027362	5|5 A3	+	255
A930003O13Rik	0.909532	GTCCCCTGCC	RIKEN cDNA A930003O13 gene	NR_027362	5|5 A3	-	234
A930003O13Rik	0.91267	CTCCCAAGAC	RIKEN cDNA A930003O13 gene	NR_027362	5|5 A3	-	-473
A930003O13Rik	0.91503	GGCAGGAGAG	RIKEN cDNA A930003O13 gene	NR_027362	5|5 A3	-	-741
6030443J06Rik	0.920213	GGCACCTCAC	RIKEN cDNA 6030443J06 gene	NR_102315	5|5 A3	+	138
Fbxl13	0.930065	CTCACCTGCG	F-box and leucine-rich repeat protein 13	NM_177076	5|5 A3	+	-634
Fbxl13	0.902451	CTCACCTGCG	F-box and leucine-rich repeat protein 13	NM_177076	5|5 A3	-	-625
Fbxl13	0.902622	GTCCGGAGCC	F-box and leucine-rich repeat protein 13	NM_177076	5|5 A3	-	-668
Sema3c	0.937162	GGCACCTGCC	sema domain, immunoglobulin domain (Ig), short basic domain, secreted, (semaphorin) 3C	NM_013657	5|5 A3	+	323
Sema3c	0.916161	GGCACCTGCC	sema domain, immunoglobulin domain (Ig), short basic domain, secreted, (semaphorin) 3C	NM_013657	5|5 A3	-	332
Hgf	0.906219	GCCAGGTGAC	hepatocyte growth factor	NM_010427	5 A3|5 7.07 cM	+	132
Hgf	0.903561	GCCAGGTGAC	hepatocyte growth factor	NM_010427	5 A3|5 7.07 cM	-	141
Abcb1b	0.964311	GGCACGTGAG	ATP-binding cassette, sub-family B (MDR/TAP), member 1B	NM_011075	5 A1|5 3.43 cM	+	134
Abcb1b	0.900911	CGCGGGTGAC	ATP-binding cassette, sub-family B (MDR/TAP), member 1B	NM_011075	5 A1|5 3.43 cM	-	427
Abcb1b	0.96677	GGCACGTGAG	ATP-binding cassette, sub-family B (MDR/TAP), member 1B	NM_011075	5 A1|5 3.43 cM	-	143
Steap4	0.902435	CTCCCCTGAG	STEAP family member 4	NM_054098	5|5 A1	-	-955
Dhrs3	0.903561	GTCACCTGGC	dehydrogenase/reductase (SDR family) member 3	NM_011303	4|4 E1	+	-945
Dhrs3	0.907798	GGCGCGTGCC	dehydrogenase/reductase (SDR family) member 3	NM_011303	4|4 E1	+	-764
Dhrs3	0.911102	GTCGCGGGAG	dehydrogenase/reductase (SDR family) member 3	NM_011303	4|4 E1	+	486
Dhrs3	0.902072	GTCGGGAGAC	dehydrogenase/reductase (SDR family) member 3	NM_011303	4|4 E1	-	-265
Dhrs3	0.914806	GGCGCGTGCC	dehydrogenase/reductase (SDR family) member 3	NM_011303	4|4 E1	-	-755
Dhrs3	0.906219	GTCACCTGGC	dehydrogenase/reductase (SDR family) member 3	NM_011303	4|4 E1	-	-936
Pdpn	0.902424	GTCAGATGAC	podoplanin	NM_010329	4|4 E1	+	-668
Pdpn	0.90468	ACCACCTGAC	podoplanin	NM_010329	4|4 E1	+	23
Pdpn	0.952453	GTCAGATGAC	podoplanin	NM_010329	4|4 E1	-	-659
Tmco4	0.917772	GGCATGGGAG	transmembrane and coiled-coil domains 4	NM_029857	4|4 D3	+	-383
Tmco4	0.932229	CTCTCGGGAC	transmembrane and coiled-coil domains 4	NM_029857	4|4 D3	+	449
Hspg2	0.909404	GTCAGGGGCC	perlecan (heparan sulfate proteoglycan 2)	NM_008305	4 D3|4 69.93 cM	+	312
Tcea3	0.932341	GTCAGGGGAC	transcription elongation factor A (SII), 3	NM_011542	4|4 D3	+	268
Tcea3	0.930244	GACACGGGAC	transcription elongation factor A (SII), 3	NM_011542	4|4 D3	+	275
Stpg1	0.909521	GGCAGGAGAT	sperm tail PG rich repeat containing 1	NM_030189	4|4 D3	-	-576
Rpa2	0.90935	GTCTTGGGCC	replication protein A2	NM_011284	4|4 D2.3	+	62
Rpa2	0.940936	GTCACGCGAG	replication protein A2	NM_011284	4|4 D2.3	+	129
Rpa2	0.929773	GTCACGCGAG	replication protein A2	NM_011284	4|4 D2.3	-	138
Serinc2	0.901169	GGCGCGGGAC	serine incorporator 2	NM_172702	4|4 D2.2	+	477
Serinc2	0.917107	CTCGGGTGAC	serine incorporator 2	NM_172702	4|4 D2.2	-	322
Serinc2	0.914336	GGCCGGTGCC	serine incorporator 2	NM_172702	4|4 D2.2	-	66
Clspn	0.913115	CTGAGGTGAG	claspin	NM_175554	4|4 D2.2	-	163
Ndufs5	0.920597	ATCATGTCAC	NADH:ubiquinone oxidoreductase core subunit S5	NM_001030274	4|4 D2.2	+	-714
Ndufs5	0.944026	GTCACGGCAC	NADH:ubiquinone oxidoreductase core subunit S5	NM_001030274	4|4 D2.2	+	-295
Ndufs5	0.905825	GGGACCTGAC	NADH:ubiquinone oxidoreductase core subunit S5	NM_001030274	4|4 D2.2	-	59
Ccdc163	0.920115	CTCACCGGCC	coiled-coil domain containing 163	NM_026714	4|4 D1	+	-767
Stil	0.939577	GTCATCTGAG	Scl/Tal1 interrupting locus	NM_009185	4|4 D1	+	80
Stil	0.944042	GTGACGTGCC	Scl/Tal1 interrupting locus	NM_009185	4|4 D1	-	358
Stil	0.914954	CGGCCGTGAC	Scl/Tal1 interrupting locus	NM_009185	4|4 D1	-	166
Cdkn2c	0.907088	ATCATCGGAC	cyclin dependent kinase inhibitor 2C	NM_007671	4 C7|4 51.32 cM	+	-865
Cdkn2c	0.908626	AGCACGTCAG	cyclin dependent kinase inhibitor 2C	NM_007671	4 C7|4 51.32 cM	+	-381
Cdkn2c	0.912555	CTCCGGAGAC	cyclin dependent kinase inhibitor 2C	NM_007671	4 C7|4 51.32 cM	-	-563
Adamtsl1	0.929241	GTCAGGTGTC	ADAMTS-like 1	NM_029967	4|4 C4	-	-880
Cntln	0.902334	GACTCGGGAC	centlein, centrosomal protein	NM_175275	4|4 C4	+	-93
Ctnnal1	0.902334	GACTCGGGAC	catenin (cadherin associated protein), alpha-like 1	NM_018761	4|4 B3	+	173
Anp32b	0.914334	AACACGTGCC	acidic (leucine-rich) nuclear phosphoprotein 32 family, member B	NM_130889	4|4 B1	+	-677
Anp32b	0.904946	CCCACGTGCG	acidic (leucine-rich) nuclear phosphoprotein 32 family, member B	NM_130889	4|4 B1	+	-288
Stoml2	0.926451	GGCTCGGGAC	stomatin (Epb7.2)-like 2	NM_023231	4|4 A5	+	83
Nbn	0.910815	CGCACGTCCC	nibrin	NM_013752	4|4 A2	+	9
Nbn	0.931272	ATCACGCGAC	nibrin	NM_013752	4|4 A2	+	472
Pdp1	0.92355	CTCATGGGAG	pyruvate dehyrogenase phosphatase catalytic subunit 1	NM_001033453	4|4 A1	+	-843
Pdp1	0.904565	GTCACGGGGC	pyruvate dehyrogenase phosphatase catalytic subunit 1	NM_001033453	4|4 A1	+	-211
Wls	0.924714	GTCATGTGAT	wntless WNT ligand secretion mediator	NM_026582	3|3 H4	-	-2
Wls	0.92023	GGCCCATGAG	wntless WNT ligand secretion mediator	NM_026582	3|3 H4	-	-275
Ccn1	0.903165	CTCACCGCAC	cellular communication network factor 1	NM_010516	3 H2|3 70.18 cM	+	102
Manba	0.908246	CTCAGCTGAC	mannosidase, beta A, lysosomal	NM_027288	3 G3|3 62.65 cM	+	-34
Cenpe	0.902914	GTCCCGTGAC	centromere protein E	NM_173762	3 G3|3 62.55 cM	+	-39
Cenpe	0.91531	CTCAGGGGAC	centromere protein E	NM_173762	3 G3|3 62.55 cM	+	273
Cenpe	0.977171	GTCCCGTGAC	centromere protein E	NM_173762	3 G3|3 62.55 cM	-	-30
Npnt	0.929982	GTCACCCGAC	nephronectin	NM_033525	3|3 G3	+	-185
Npnt	0.93308	GGCTCGTGCC	nephronectin	NM_033525	3|3 G3	+	402
Npnt	0.903165	GTGCGGTGAG	nephronectin	NM_033525	3|3 G3	-	425
Npnt	0.909795	GGGAGGTGAG	nephronectin	NM_033525	3|3 G3	-	324
Npnt	0.901974	GTCACCCGAC	nephronectin	NM_033525	3|3 G3	-	-176
Dkk2	0.91503	GGCAGGAGAG	dickkopf WNT signaling pathway inhibitor 2	NM_020265	3|3 G3	-	-158
Neurog2	0.906893	GTCGTGTGCC	neurogenin 2	NM_009718	3|3 G2	+	-15
Neurog2	0.930608	GTCGCGTGCC	neurogenin 2	NM_009718	3|3 G2	+	49
Neurog2	0.931002	GTCGCGTGCC	neurogenin 2	NM_009718	3|3 G2	-	58
Neurog2	0.900626	CTCCGGTGCG	neurogenin 2	NM_009718	3|3 G2	-	-502
Neurog2	0.931068	CGCCCGTGAG	neurogenin 2	NM_009718	3|3 G2	-	-640
Zgrf1	0.935381	CTCAGGAGAC	zinc finger, GRF-type containing 1	NM_197997	3|3 G2	-	-369
Pde5a	0.90499	GTGACCTGAG	phosphodiesterase 5A, cGMP-specific	NM_153422	3|3 G1	-	263
Prmt6	0.907397	GTCCTGTGAG	protein arginine N-methyltransferase 6	NM_178891	3|3 F3	-	-938
S100a6	0.9838	GTCACGTGCC	S100 calcium binding protein A6 (calcyclin)	NM_011313	3 F1|3 39.35 cM	+	13
S100a6	0.903165	GTGCGGTGAG	S100 calcium binding protein A6 (calcyclin)	NM_011313	3 F1|3 39.35 cM	-	338
S100a6	0.977187	GTCACGTGCC	S100 calcium binding protein A6 (calcyclin)	NM_011313	3 F1|3 39.35 cM	-	22
S100a6	0.919185	CGCAGGAGAC	S100 calcium binding protein A6 (calcyclin)	NM_011313	3 F1|3 39.35 cM	-	-786
Slc27a3	0.932061	GGCAGGAGAC	solute carrier family 27 (fatty acid transporter), member 3	NM_011988	3|3 F1	-	-796
Paqr6	0.904431	GTCTGGGGAC	progestin and adipoQ receptor family member VI	NM_198410	3|3 F1	+	-275
Paqr6	0.954362	GGCACGGGAC	progestin and adipoQ receptor family member VI	NM_198410	3|3 F1	+	49
Paqr6	0.914344	GCCACCTGAG	progestin and adipoQ receptor family member VI	NM_198410	3|3 F1	+	360
Paqr6	0.901461	CGCCGGTGCC	progestin and adipoQ receptor family member VI	NM_198410	3|3 F1	-	-40
Iqgap3	0.928223	GCCACGGGAC	IQ motif containing GTPase activating protein 3	NM_001033484	3 F1|3 38.78 cM	+	287
Bche	0.917654	CTCACGTGTT	butyrylcholinesterase	NM_009738	3|3 E3	-	380
Smc4	0.917107	GTCACCCGAG	structural maintenance of chromosomes 4	NM_133786	3|3 E1	+	-393
Smc4	0.941486	CTCCCGTGCC	structural maintenance of chromosomes 4	NM_133786	3|3 E1	-	237
A330015K06Rik	0.911024	GCCACCTGCC	RIKEN cDNA A330015K06 gene	NR_126080	3|3 E1	+	251
Mme	0.940466	GTCACCGGAG	membrane metallo endopeptidase	NM_008604	3 E1|3 29.97 cM	+	12
Mme	0.922021	GTCAGGTCAC	membrane metallo endopeptidase	NM_008604	3 E1|3 29.97 cM	+	289
Cp	0.953525	GTCATGTGCC	ceruloplasmin	NM_007752	3|3 A2	+	-654
Car3	0.911667	GTCTTCTGAG	carbonic anhydrase 3	NM_007606	3 A1|3 3.22 cM	+	-466
Car3	0.907088	GTCCGATGAT	carbonic anhydrase 3	NM_007606	3 A1|3 3.22 cM	-	266
Lama5	0.904394	GTCCGGTGGC	laminin, alpha 5	NM_001081171	2 H4|2 102.7 cM	-	341
Cdh26	0.902451	CGCAGGTGAG	cadherin-like 26	NM_198656	2|2 H4	+	320
Cdh26	0.930065	CGCAGGTGAG	cadherin-like 26	NM_198656	2|2 H4	-	329
Ripor3	0.941486	GGCACGGGAG	RIPOR family member 3	NM_001080708	2|2 H3	+	-642
Ripor3	0.987121	GTCACGTGAG	RIPOR family member 3	NM_001080708	2|2 H3	+	-491
Ripor3	0.982966	GTCACGTGAG	RIPOR family member 3	NM_001080708	2|2 H3	-	-482
Cebpb	0.923435	CTCACCGGAG	CCAAT/enhancer binding protein (C/EBP), beta	NM_009883	2 H3|2 87.58 cM	+	-885
Cebpb	0.940752	ATCACCTGAG	CCAAT/enhancer binding protein (C/EBP), beta	NM_009883	2 H3|2 87.58 cM	+	-758
Cebpb	0.903286	GGCAGGTGCG	CCAAT/enhancer binding protein (C/EBP), beta	NM_009883	2 H3|2 87.58 cM	+	-551
Cebpb	0.900911	GTCACCCGCG	CCAAT/enhancer binding protein (C/EBP), beta	NM_009883	2 H3|2 87.58 cM	+	-178
Cebpb	0.937331	CGCACGGGAC	CCAAT/enhancer binding protein (C/EBP), beta	NM_009883	2 H3|2 87.58 cM	+	65
Cebpb	0.915348	CTCCCGTGGC	CCAAT/enhancer binding protein (C/EBP), beta	NM_009883	2 H3|2 87.58 cM	-	-60
Cebpb	0.920131	GGCAGGTGCG	CCAAT/enhancer binding protein (C/EBP), beta	NM_009883	2 H3|2 87.58 cM	-	-542
Mybl2	0.932061	GGCAGGAGAC	myeloblastosis oncogene-like 2	NM_008652	2 H2|2 84.0 cM	-	-673
Fam83d	0.900741	CGCATGGGAG	family with sequence similarity 83, member D	NM_027975	2|2 H1	+	-119
Fam83d	0.903158	CGCCCGAGAG	family with sequence similarity 83, member D	NM_027975	2|2 H1	-	489
2500004C02Rik	0.904946	CCCACGTGCG	RIKEN cDNA 2500004C02 gene	NR_040318	2|2 H1	+	-562
2500004C02Rik	0.913025	GTCTCGCGAG	RIKEN cDNA 2500004C02 gene	NR_040318	2|2 H1	+	235
Gpcpd1	0.914307	CTCAGCTGAC	glycerophosphocholine phosphodiesterase 1	NM_027096	2 F2|2	+	-149
Gpcpd1	0.919482	GGCAGGTGAG	glycerophosphocholine phosphodiesterase 1	NM_027096	2 F2|2	+	177
Gpcpd1	0.94294	GGCAGGTGAG	glycerophosphocholine phosphodiesterase 1	NM_027096	2 F2|2	-	186
Gpcpd1	0.918462	CTCAGCTGAC	glycerophosphocholine phosphodiesterase 1	NM_027096	2 F2|2	-	-140
Ckap2l	0.902435	CTCAGGGGAG	cytoskeleton associated protein 2-like	NM_181589	2|2 F1	+	-108
Ckap2l	0.92722	GTCAGGTGGC	cytoskeleton associated protein 2-like	NM_181589	2|2 F1	-	292
Ncaph	0.92526	CTCAGGTGAG	non-SMC condensin I complex, subunit H	NM_144818	2|2 F1	+	102
Ncaph	0.946261	CTCAGGTGAG	non-SMC condensin I complex, subunit H	NM_144818	2|2 F1	-	111
Ncaph	0.912555	CTCCGGAGAC	non-SMC condensin I complex, subunit H	NM_144818	2|2 F1	-	75
Cep152	0.926826	GGGAGGTGAC	centrosomal protein 152	NM_001081091	2|2 F1	-	75
Fbn1	0.925447	GGCTCCTGAC	fibrillin 1	NM_007993	2 F1|2 61.38 cM	+	-618
Fbn1	0.906947	CTCGCGGGAC	fibrillin 1	NM_007993	2 F1|2 61.38 cM	+	402
Fbn1	0.909636	GGCACAAGAT	fibrillin 1	NM_007993	2 F1|2 61.38 cM	-	-978
Rad51	0.912028	GGCCCGTGGC	RAD51 recombinase	NM_011234	2 E5|2 59.92 cM	-	208
Knl1	0.912571	GGCTCCTGAG	kinetochore scaffold 1	NM_029617	2|2 E5	+	144
Knstrn	0.915144	GGCACAAGAG	kinetochore-localized astrin/SPAG5 binding	NM_026412	2|2 E5	-	128
Bub1b	0.913115	CTCACCTCAG	BUB1B, mitotic checkpoint serine/threonine kinase	NM_009773	2|2 E5	+	428
Bub1b	0.921135	GGCCCGTGCG	BUB1B, mitotic checkpoint serine/threonine kinase	NM_009773	2|2 E5	-	63
Arhgap11a	0.955055	CTCTCGTGAC	Rho GTPase activating protein 11A	NM_181416	2|2 E4	+	-617
Arhgap11a	0.909064	CTCAGGTGCG	Rho GTPase activating protein 11A	NM_181416	2|2 E4	+	-34
Arhgap11a	0.923451	CTCAGGTGCG	Rho GTPase activating protein 11A	NM_181416	2|2 E4	-	-25
Kif18a	0.916768	GGCATCTGAG	kinesin family member 18A	NM_139303	2|2 E3	+	-31
Kif18a	0.904431	GTCTGGGGAC	kinesin family member 18A	NM_139303	2|2 E3	+	177
Kif18a	0.908982	GTCAGGCGAC	kinesin family member 18A	NM_139303	2|2 E3	+	228
Kif18a	0.922974	GTCAGGCGAC	kinesin family member 18A	NM_139303	2|2 E3	-	237
Kif18a	0.908626	CTGACGTGCT	kinesin family member 18A	NM_139303	2|2 E3	-	31
Prr5l	0.917107	CTCGGGTGAC	proline rich 5 like	NM_175181	2|2 E2	-	265
Prr5l	0.904447	GTCACCAGCC	proline rich 5 like	NM_175181	2|2 E2	-	34
Tspan18	0.907397	CTCACAGGAC	tetraspanin 18	NM_183180	2|2 E1	+	-712
Tspan18	0.910099	CTCAGGCGAC	tetraspanin 18	NM_183180	2|2 E1	-	458
Ccdc141	0.918946	AGCACGGGAG	coiled-coil domain containing 141	NM_001025576	2|2 C3	+	311
Ccdc141	0.930261	CTGACATGAC	coiled-coil domain containing 141	NM_001025576	2|2 C3	-	91
Morn5	0.914451	GGCCCATGCC	MORN repeat containing 5	NM_029309	2|2 B	-	-602
Ggta1	0.916401	ATCTCGTCAC	glycoprotein galactosyltransferase alpha 1, 3	NM_010283	2 B|2 23.6 cM	+	-356
Ggta1	0.927256	GTCTGGTGAC	glycoprotein galactosyltransferase alpha 1, 3	NM_010283	2 B|2 23.6 cM	+	406
Lcn2	0.900327	GTCATGTGTC	lipocalin 2	NM_008491	2 B|2 22.09 cM	-	44
Ass1	0.916161	GGCAGGTGCC	argininosuccinate synthetase 1	NM_007494	2 B|2 21.81 cM	+	-529
Ass1	0.909802	ATCAGGGGAC	argininosuccinate synthetase 1	NM_007494	2 B|2 21.81 cM	+	-222
Ass1	0.919343	GTCTCATGAC	argininosuccinate synthetase 1	NM_007494	2 B|2 21.81 cM	+	115
Ass1	0.912555	GTCTCCGGAG	argininosuccinate synthetase 1	NM_007494	2 B|2 21.81 cM	+	284
Ass1	0.908259	CGCCCGTGCG	argininosuccinate synthetase 1	NM_007494	2 B|2 21.81 cM	-	-185
Ass1	0.937162	GGCAGGTGCC	argininosuccinate synthetase 1	NM_007494	2 B|2 21.81 cM	-	-520
Mastl	0.946261	CTCACCTGAG	microtubule associated serine/threonine kinase-like	NM_025979	2|2 A3	+	-711
Mastl	0.964295	GTCACGGGAG	microtubule associated serine/threonine kinase-like	NM_025979	2|2 A3	+	83
Mastl	0.92526	CTCACCTGAG	microtubule associated serine/threonine kinase-like	NM_025979	2|2 A3	-	-702
Mastl	0.909802	GTCCCCTGAT	microtubule associated serine/threonine kinase-like	NM_025979	2|2 A3	-	-843
Hspa14	0.911667	GTCTTCTGAG	heat shock protein 14	NM_015765	2|2 A1	+	-670
Hspa14	0.913432	GTCATCGGCC	heat shock protein 14	NM_015765	2|2 A1	+	241
Hspa14	0.91835	CTCAGGAGAG	heat shock protein 14	NM_015765	2|2 A1	-	-172
Hspa14	0.910225	GTCACCAGAG	heat shock protein 14	NM_015765	2|2 A1	-	-334
Nek2	0.903165	CTCACCGCAC	NIMA (never in mitosis gene a)-related expressed kinase 2	NM_010892	1 H6|1 96.94 cM	+	-355
Nek2	0.982966	CTCACGTGAC	NIMA (never in mitosis gene a)-related expressed kinase 2	NM_010892	1 H6|1 96.94 cM	+	467
Nek2	0.987121	CTCACGTGAC	NIMA (never in mitosis gene a)-related expressed kinase 2	NM_010892	1 H6|1 96.94 cM	-	476
Nek2	0.902003	GTCAGAAGAT	NIMA (never in mitosis gene a)-related expressed kinase 2	NM_010892	1 H6|1 96.94 cM	-	247
Dtl	0.901431	CTCAGCTGAG	denticleless E3 ubiquitin protein ligase	NM_029766	1|1 H6	+	107
Dtl	0.901431	CTCAGCTGAG	denticleless E3 ubiquitin protein ligase	NM_029766	1|1 H6	-	116
Atf3	0.910225	CTCTGGTGAC	activating transcription factor 3	NM_007498	1 H6|1 96.28 cM	+	292
Cenpf	0.903286	GGCAGGTGCG	centromere protein F	NM_001081363	1 H6|1 95.03 cM	+	-436
Cenpf	0.92526	CTCAGGTGAG	centromere protein F	NM_001081363	1 H6|1 95.03 cM	+	107
Cenpf	0.946261	CTCAGGTGAG	centromere protein F	NM_001081363	1 H6|1 95.03 cM	-	116
Cenpf	0.920131	GGCAGGTGCG	centromere protein F	NM_001081363	1 H6|1 95.03 cM	-	-427
Tgfb2	0.91503	GGCAGGAGAG	transforming growth factor, beta 2	NM_009367	1 H5|1 89.95 cM	-	62
Cfap45	0.900599	ACCTCGTGAC	cilia and flagella associated protein 45	NM_027972	1 H3|1 79.91 cM	+	-86
Cfap45	0.94982	GTGACGTGAG	cilia and flagella associated protein 45	NM_027972	1 H3|1 79.91 cM	-	279
Nuf2	0.911667	GTCTTCTGAG	NUF2, NDC80 kinetochore complex component	NM_023284	1|1 H2.3	+	-19
Fam129a	0.925447	GGCTCCTGAC	family with sequence similarity 129, member A	NM_022018	1|1 G1	+	-249
Fam129a	0.923163	CACACGTGAG	family with sequence similarity 129, member A	NM_022018	1|1 G1	+	424
Aspm	0.927846	GGCACGTCCC	abnormal spindle microtubule assembly	NM_009791	1|1 E4-F	+	445
Nuak2	0.91438	GTCTGGTGAG	NUAK family, SNF1-like kinase, 2	NM_028778	1|1 E4	+	344
Nuak2	0.919354	CTCTCGGGAG	NUAK family, SNF1-like kinase, 2	NM_028778	1|1 E4	+	373
Nuak2	0.938859	GGCACGAGAG	NUAK family, SNF1-like kinase, 2	NM_028778	1|1 E4	-	333
Nuak2	0.949276	GTCACGAGCC	NUAK family, SNF1-like kinase, 2	NM_028778	1|1 E4	-	-77
Nuak2	0.91503	GGCAGGAGAG	NUAK family, SNF1-like kinase, 2	NM_028778	1|1 E4	-	-111
Klhdc8a	0.909251	GGCTCCTGCC	kelch domain containing 8A	NM_144810	1|1 E4	+	96
Klhdc8a	0.902154	CTCTCCTGCG	kelch domain containing 8A	NM_144810	1|1 E4	+	179
Klhdc8a	0.900911	CGCGGGTGAC	kelch domain containing 8A	NM_144810	1|1 E4	-	196
Klhdc8a	0.900873	GTGACGTGGG	kelch domain containing 8A	NM_144810	1|1 E4	-	-956
AA986860	0.908528	GGCAGCTGAC	expressed sequence AA986860	NM_177604	1|1 E4	+	-694
AA986860	0.915142	GGCAGCTGAC	expressed sequence AA986860	NM_177604	1|1 E4	-	-685
Htr5b	0.909521	ATCTCCTGCC	5-hydroxytryptamine (serotonin) receptor 5B	NM_010483	1 E2.3|1 52.98 cM	+	245
Tfcp2l1	0.903286	GGCAGGTGCG	transcription factor CP2-like 1	NM_023755	1|1 E2.3	+	-121
Tfcp2l1	0.910189	CCCACCTGAC	transcription factor CP2-like 1	NM_023755	1|1 E2.3	+	-41
Tfcp2l1	0.920131	GGCAGGTGCG	transcription factor CP2-like 1	NM_023755	1|1 E2.3	-	-112
Tfcp2l1	0.906058	GTCACACGAG	transcription factor CP2-like 1	NM_023755	1|1 E2.3	-	-660
Serpinb8	0.931338	GTCAGCTGAC	serine (or cysteine) peptidase inhibitor, clade B, member 8	NM_011459	1|1 E2.1	+	-135
Serpinb8	0.929982	GTCACCCGAC	serine (or cysteine) peptidase inhibitor, clade B, member 8	NM_011459	1|1 E2.1	+	17
Serpinb8	0.900165	GGCGCCTGAC	serine (or cysteine) peptidase inhibitor, clade B, member 8	NM_011459	1|1 E2.1	+	392
Serpinb8	0.91221	GTCAGGTGTG	serine (or cysteine) peptidase inhibitor, clade B, member 8	NM_011459	1|1 E2.1	-	319
Serpinb8	0.901974	GTCACCCGAC	serine (or cysteine) peptidase inhibitor, clade B, member 8	NM_011459	1|1 E2.1	-	26
Serpinb8	0.931338	GTCAGCTGAC	serine (or cysteine) peptidase inhibitor, clade B, member 8	NM_011459	1|1 E2.1	-	-126
Dock10	0.918465	CTCTTGTGAG	dedicator of cytokinesis 10	NM_175291	1|1 C5	+	-39
Dock10	0.90502	GGCACGGCCC	dedicator of cytokinesis 10	NM_175291	1|1 C5	+	93
Dock10	0.903158	CGCCCGAGAG	dedicator of cytokinesis 10	NM_175291	1|1 C5	-	-124
Bard1	0.941486	CTCCCGTGCC	BRCA1 associated RING domain 1	NM_007525	1|1 C3	-	218
Stk17b	0.901169	GGCGCGGGAC	serine/threonine kinase 17b (apoptosis-inducing)	NM_133810	1|1 C1.1	+	349
4930444P10Rik	0.929241	GTCAGGTGTC	RIKEN cDNA 4930444P10 gene	NM_001243238	1|1 A3	-	241

## Sheet: Primers for RT-qPCR
	List of Primers Used for RT-qPCR Analysis
Gene name	Forward	Reverse
ccnb2	5' GCCAAGAGCCATGTGACTATC 3'	5' CAGAGCTGGTACTTTGGTGTTC 3'
ccna2	5' AAGAGAATGTCAACCCCGAAAAA 3'	5' ACCCGTCGAGTCTTGAGCTT 3'
Tgfb2	5' CTTCGACGTGACAGACGCT 3'	5' GCAGGGGCAGTGTAAACTTATT 3'
foxm1	5' CTGATTCTCAAAAGACGGAGGC 3'	5' TTGATAATCTTGATTCCGGCTGG 3'
Atr	5' GAATGGGTGAACAATACTGCTGG 3'	5' TTTGGTAGCATACACTGGCGA 3'
ets1	5’ TCCTATCAGCTCGGAAGAACTC 3’	5' TCTTGCTTGATGGCAAAGTAGTC 3'
mybl2	5' TCTGGATGAGTTACACTACCAGG 3'	5' GTGCGGTTAGGAAAGTGACTG 3'
chek2	5' TGACAGTGCTTCCTGTTCACA 3'	5' GAGCTGGACGAACCCTGATA 3'
Nbn	5' GATCAGTCAATCAGTCGAAACCA 3'	5' CCAAGGGCTCGTATTCTACTCTG 3'
Arsg	5' ATGGGCTGGCTCTTTCTAAAGG 3'	5' GGGCTCTTGTTTTCCCACTGA 3'
Prkcd	5' GGCTCCCTGCAAGTTGAGG 3'	5' ACACGGCCTTCATAGATGTGG 3'
Aga	5' ATGGAGCGGAAGTCGAATCTG 3'	5' AAGGCCAAGTGTTGACGACC 3'
Manba	5' CACCTGCTCTTGATATTGGCG 3'	5' CAGGGAGCCATTCCCGTTG 3'
Plekhf1	5' GAGAGCTGTTTTGGGGCATC 3'	5' GCACAATACTGCCATACACCA 3'
P2rx4	5' ACCAGGAAACGGACTCTGTG 3'	5' TCACGGTGACGATCATGTTGG 3'
Cp	5' CTTAGCCTTGGCAAGAGATAAGC 3'	5' GATGACAGGGCCTAAAAACCC 3'
Hspg2	5' TTCCAGATGGTCTATTTCCGGG 3'	5' CTTGGCACTTGCATCCTCC 3'
Il1r1	5' GTGCTACTGGGGCTCATTTGT 3'	5' GGAGTAAGAGGACACTTGCGAAT 3'
Camk2b	5' CGTTTCACCGACGAGTACCAG 3'	5' GCGTACAATGTTGGAATGCTTC 3'
Dnm3	5' CTCAGGCATTGTAACCAGACG 3'	5' CTCGGCATATTCTGCTTTAGAGG 3'
Sema6b	5' GCCCTGTCGTTTTTCCTGCT 3'	5' ACGGGATAGTGGCTCAAGTAG 3'
Stx1b	5' CACTCCACACTCTCACGGAAG 3'	5' TGCCTCTGGATTCGGTCCTT 3'
Rab5a	5'CAAGAACGGTATCATAGCTTAGCAC3'	5'CTTGCCTTTGAAGTTCTTTAACCC 3'
Rab5b	5' GCAGGGAACAAAGCTGACCT 3'	5' CTGGGGTTCGCTCTTTGG 3'
Actb	5’ GATCATTGCTCCTCCTGAGC 3'	5’ ACATCTGCTGGAAGGTGGAC 3'
