# Supplementary material for: Preformed fibrils of α-synuclein rapidly activate LRRK2 on early endosomes, driving Rab5 phosphorylation and disrupting endolysosomal and synaptic function
Source: NPJ Parkinsons Dis. 2026 May 12;12:176. doi: 10.1038/s41531-026-01382-z (PMC13392030; doi:10.1038/s41531-026-01382-z)
Supplement: Supplementary file 7 — Supplementary Data 6 [file 41531_2026_1382_MOESM7_ESM.xlsx]

## Sheet: Diff peak genes ov DEG
		Overlapping genes between differential chromatin accessibility and DEGs
GeneName	Up peak	Down peak	Up DEG	Down DEG
Diaph3	Peak-up	Peak-down	RNA-up
Pbk	Peak-up	Peak-down	RNA-up
Tgfb2	Peak-up	Peak-down	RNA-up
Xkr5	Peak-up	Peak-down	RNA-up
Ccdc141	Peak-up	Peak-down	RNA-up
Slc2a9	Peak-up	Peak-down	RNA-up
Angpt1	Peak-up	Peak-down	RNA-up
Nos1	Peak-up	Peak-down		RNA-down
Prelid3a	Peak-up	Peak-down		RNA-down
Grin2b	Peak-up	Peak-down		RNA-down
Pde4d	Peak-up	Peak-down		RNA-down
Cacnb4	Peak-up	Peak-down		RNA-down
Slitrk1	Peak-up	Peak-down		RNA-down
Cacna2d1	Peak-up	Peak-down		RNA-down
Glul	Peak-up	Peak-down		RNA-down
Dnm3	Peak-up	Peak-down		RNA-down
Hivep3	Peak-up	Peak-down		RNA-down
Adra2a	Peak-up	Peak-down		RNA-down
Tenm4	Peak-up	Peak-down		RNA-down
Acvr1c	Peak-up	Peak-down		RNA-down
Chl1	Peak-up	Peak-down		RNA-down
Slit1	Peak-up	Peak-down		RNA-down
Slc8a1	Peak-up	Peak-down		RNA-down
Ncam1	Peak-up	Peak-down		RNA-down
Slc35f1	Peak-up	Peak-down		RNA-down
Dner	Peak-up	Peak-down		RNA-down
Hrk	Peak-up	Peak-down		RNA-down
Phactr1	Peak-up	Peak-down		RNA-down
Tenm2	Peak-up	Peak-down		RNA-down
Cadps	Peak-up	Peak-down		RNA-down
Unc5d	Peak-up	Peak-down		RNA-down
Nbea	Peak-up	Peak-down		RNA-down
Slc6a6	Peak-up	Peak-down		RNA-down
Sorcs3	Peak-up	Peak-down		RNA-down
Ajap1	Peak-up	Peak-down		RNA-down
C130026L21Rik	Peak-up	Peak-down		RNA-down
Mical2	Peak-up	Peak-down		RNA-down
B3gat1	Peak-up	Peak-down		RNA-down
Rasgrf1	Peak-up	Peak-down		RNA-down
Lrrc4c	Peak-up	Peak-down		RNA-down
Nectin1	Peak-up	Peak-down		RNA-down
Atp8a1	Peak-up	Peak-down		RNA-down
Castor2	Peak-up	Peak-down		RNA-down
Rbfox1	Peak-up	Peak-down		RNA-down
Sfrp1		Peak-down	RNA-up
Tfcp2l1		Peak-down	RNA-up
Gtf2f2		Peak-down	RNA-up
Hgf		Peak-down	RNA-up
Pdp1		Peak-down	RNA-up
Brca1		Peak-down	RNA-up
Creb5		Peak-down	RNA-up
Ggta1		Peak-down	RNA-up
Btg3		Peak-down	RNA-up
Mdfic		Peak-down	RNA-up
Steap4		Peak-down	RNA-up
Lipg		Peak-down	RNA-up
Nuf2		Peak-down	RNA-up
Fzd10os		Peak-down	RNA-up
Stxbp5l	Peak-up			RNA-down
Pcdh1	Peak-up			RNA-down
Npy	Peak-up			RNA-down
Spock2	Peak-up			RNA-down
Herc3	Peak-up			RNA-down
Grm4	Peak-up			RNA-down
Ano2	Peak-up			RNA-down
Kcnh1	Peak-up			RNA-down
Htr5a	Peak-up			RNA-down
Necab2	Peak-up			RNA-down
Nol4l	Peak-up			RNA-down
Dusp26	Peak-up			RNA-down
Drd1	Peak-up			RNA-down
Zbtb16	Peak-up			RNA-down
Ptger3	Peak-up			RNA-down
Crabp2	Peak-up			RNA-down
Dock3	Peak-up			RNA-down
Mas1	Peak-up			RNA-down
Mpv17l	Peak-up			RNA-down
Atp6ap2	Peak-up			RNA-down
Hs3st2	Peak-up			RNA-down
Sidt1	Peak-up			RNA-down
Elavl3	Peak-up			RNA-down
Ppm1h	Peak-up			RNA-down
Slc45a1	Peak-up			RNA-down
Crtac1	Peak-up			RNA-down
Xkr4	Peak-up			RNA-down
Cacna1b	Peak-up			RNA-down
Fam171a2	Peak-up			RNA-down
Kctd16	Peak-up			RNA-down
Dusp7	Peak-up			RNA-down
Ralyl	Peak-up			RNA-down
Camk2n1	Peak-up			RNA-down
Tanc2	Peak-up			RNA-down
Csrnp3	Peak-up			RNA-down
Elmo1	Peak-up			RNA-down
Prokr2	Peak-up			RNA-down
Plppr4	Peak-up			RNA-down
Wdr47	Peak-up			RNA-down
Akap5	Peak-up			RNA-down
Opcml	Peak-up			RNA-down
Grin1	Peak-up			RNA-down
Jph3	Peak-up			RNA-down
Marchf4	Peak-up			RNA-down
Frmpd4	Peak-up			RNA-down
Scamp5	Peak-up			RNA-down
Chst8	Peak-up			RNA-down
Tmem179	Peak-up			RNA-down
Adcy1	Peak-up			RNA-down
Rab15	Peak-up			RNA-down
B3galt1	Peak-up			RNA-down
Scn2b	Peak-up			RNA-down
Sdc3	Peak-up			RNA-down
Mapt	Peak-up			RNA-down
Asic4	Peak-up			RNA-down
Zcchc12	Peak-up			RNA-down
Plxna2	Peak-up			RNA-down
Large1	Peak-up			RNA-down
Pld5	Peak-up			RNA-down
Syt3	Peak-up			RNA-down
Kcnq2	Peak-up			RNA-down
Gas7	Peak-up			RNA-down
Pgbd5	Peak-up			RNA-down
Map3k13	Peak-up			RNA-down
Rps6kl1	Peak-up			RNA-down
Grin2a	Peak-up			RNA-down
Camk2a	Peak-up			RNA-down
Znrf1	Peak-up			RNA-down
Rtn4rl1	Peak-up			RNA-down
Gucy1a1	Peak-up			RNA-down
Cmip	Peak-up			RNA-down
Pja2	Peak-up			RNA-down
Slc6a11	Peak-up			RNA-down
Ptprt	Peak-up			RNA-down
Rwdd2a	Peak-up			RNA-down
2900052N01Rik	Peak-up			RNA-down
Ntng2	Peak-up			RNA-down
Spock1	Peak-up			RNA-down
Lrfn1	Peak-up			RNA-down
Gabra2	Peak-up			RNA-down
Prmt8	Peak-up			RNA-down
Cnksr2	Peak-up			RNA-down
Ets2	Peak-up			RNA-down
Dbpht2	Peak-up			RNA-down
1110002E22Rik	Peak-up			RNA-down
Ppfia4	Peak-up			RNA-down
Galntl6	Peak-up			RNA-down
Sybu	Peak-up			RNA-down
Efna3	Peak-up			RNA-down
Mef2c	Peak-up			RNA-down
Nhsl2	Peak-up			RNA-down
Pik3cg	Peak-up			RNA-down
Adarb1	Peak-up			RNA-down
Negr1	Peak-up			RNA-down
Sec23a	Peak-up			RNA-down
Cbs	Peak-up			RNA-down
Reep1	Peak-up			RNA-down
Shisal1	Peak-up			RNA-down
Brinp1	Peak-up			RNA-down
Npas2	Peak-up			RNA-down
Phactr3	Peak-up			RNA-down
Cdh1	Peak-up			RNA-down
Syndig1	Peak-up			RNA-down
Gap43	Peak-up			RNA-down
Slc6a1	Peak-up			RNA-down
Arhgap20	Peak-up			RNA-down
Arpp21	Peak-up			RNA-down
Cacna2d2	Peak-up			RNA-down
Zfp469	Peak-up			RNA-down
Iqsec3	Peak-up			RNA-down
Ngef	Peak-up			RNA-down
Rapgef5	Peak-up			RNA-down
Pde10a	Peak-up			RNA-down
Rab3c	Peak-up			RNA-down
Cntnap5a	Peak-up			RNA-down
Camk2b	Peak-up			RNA-down
Inpp4a	Peak-up			RNA-down
Islr2	Peak-up			RNA-down
Galnt9	Peak-up			RNA-down
Calm1	Peak-up			RNA-down
Srcin1	Peak-up			RNA-down
Sla	Peak-up			RNA-down
Jazf1	Peak-up			RNA-down
Klf9	Peak-up			RNA-down
Map9	Peak-up			RNA-down
Atp9a	Peak-up			RNA-down
Gpr88	Peak-up			RNA-down
Celf5	Peak-up			RNA-down
Map1b	Peak-up			RNA-down
Clip3	Peak-up			RNA-down
Vgf	Peak-up			RNA-down
Lgi1	Peak-up			RNA-down
Usp29	Peak-up			RNA-down
Anks1b	Peak-up			RNA-down
Efr3b	Peak-up			RNA-down
Nsf	Peak-up			RNA-down
Mgat5b	Peak-up			RNA-down
Rnft2	Peak-up			RNA-down
Fam78b	Peak-up			RNA-down
Phyhipl	Peak-up			RNA-down
Exog	Peak-up			RNA-down
Mrtfa	Peak-up			RNA-down
Ache	Peak-up			RNA-down
Nell1	Peak-up			RNA-down
Gpr155	Peak-up			RNA-down
Klf16	Peak-up			RNA-down
Glt1d1	Peak-up			RNA-down
Lrrc3b	Peak-up			RNA-down
Ank2	Peak-up			RNA-down
Ptprn2	Peak-up			RNA-down
Sphk1	Peak-up			RNA-down
Ccn3	Peak-up			RNA-down
Stx1b	Peak-up			RNA-down
Gnaz	Peak-up			RNA-down
Celsr2	Peak-up			RNA-down
Gabbr2	Peak-up			RNA-down
Ywhag	Peak-up			RNA-down
Syt7	Peak-up			RNA-down
Gnb4	Peak-up			RNA-down
Synj2	Peak-up			RNA-down
Rxrg	Peak-up			RNA-down
Rasgef1a	Peak-up			RNA-down
Mef2d	Peak-up			RNA-down
Sgip1	Peak-up			RNA-down
Baiap3	Peak-up			RNA-down
Kcnab2	Peak-up			RNA-down
Raph1	Peak-up			RNA-down
Septin3	Peak-up			RNA-down
Ablim2	Peak-up			RNA-down
Dok5	Peak-up			RNA-down
Osbp2	Peak-up			RNA-down
Kcnk3	Peak-up			RNA-down
Rasl11b	Peak-up			RNA-down
Ptk2b	Peak-up			RNA-down
Gng4	Peak-up			RNA-down
Plcxd3	Peak-up			RNA-down
Map2k4	Peak-up			RNA-down
Slc25a44	Peak-up			RNA-down
Sema4a	Peak-up			RNA-down
Cbarp	Peak-up			RNA-down
Mgat3	Peak-up			RNA-down
Rit2	Peak-up			RNA-down
Cacna1e	Peak-up			RNA-down
Stac2	Peak-up			RNA-down
Add2	Peak-up			RNA-down
Kcnc4	Peak-up			RNA-down
Celf4	Peak-up			RNA-down
Dnm1	Peak-up			RNA-down
Rasgrp1	Peak-up			RNA-down
Rph3a	Peak-up			RNA-down
Kcnj3	Peak-up			RNA-down
Xkr6	Peak-up			RNA-down
Cntnap5b	Peak-up			RNA-down
Bnip3	Peak-up			RNA-down
Epha6	Peak-up			RNA-down
Lrrc55	Peak-up			RNA-down
Npas4	Peak-up			RNA-down
Fstl4	Peak-up			RNA-down
Serp2	Peak-up			RNA-down
Stmn4	Peak-up			RNA-down
Cacnb1	Peak-up			RNA-down
Gsg1l	Peak-up			RNA-down
Igsf21	Peak-up			RNA-down
Plxna4	Peak-up			RNA-down
Larp6	Peak-up			RNA-down
Arhgap26	Peak-up			RNA-down
Clstn2	Peak-up			RNA-down
Prkcb	Peak-up			RNA-down
Epb41l1	Peak-up			RNA-down
Fam131a	Peak-up			RNA-down
Syt1	Peak-up			RNA-down
Slc7a4	Peak-up			RNA-down
Agap2	Peak-up			RNA-down
Sobp	Peak-up			RNA-down
Apbb1	Peak-up			RNA-down
Brinp2	Peak-up			RNA-down
Crhr1	Peak-up			RNA-down
Neurod6	Peak-up			RNA-down
Prkca	Peak-up			RNA-down
Mgll	Peak-up			RNA-down
Dlgap1	Peak-up			RNA-down
Egfl7	Peak-up			RNA-down
Rgs8	Peak-up			RNA-down
Gabbr1	Peak-up			RNA-down
Unc5a	Peak-up			RNA-down
Ncam2	Peak-up			RNA-down
Rab33a	Peak-up			RNA-down
Proz	Peak-up			RNA-down
Chrm3	Peak-up			RNA-down
Fry	Peak-up			RNA-down
Scube1	Peak-up			RNA-down
Ank3	Peak-up			RNA-down
Armc6	Peak-up			RNA-down
Ngfr	Peak-up			RNA-down
Arhgef3	Peak-up			RNA-down
Atcay	Peak-up			RNA-down
Prok2	Peak-up			RNA-down
Kcnk9	Peak-up			RNA-down
Vxn	Peak-up			RNA-down
Rasal1	Peak-up			RNA-down
Zfp804a	Peak-up			RNA-down
Tbc1d9	Peak-up			RNA-down
Erc2	Peak-up			RNA-down
Kcna1	Peak-up			RNA-down
Hivep2	Peak-up			RNA-down
Zfp618	Peak-up			RNA-down
Pcsk1	Peak-up			RNA-down
Dock9	Peak-up			RNA-down
Slc25a22	Peak-up			RNA-down
Mrgpre	Peak-up			RNA-down
Ipcef1	Peak-up			RNA-down
Cacng5	Peak-up			RNA-down
Ube2ql1	Peak-up			RNA-down
Gpr6	Peak-up			RNA-down
Ywhah	Peak-up			RNA-down
Thrb	Peak-up			RNA-down
Tmem63c	Peak-up			RNA-down
Actr3b	Peak-up			RNA-down
Fbxo31	Peak-up			RNA-down
Syt13	Peak-up			RNA-down
Lingo1	Peak-up			RNA-down
Nav3	Peak-up			RNA-down
Olfm3	Peak-up			RNA-down
Myrip	Peak-up			RNA-down
Gad1	Peak-up			RNA-down
Bmp3	Peak-up			RNA-down
Klhl2	Peak-up			RNA-down
Dlgap3	Peak-up			RNA-down
Cbfa2t3	Peak-up			RNA-down
Glrb	Peak-up			RNA-down
Ust	Peak-up			RNA-down
Zmiz2	Peak-up			RNA-down
Fam110b	Peak-up			RNA-down
Dpp6	Peak-up			RNA-down
Hectd4	Peak-up			RNA-down
Rtn4rl2	Peak-up			RNA-down
Tmem229b	Peak-up			RNA-down
Mpped1	Peak-up			RNA-down
Nxph3	Peak-up			RNA-down
Cnih3	Peak-up			RNA-down
Grm7	Peak-up			RNA-down
Coro2b	Peak-up			RNA-down
Ntsr1	Peak-up			RNA-down
Zfp385b	Peak-up			RNA-down
Prickle2	Peak-up			RNA-down
Kcnk12	Peak-up			RNA-down
Dpp10	Peak-up			RNA-down
Cacnb3	Peak-up			RNA-down
Mylip	Peak-up			RNA-down
Atp8a2	Peak-up			RNA-down
Lonrf2	Peak-up			RNA-down
Filip1	Peak-up			RNA-down
Chst15	Peak-up			RNA-down
Myt1l	Peak-up			RNA-down
Crmp1	Peak-up			RNA-down
Mctp1	Peak-up			RNA-down
Ptpro	Peak-up			RNA-down
Edil3	Peak-up			RNA-down
Dpysl5	Peak-up			RNA-down
Adra1a	Peak-up			RNA-down
Ehd3	Peak-up			RNA-down
Hs3st5	Peak-up			RNA-down
Sema6b	Peak-up			RNA-down
Dlg2	Peak-up			RNA-down
Tgfa	Peak-up			RNA-down
Sytl5	Peak-up			RNA-down
Kcnj6	Peak-up			RNA-down
Grm1	Peak-up			RNA-down
Macrod2	Peak-up			RNA-down
Gpm6a	Peak-up			RNA-down
Lrfn5	Peak-up			RNA-down
Kcnma1	Peak-up			RNA-down
Gnb5	Peak-up			RNA-down
Calm2	Peak-up			RNA-down
Slc2a13	Peak-up			RNA-down
Rbfox3	Peak-up			RNA-down
Grb14	Peak-up			RNA-down
Cntn4	Peak-up			RNA-down
6430548M08Rik	Peak-up			RNA-down
Ypel2	Peak-up			RNA-down
Dlgap2	Peak-up			RNA-down
Nptx1	Peak-up			RNA-down
Dclk1	Peak-up			RNA-down
Sv2b	Peak-up			RNA-down
Arhgap23	Peak-up			RNA-down
Egr3	Peak-up			RNA-down
Tmcc2	Peak-up			RNA-down
Cbln4	Peak-up			RNA-down
Adamtsl2	Peak-up			RNA-down
Nrp2	Peak-up			RNA-down
Dagla	Peak-up			RNA-down
Rab6b	Peak-up			RNA-down
Diras1	Peak-up			RNA-down
Syngr1	Peak-up			RNA-down
Gpr158	Peak-up			RNA-down
Cntn1	Peak-up			RNA-down
Shank3	Peak-up			RNA-down
Nefh	Peak-up			RNA-down
Svop	Peak-up			RNA-down
Cplx2	Peak-up			RNA-down
Kcnip1	Peak-up			RNA-down
Gpr26	Peak-up			RNA-down
Atp2b2	Peak-up			RNA-down
Tmem178b	Peak-up			RNA-down
Rgs7bp	Peak-up			RNA-down
Hecw2	Peak-up			RNA-down
Jup	Peak-up			RNA-down
Htr3a	Peak-up			RNA-down
Eef1a2	Peak-up			RNA-down
Klf13	Peak-up			RNA-down
Hpcal1	Peak-up			RNA-down
Apba1	Peak-up			RNA-down
Hspb1	Peak-up			RNA-down
Ntrk3	Peak-up			RNA-down
Agtpbp1	Peak-up			RNA-down
Slc2a3	Peak-up			RNA-down
Mapk1	Peak-up			RNA-down
Amph	Peak-up			RNA-down
Elfn2	Peak-up			RNA-down
Orai2	Peak-up			RNA-down
Abr	Peak-up			RNA-down
Gpr153	Peak-up			RNA-down
Slc6a17	Peak-up			RNA-down
Cnnm1	Peak-up			RNA-down
Sphkap	Peak-up			RNA-down
Car10	Peak-up			RNA-down
1700086L19Rik	Peak-up			RNA-down
Mmp24	Peak-up			RNA-down
Satb2	Peak-up			RNA-down
Tesc	Peak-up			RNA-down
Trim32	Peak-up			RNA-down
Rap1gap2	Peak-up			RNA-down
Tunar	Peak-up			RNA-down
Olfm2	Peak-up			RNA-down
Klhl23	Peak-up			RNA-down
Pcdh20	Peak-up			RNA-down
Sema7a	Peak-up			RNA-down
Kalrn	Peak-up			RNA-down
Zdhhc14	Peak-up			RNA-down
Hspa12a	Peak-up			RNA-down
Inpp5j	Peak-up			RNA-down
Pla2g5	Peak-up			RNA-down
Prkch	Peak-up			RNA-down
Hid1	Peak-up			RNA-down
Nrg3	Peak-up			RNA-down
Coro1a	Peak-up			RNA-down
Atp2b1	Peak-up			RNA-down
Tiam1	Peak-up			RNA-down
Rhou	Peak-up			RNA-down
Rasgrf2	Peak-up			RNA-down
Dact1	Peak-up			RNA-down
Slco3a1	Peak-up			RNA-down
Cnr1	Peak-up			RNA-down
Actn2	Peak-up			RNA-down
Dnajc5	Peak-up			RNA-down
Ksr2	Peak-up			RNA-down
Plcb1	Peak-up			RNA-down
Rasl10b	Peak-up			RNA-down
Lingo3	Peak-up			RNA-down
Diras2	Peak-up			RNA-down
Chsy3	Peak-up			RNA-down
Synpr	Peak-up			RNA-down
Prkar1b	Peak-up			RNA-down
Pknox2	Peak-up			RNA-down
Prxl2b	Peak-up			RNA-down
Paqr3	Peak-up			RNA-down
Bcl11b	Peak-up			RNA-down
Prrt1	Peak-up			RNA-down
Acot7	Peak-up			RNA-down
Klc2	Peak-up			RNA-down
Slc4a8	Peak-up			RNA-down
Rpp25	Peak-up			RNA-down
Aatk	Peak-up			RNA-down
Thy1	Peak-up			RNA-down
Bdh1	Peak-up			RNA-down
Lrfn2	Peak-up			RNA-down
Osbpl10	Peak-up			RNA-down
Met	Peak-up			RNA-down
Hsd17b7	Peak-up			RNA-down
Klc1	Peak-up			RNA-down
Npas1	Peak-up			RNA-down
Kcnj4	Peak-up			RNA-down
Dlg4	Peak-up			RNA-down
Arhgef28	Peak-up			RNA-down
Mapk9	Peak-up			RNA-down
Minpp1	Peak-up			RNA-down
Plxnd1	Peak-up			RNA-down
Basp1	Peak-up			RNA-down
Lsamp	Peak-up			RNA-down
Inpp5d	Peak-up			RNA-down
Gabrb3	Peak-up			RNA-down
Gng7	Peak-up			RNA-down
Cdkl5	Peak-up			RNA-down
Rerg	Peak-up			RNA-down
Olfm1	Peak-up			RNA-down
Golga7b	Peak-up			RNA-down
Kcna6	Peak-up			RNA-down
Gucy1b1	Peak-up			RNA-down
Susd4	Peak-up			RNA-down
Cdk5r1	Peak-up			RNA-down
Ptpre	Peak-up			RNA-down
Cdh18	Peak-up			RNA-down
Cpne4	Peak-up			RNA-down
Prkce	Peak-up			RNA-down
Arhgap44	Peak-up			RNA-down
Ackr1	Peak-up			RNA-down
Jph1	Peak-up			RNA-down
Gng2	Peak-up			RNA-down
Oprl1	Peak-up			RNA-down
Ankrd33b	Peak-up			RNA-down
Galr2	Peak-up			RNA-down
Rasd2	Peak-up			RNA-down
Brsk2	Peak-up			RNA-down
Dact2	Peak-up			RNA-down
Chd5	Peak-up			RNA-down
Bcl11a	Peak-up			RNA-down
Adcy5	Peak-up			RNA-down
Dync1i1	Peak-up			RNA-down
Nwd2	Peak-up			RNA-down
Nsg2	Peak-up			RNA-down
Ubash3b	Peak-up			RNA-down
Slc7a14	Peak-up			RNA-down
Gda	Peak-up			RNA-down
Pde4a	Peak-up			RNA-down
Rabgap1l	Peak-up			RNA-down
Prickle1	Peak-up			RNA-down
Gfap	Peak-up			RNA-down
Trim62	Peak-up			RNA-down
Gramd1b	Peak-up			RNA-down
Scrt1	Peak-up			RNA-down
Sst	Peak-up			RNA-down
Caln1	Peak-up			RNA-down
Faim2	Peak-up			RNA-down
Lsm11	Peak-up			RNA-down
Gpr63	Peak-up			RNA-down
Ramp3	Peak-up			RNA-down
Nrn1	Peak-up			RNA-down
Sh3rf3	Peak-up			RNA-down
Frrs1l	Peak-up			RNA-down
Esrrg	Peak-up			RNA-down
Psd3	Peak-up			RNA-down
Cdh13	Peak-up			RNA-down
Mapre2		Peak-down		RNA-down
Nkain3		Peak-down		RNA-down
Ndrg3		Peak-down		RNA-down
Adra1b		Peak-down		RNA-down
Fstl5		Peak-down		RNA-down
Otulinl		Peak-down		RNA-down
Gnai1		Peak-down		RNA-down
Gnao1		Peak-down		RNA-down
Mmd		Peak-down		RNA-down
Tubg2		Peak-down		RNA-down
Slc1a2		Peak-down		RNA-down
Gabrg2		Peak-down		RNA-down
Ptgds		Peak-down		RNA-down
Egr4		Peak-down		RNA-down
Sparcl1		Peak-down		RNA-down
Folh1		Peak-down		RNA-down
Snph		Peak-down		RNA-down
Arrdc4	Peak-up		RNA-up
Serinc2	Peak-up		RNA-up
Odc1	Peak-up		RNA-up
Nid2	Peak-up		RNA-up
Mdm1	Peak-up		RNA-up
Anp32b	Peak-up		RNA-up
Tmem232	Peak-up		RNA-up
Prmt6	Peak-up		RNA-up
Lamc1	Peak-up		RNA-up
Dock10	Peak-up		RNA-up
P3h2	Peak-up		RNA-up
Slc10a7	Peak-up		RNA-up
Arrdc3	Peak-up		RNA-up
Mcm2	Peak-up		RNA-up
Igfbp5	Peak-up		RNA-up
Dhrs3	Peak-up		RNA-up
Cpeb1	Peak-up		RNA-up
Tgm2	Peak-up		RNA-up
Egr1	Peak-up		RNA-up
Zfp36	Peak-up		RNA-up
Ripor3	Peak-up		RNA-up
Col6a5	Peak-up		RNA-up
Lmx1a	Peak-up		RNA-up
Tnc	Peak-up		RNA-up
Rarb	Peak-up		RNA-up
Anxa3	Peak-up		RNA-up
Pcsk6	Peak-up		RNA-up
Dtl	Peak-up		RNA-up
Stk10	Peak-up		RNA-up
Hspg2	Peak-up		RNA-up
Smtn	Peak-up		RNA-up
Spc24	Peak-up		RNA-up
Prkcd	Peak-up		RNA-up
Lrch1	Peak-up		RNA-up
Rpgrip1	Peak-up		RNA-up
Slc25a21	Peak-up		RNA-up
Mbnl3	Peak-up		RNA-up
Wnt9a	Peak-up		RNA-up
Adamts20	Peak-up		RNA-up
Arhgap18	Peak-up		RNA-up
Ier3	Peak-up		RNA-up
Slf2	Peak-up		RNA-up
Cyba	Peak-up		RNA-up
Smco3	Peak-up		RNA-up
Ska1	Peak-up		RNA-up
Tspan18	Peak-up		RNA-up
Tsen15	Peak-up		RNA-up
Tubb6	Peak-up		RNA-up
Il1r1	Peak-up		RNA-up
Dusp1	Peak-up		RNA-up
Lcn2	Peak-up		RNA-up
Col18a1	Peak-up		RNA-up
Rrm2	Peak-up		RNA-up
Ndc80	Peak-up		RNA-up
Fam83d	Peak-up		RNA-up
Arpc1b	Peak-up		RNA-up
Maff	Peak-up		RNA-up
Col16a1	Peak-up		RNA-up
Catsperg1	Peak-up		RNA-up
Slc24a4	Peak-up		RNA-up
Depdc1b	Peak-up		RNA-up
Wdr27	Peak-up		RNA-up
Kif19a	Peak-up		RNA-up
P2rx4	Peak-up		RNA-up
Socs3	Peak-up		RNA-up
Ppic	Peak-up		RNA-up
Ass1	Peak-up		RNA-up
Atp10a	Peak-up		RNA-up
Ets1	Peak-up		RNA-up
Gm29683	Peak-up		RNA-up
Junb	Peak-up		RNA-up
Adamtsl1	Peak-up		RNA-up
Cd9	Peak-up		RNA-up
Foxn4	Peak-up		RNA-up
Plekhf1	Peak-up		RNA-up
Klf10	Peak-up		RNA-up
Moxd1	Peak-up		RNA-up
Sun2	Peak-up		RNA-up
Ntn4	Peak-up		RNA-up
Plcd1	Peak-up		RNA-up
Fam43a	Peak-up		RNA-up
Efcab11	Peak-up		RNA-up
Cdh26	Peak-up		RNA-up
Tgif1	Peak-up		RNA-up
Kazald1	Peak-up		RNA-up
Sdk2	Peak-up		RNA-up
Slc27a3	Peak-up		RNA-up
Cenpf	Peak-up		RNA-up
Stpg1	Peak-up		RNA-up
Gm4285	Peak-up		RNA-up
Slc43a2	Peak-up		RNA-up
Astn2	Peak-up		RNA-up
Dusp5	Peak-up		RNA-up
A930003O13Rik	Peak-up		RNA-up
Bbs9	Peak-up	Peak-down
Cachd1	Peak-up	Peak-down
Ntrk2	Peak-up	Peak-down
Prkag2	Peak-up	Peak-down
Ctdspl	Peak-up	Peak-down
Kat6b	Peak-up	Peak-down
Macf1	Peak-up	Peak-down
Sdk1	Peak-up	Peak-down
Gm14461	Peak-up	Peak-down
Gprin3	Peak-up	Peak-down
Ext1	Peak-up	Peak-down
Sqor	Peak-up	Peak-down
Prkn	Peak-up	Peak-down
Cacna2d3	Peak-up	Peak-down
A930012L18Rik	Peak-up	Peak-down
Pdgfa	Peak-up	Peak-down
1700012D16Rik	Peak-up	Peak-down
Ccdc121rt1	Peak-up	Peak-down
Fnip2	Peak-up	Peak-down
Slc14a2	Peak-up	Peak-down
Galc	Peak-up	Peak-down
1700092E19Rik	Peak-up	Peak-down
Eps8	Peak-up	Peak-down
Capn8	Peak-up	Peak-down
Tomm20	Peak-up	Peak-down
2310003N18Rik	Peak-up	Peak-down
Igsf11	Peak-up	Peak-down
Fam136a	Peak-up	Peak-down
Dnaaf6rt	Peak-up	Peak-down
Trpm3	Peak-up	Peak-down
4930583P06Rik	Peak-up	Peak-down
A830082K12Rik	Peak-up	Peak-down
Nmur2	Peak-up	Peak-down
Slc7a11	Peak-up	Peak-down
Hsd17b3	Peak-up	Peak-down
Bmper	Peak-up	Peak-down
Gm30606	Peak-up	Peak-down
9230020A06Rik	Peak-up	Peak-down
Tnr	Peak-up	Peak-down
Chn2	Peak-up	Peak-down
Lhfpl6	Peak-up	Peak-down
Pde8b	Peak-up	Peak-down
Crb2	Peak-up	Peak-down
Foxp1	Peak-up	Peak-down
4930431F12Rik	Peak-up	Peak-down
Fam107b	Peak-up	Peak-down
Ophn1	Peak-up	Peak-down
Gm10248	Peak-up	Peak-down
Mir592	Peak-up	Peak-down
Slit2	Peak-up	Peak-down
Fam13c	Peak-up	Peak-down
Frmd4a	Peak-up	Peak-down
4930543E12Rik	Peak-up	Peak-down
Disp3	Peak-up	Peak-down
Mir100hg	Peak-up	Peak-down
Htr6	Peak-up	Peak-down
Pals2	Peak-up	Peak-down
Ptbp2	Peak-up	Peak-down
Ndfip1	Peak-up	Peak-down
Arhgef4	Peak-up	Peak-down
Dab1	Peak-up	Peak-down
Gm35135	Peak-up	Peak-down
Tmem163	Peak-up	Peak-down
Tyw5	Peak-up	Peak-down
Ccnd3	Peak-up	Peak-down
4930448I06Rik	Peak-up	Peak-down
Ccna1	Peak-up	Peak-down
Adgrb3	Peak-up	Peak-down
Fut8	Peak-up	Peak-down
Podn	Peak-up	Peak-down
Pcsk2os1	Peak-up	Peak-down
Antxr1	Peak-up	Peak-down
Slc22a4	Peak-up	Peak-down
Xylt1	Peak-up	Peak-down
4933406D12Rik	Peak-up	Peak-down
Map4k4	Peak-up	Peak-down
Gm10636	Peak-up	Peak-down
Ptn	Peak-up	Peak-down
1500009L16Rik	Peak-up	Peak-down
Plekha7	Peak-up	Peak-down
E430016F16Rik	Peak-up	Peak-down
Myo10	Peak-up	Peak-down
Prune2	Peak-up	Peak-down
Rbm20	Peak-up	Peak-down
Rplp1	Peak-up	Peak-down
Tafa5	Peak-up	Peak-down
1700017N19Rik	Peak-up	Peak-down
Tcf7l2	Peak-up	Peak-down
1700084J12Rik	Peak-up	Peak-down
Mis18a	Peak-up	Peak-down
Rasgef1b	Peak-up	Peak-down
Abcc12	Peak-up	Peak-down
Nhsl1	Peak-up	Peak-down
Sema5a	Peak-up	Peak-down
Sap30bp	Peak-up	Peak-down
Nrxn1	Peak-up	Peak-down
Zfp648	Peak-up	Peak-down
Chchd3	Peak-up	Peak-down
Fbln2	Peak-up	Peak-down
Zic3	Peak-up	Peak-down
Ttf1	Peak-up	Peak-down
Inpp4b	Peak-up	Peak-down
Stox2	Peak-up	Peak-down
1700072O05Rik	Peak-up	Peak-down
Adgrl3	Peak-up	Peak-down
Lhpp	Peak-up	Peak-down
Lrrk1	Peak-up	Peak-down
Ntm	Peak-up	Peak-down
9530026F06Rik	Peak-up	Peak-down
Mcu	Peak-up	Peak-down
Dysf	Peak-up	Peak-down
Mc3r	Peak-up	Peak-down
Ppm1l	Peak-up	Peak-down
Maf	Peak-up	Peak-down
Nrp1	Peak-up	Peak-down
4933406K04Rik	Peak-up	Peak-down
Oxgr1	Peak-up	Peak-down
Pxdn	Peak-up	Peak-down
Cystm1	Peak-up	Peak-down
Gm19689	Peak-up	Peak-down
Itpkb	Peak-up	Peak-down
Fat1	Peak-up	Peak-down
Ptprg	Peak-up	Peak-down
Zeb2	Peak-up	Peak-down
Gpam	Peak-up	Peak-down
Gab1	Peak-up	Peak-down
Ctnna2	Peak-up	Peak-down
Gm32200	Peak-up	Peak-down
Gria1	Peak-up	Peak-down
Cdh6	Peak-up	Peak-down
Gdnf	Peak-up	Peak-down
Tbcel	Peak-up	Peak-down
Msh3	Peak-up	Peak-down
Rorb	Peak-up	Peak-down
Sorcs1	Peak-up	Peak-down
Sorcs2	Peak-up	Peak-down
9530068E07Rik	Peak-up	Peak-down
Nfia	Peak-up	Peak-down
Nckap5	Peak-up	Peak-down
C530044C16Rik	Peak-up	Peak-down
Sirpa	Peak-up	Peak-down
8030442B05Rik	Peak-up	Peak-down
Tecta	Peak-up	Peak-down
Wnk2	Peak-up	Peak-down
4931429L15Rik	Peak-up	Peak-down
Kcnk2	Peak-up	Peak-down
Fat3	Peak-up	Peak-down
Rab28	Peak-up	Peak-down
Megf11	Peak-up	Peak-down
Trim29	Peak-up	Peak-down
C1ql3	Peak-up	Peak-down
Slc1a3	Peak-up	Peak-down
Zfat	Peak-up	Peak-down
Efnb2	Peak-up	Peak-down
Mir490	Peak-up	Peak-down
Mir5130	Peak-up	Peak-down
Sucla2	Peak-up	Peak-down
1700104L18Rik	Peak-up	Peak-down
Myo6	Peak-up	Peak-down
Usp47	Peak-up	Peak-down
C2cd5	Peak-up	Peak-down
Wnt7a	Peak-up	Peak-down
H2af-ps2	Peak-up	Peak-down
Mnd1-ps	Peak-up	Peak-down
Gpd2	Peak-up	Peak-down
Lifr	Peak-up	Peak-down
Cacnb2	Peak-up	Peak-down
Msi2	Peak-up	Peak-down
Fto	Peak-up	Peak-down
Lrig1	Peak-up	Peak-down
5031425F14Rik	Peak-up	Peak-down
Mtss1	Peak-up	Peak-down
Irx1	Peak-up	Peak-down
Pyroxd2	Peak-up	Peak-down
L3mbtl4	Peak-up	Peak-down
Bace2	Peak-up	Peak-down
Gm34068	Peak-up	Peak-down
Zhx2	Peak-up	Peak-down
Farp1	Peak-up	Peak-down
Jam3	Peak-up	Peak-down
Plpp3	Peak-up	Peak-down
Gm1715	Peak-up	Peak-down
Eya1	Peak-up	Peak-down
Gatb	Peak-up	Peak-down
Mir7243	Peak-up	Peak-down
Gpatch2l	Peak-up	Peak-down
Tcf4	Peak-up	Peak-down
Degs1	Peak-up	Peak-down
Ssbp2	Peak-up	Peak-down
Rps6kc1	Peak-up	Peak-down
AU023762	Peak-up	Peak-down
Vps35l	Peak-up	Peak-down
Kif6	Peak-up	Peak-down
B930025P03Rik	Peak-up	Peak-down
Sall1	Peak-up	Peak-down
Daam1	Peak-up	Peak-down
B230214G05Rik	Peak-up	Peak-down
4930452A19Rik	Peak-up	Peak-down
Tle4	Peak-up	Peak-down
Mtres1	Peak-up	Peak-down
Gm833	Peak-up	Peak-down
Tars1	Peak-up	Peak-down
H2al1j	Peak-up	Peak-down
Spats2l	Peak-up	Peak-down
Rab11fip4	Peak-up	Peak-down
Cnp	Peak-up	Peak-down
4933416E03Rik	Peak-up	Peak-down
1700113H08Rik	Peak-up	Peak-down
Dad1	Peak-up	Peak-down
Arid1b	Peak-up	Peak-down
Sox6	Peak-up	Peak-down
Zc3h12a	Peak-up	Peak-down
Entrep2	Peak-up	Peak-down
Fam170a	Peak-up	Peak-down
Thada	Peak-up	Peak-down
Tnik	Peak-up	Peak-down
Gm4251	Peak-up	Peak-down
Mir3089	Peak-up	Peak-down
Ecrg4	Peak-up	Peak-down
Psd2	Peak-up	Peak-down
Mir6378	Peak-up	Peak-down
Cdk17	Peak-up	Peak-down
Arl4c	Peak-up	Peak-down
Bcar3	Peak-up	Peak-down
Gjb6	Peak-up	Peak-down
Fam83b	Peak-up	Peak-down
Ehbp1	Peak-up	Peak-down
Niban1	Peak-up	Peak-down
Ndst1	Peak-up	Peak-down
Gm19410	Peak-up	Peak-down
Gm11468	Peak-up	Peak-down
Sik1	Peak-up	Peak-down
Trio	Peak-up	Peak-down
Hipk2	Peak-up	Peak-down
Tmem182	Peak-up	Peak-down
Dock4	Peak-up	Peak-down
Dtna	Peak-up	Peak-down
Cdkal1	Peak-up	Peak-down
Frmd5	Peak-up	Peak-down
Tle3	Peak-up	Peak-down
Mir6387	Peak-up	Peak-down
Lmo4	Peak-up	Peak-down
Shroom3	Peak-up	Peak-down
Gm36742	Peak-up	Peak-down
Gramd4	Peak-up	Peak-down
Thsd4	Peak-up	Peak-down
Arhgef26	Peak-up	Peak-down
Fnbp1	Peak-up	Peak-down
Lmo7	Peak-up	Peak-down
Rps29	Peak-up	Peak-down
Adtrp	Peak-up	Peak-down
1600027J07Rik	Peak-up	Peak-down
Myoc	Peak-up	Peak-down
Gpr151	Peak-up	Peak-down
4930503O07Rik	Peak-up	Peak-down
Wnt5a	Peak-up	Peak-down
