# Supplementary material for: Preformed fibrils of α-synuclein rapidly activate LRRK2 on early endosomes, driving Rab5 phosphorylation and disrupting endolysosomal and synaptic function
Source: NPJ Parkinsons Dis. 2026 May 12;12:176. doi: 10.1038/s41531-026-01382-z (PMC13392030; doi:10.1038/s41531-026-01382-z)
Supplement: Supplementary file 8 — Supplementary Data 7 [file 41531_2026_1382_MOESM8_ESM.xlsx]

## Sheet: PBS Rab5 Co-IP
			Mass Spectrometry-Based Identification of Rab5-Associated Proteins in PBS-Treated Neurons
	PBSIg1	PBSIg2	PBSIg3	PBSIg4	PBSR5IP1	PBSR5IP2	PBSR5IP3	PBSR5IP4	logFC	AveExpr	t	P.Value	adj.P.Val	B	sig
Kif1a	8678.09	12467.6	10329.9	8643.11	71820.8	52353.5	40676.2	72410.2	2.54062	14.4832	6.88987	5.74222e-06	0.013033	4.07153	Enriched
Rab5a	5174.46	8082.34	15895.9	20777	469881	629528	222412	262916	5.06389	15.8858	6.43679	1.23435e-05	0.013033	3.40541	Enriched
Araf	1718.75	1717.71	1403.51	924.785	7704.72	4932.71	6046.81	5609.3	2.09769	11.3746	5.71736	4.40923e-05	0.0211829	2.27717	Enriched
Tmem151a	648.15	202.482	15.8152	562.391	15856	16724	12659.5	12362.3	6.24588	10.9854	5.49441	6.63687e-05	0.0211829	1.91021	Enriched
Uros	538.04	1329.45	1333.55	1547.8	4859.29	5152.9	4462.95	3818.98	2.04268	10.7959	5.48425	6.76279e-05	0.0211829	1.8933	Enriched
Rhob	17099	29627.7	32131.3	24573.2	96760.1	87828.3	75263.4	67187.5	1.68679	15.2771	5.47489	6.88099e-05	0.0211829	1.8777	Enriched
Uba1	45142.7	49682.1	56248.9	76256.2	192483	187956	152293	140755	1.58323	16.3672	4.98402	0.000173482	0.0495909	1.04088	Enriched
Fabp7	39428.6	53374	61989.2	58522.4	130598	116292	138961	136741	1.31007	16.3226	4.67895	0.000312865	0.0695603	0.503288	Enriched
Gna11	12114.3	15817.1	21698.7	24401.4	56640	56640	40217.5	64240.3	1.58799	14.6878	4.54506	0.000406631	0.0826352	0.263549	Enriched
Ubr4	1779.48	3528.85	3897.58	3787.06	19854.7	18532.4	9090.64	15298.4	2.2768	13.0814	4.53719	0.00041297	0.0826352	0.249389	Enriched
Pcdhgc4	1008.73	590.903	954.84	1089.56	2226.82	2500.18	2495.07	2335.01	1.42616	10.5967	4.42392	0.000516301	0.0851227	0.044828	Enriched
Carhsp1	1199.17	1574.05	1283.92	1303.86	3633.24	4363.06	3523.28	7345.81	1.75439	10.9785	4.39811	0.000543344	0.0851227	-0.00197148	Enriched
Mgrn1	254.344	33.4087	191.989	32.8832	686.045	909.937	313.657	1088.71	2.96674	8.24246	4.3892	0.000553021	0.0851227	-0.0181565	Enriched
Psmd14	2313.89	3775.21	3237.41	5434.18	7496.33	10998.4	11659.5	11258.4	1.53421	12.329	4.27732	0.000690596	0.102362	-0.221953	Enriched
Cpne6	2530.28	1635.1	2407.8	2644.99	7815.85	5307.46	4906.96	5633.79	1.36053	12.0702	4.20365	0.000799875	0.106703	-0.35681	Enriched
Kif5b	16685.8	17702.3	17702.3	22469.4	40095.5	39428.6	39297.5	46658.9	1.15616	14.6738	4.18674	0.000827353	0.106809	-0.387827	Enriched
Nbea	10193	13894.7	14494.3	18406.2	44923.5	47446.4	55881.6	28076.2	1.61686	14.3057	4.16044	0.000872028	0.108279	-0.436127	Enriched
Pfn2	18160.7	17205	18160.7	16947	44373.5	40676.2	47045.1	42872.9	1.31057	14.5965	4.13393	0.000919561	0.108279	-0.48488	Enriched
Cfl1	36969.7	60961.8	74241.4	62594.6	172536	174816	148533	152293	1.50637	16.2863	4.12873	0.000929185	0.108279	-0.494444	Enriched
Mtpn	12000.5	10312.5	14977.6	15724	35636.6	27559.2	33940.7	26891.4	1.23563	14.1723	4.11927	0.000946966	0.108279	-0.511858	Enriched
Evl	1262.84	2559.94	2473.59	1260.71	5185.6	3992.18	4946.51	6186.64	1.49284	11.6216	4.09153	0.00100112	0.111291	-0.562951	Enriched
Rab12	2268.39	4275.08	3486.9	5036.28	11465.5	12586.4	10405.3	10179.7	1.6217	12.3845	4.06193	0.00106239	0.111887	-0.617536	Enriched
Fabp5	36593.3	35805.1	33940.7	31415.8	144691	114371	75790.3	69638.2	1.49152	15.8079	4.03634	0.00111844	0.114769	-0.664782	Enriched
Kif5c	22612.6	23089.1	27559.2	31804.2	57399.4	58183.1	54376.1	85355.8	1.27047	15.2342	3.97785	0.0012581	0.124301	-0.772925	Enriched
Atl2	1585.49	1714.31	1862.99	2149.23	4990.53	6635.5	4087.04	3374.09	1.34726	11.4905	3.94323	0.00134901	0.128314	-0.837053	Enriched
Rab2b	550.181	1345.99	1502.05	767.346	1720.05	3416.13	6064.1	4437.34	1.88214	10.6246	3.91986	0.0014141	0.128618	-0.880366	Enriched
Brox	1451.24	286.827	828.138	1180.55	3030.56	3655.24	3804.42	2984.23	2.0661	10.2705	3.85962	0.00159702	0.140975	-0.992191	Enriched
Fasn	13299.1	22612.6	19979.4	22131.1	35260.5	57399.4	48749.4	50493.9	1.30684	14.685	3.74612	0.00200937	0.163077	-1.2033	Enriched
Acot7	14568.9	13061.3	18627.7	17784.4	46343.9	55544.8	35047.9	28853.6	1.34191	14.6548	3.7365	0.00204889	0.163077	-1.2212	Enriched
Csk	5963.28	5270.93	6664.5	5943.14	15356.8	13603.6	15786.9	15382.6	1.33703	12.8077	3.7092	0.00216549	0.163077	-1.27207	Enriched
Nisch	254.344	418.071	822.058	371.223	968.876	1593.12	931.781	2411.75	1.68246	9.92874	3.70402	0.00218837	0.163077	-1.28172	Enriched
Ankmy2	254.344	703.724	721.814	1130.11	2456.71	1566.28	2527.46	1744.94	1.71319	10.0285	3.66384	0.00237419	0.163077	-1.35661	Enriched
Gnb5	6232.09	11054	12310.6	14024.2	23580.3	29627.7	19854.7	30986.3	1.29378	13.9487	3.66292	0.00237863	0.163077	-1.35832	Enriched
Igkv17-121	3019.66	942.699	918.451	3263.27	5029.3	6420.21	3868.15	16541.3	1.97918	11.9525	3.65766	0.00240418	0.163077	-1.36814	Enriched
Igkv17-127	3019.66	942.699	918.451	3263.27	5029.3	6420.21	3868.15	16541.3	1.97918	11.9525	3.65766	0.00240418	0.163077	-1.36814	Enriched
Arfgef3	6571.01	5789.17	5390.78	6022.85	11141.8	13676.7	9439.44	13654.2	0.997657	12.9599	3.64633	0.00246009	0.163566	-1.38926	Enriched
Jchain	254.344	177.277	0	32.8832	855.753	1278.41	695.606	905.99	4.69409	7.99973	3.63976	0.00249313	0.163566	-1.40151	Enriched
Ddx5	6209.31	9150.78	10284.7	10858.9	20322.2	18584.3	26563.9	19912.5	1.24401	13.6209	3.62537	0.00256705	0.164947	-1.42835	Enriched
Adcy5	5700.96	4399.73	6423.66	5339.1	19696.7	15458.6	20655.6	18991.6	1.77915	13.2736	3.61129	0.00264147	0.164947	-1.4546	Enriched
Ptpro	965.698	661.355	793.656	705.909	2120.62	3473.22	2202.76	2696.68	1.73218	10.3515	3.60981	0.0026494	0.164947	-1.45735	Enriched
Snca	254.344	9616.81	4065.71	4291.13	20347	42303.1	14155.3	48090.4	3.43471	14.0348	3.59544	0.00272788	0.165409	-1.48416	Enriched
Trim67	4033.17	5157.79	4868.53	8035.25	10690.4	19854.7	13676.7	35636.6	1.74733	13.1034	3.56955	0.00287524	0.16912	-1.53247	Enriched
Pi4k2a	1492.77	2628.77	3295.89	5421.05	9356.72	4812.42	7802.24	20025.3	1.66182	12.5416	3.54828	0.00300222	0.16912	-1.57215	Enriched
Acp1	6820.78	8932.57	5927.75	7345.81	19650.1	14155.3	16767.6	17405.5	1.23373	13.2701	3.54634	0.00301406	0.16912	-1.57576	Enriched
Ccsap	2316.43	1222.39	1715.46	2288.83	11932.7	10179.7	4415.5	39682.1	2.725	12.2892	3.53135	0.00310733	0.17035	-1.60373	Enriched
Cox7a2	17062.5	1214	57.9361	819.705	82005.2	39682.1	65172.3	13846.5	5.37046	12.2277	3.50798	0.00325845	0.172608	-1.64732	Enriched
Carm1	254.344	1744.94	51.9886	32.8832	2177.72	2966.18	2687.91	998.112	3.60131	9.60061	3.49302	0.00335912	0.172608	-1.67524	Enriched
Gnai3	12339.9	16489.4	12940.6	16685.8	30744.4	29014.8	39559	26563.9	1.10374	14.043	3.48861	0.00338935	0.172608	-1.68346	Enriched
Creld1	822.058	902.216	639.291	601.267	1042.27	2834.05	1896.08	2377.42	1.3852	10.2813	3.48291	0.00342884	0.172608	-1.69408	Enriched
Fbxl20	576.995	613.411	53.7014	783.2	1679.91	1631.01	1572.98	1848.95	2.2586	9.89856	3.47982	0.00345043	0.172608	-1.69984	Enriched
Arl2	589.989	1012.96	736.293	1483.12	2615.72	3853.65	2696.68	2834.05	1.71958	10.6916	3.4311	0.00380979	0.181971	-1.79071	Enriched
Cnrip1	10027.5	22879.6	26180.5	16650.3	42303.1	48749.4	55544.8	29627.7	1.27112	14.6942	3.4176	0.0039158	0.181971	-1.81587	Enriched
Rac1	5867.35	5257.88	9202.88	9323.79	14895.5	16798.5	18380	36969.7	1.50117	13.1785	3.4147	0.00393893	0.181971	-1.82127	Enriched
Arl8a	12835.8	32437.1	28377.8	27488.5	79019.6	85355.8	74241.4	71820.8	1.69768	15.4555	3.41259	0.00395588	0.181971	-1.82521	Enriched
Atxn10	11099.2	6742.62	8283.54	7851.52	17452.2	16650.3	13846.5	29815.2	1.15574	13.4878	3.3835	0.004197	0.186665	-1.87944	Enriched
Cotl1	679.336	4549.89	4015.69	4149.36	9797.06	7450.73	34089.8	8017.12	2.14873	12.4025	3.38311	0.00420028	0.186665	-1.88015	Enriched
Pfkp	3795.33	10808.3	7724.33	8023.27	21698.7	18834.2	13978	15817.1	1.28772	13.5321	3.3708	0.00430679	0.186665	-1.9031	Enriched
Ppia	152293	116292	150483	104836	255317	794185	344772	433495	1.69026	17.6774	3.36727	0.0043378	0.186665	-1.90967	Enriched
Ptcd1	254.344	33.4087	47.3401	183.318	326.789	617.728	415.369	494.641	2.26561	7.63759	3.35224	0.00447235	0.189001	-1.93766	Enriched
Lmbrd2	564.722	595.722	305.572	765.876	1212.92	1111.14	1130.11	1131.77	1.11148	9.61115	3.35069	0.00448652	0.189001	-1.94055	Enriched
Rab15	254.344	33.4087	188.795	157.658	976.129	1087.76	534.868	283.565	2.31504	8.50339	3.33322	0.00464868	0.191794	-1.97307	Enriched
Exoc6	1100.55	2358.47	1265.59	1175.88	5687.75	4536.27	1939.31	3843.04	1.40873	10.6852	3.31379	0.00483605	0.195256	-2.00925	Enriched
Ak5	1274.74	1700.19	1754.06	1816.59	2740.4	3964.59	4474.81	3292.74	1.13322	10.9642	3.31211	0.00485258	0.195256	-2.01237	Enriched
Vcpip1	3352.92	3880.67	7748.1	5257.88	12266.1	12409.3	10797.8	8324.75	1.17231	12.7058	3.30173	0.00495603	0.195256	-2.03168	Enriched
Pdgfra	667.133	2001.48	1046.95	1122.67	6648.96	2999.6	6529.44	11559.5	2.47528	11.073	3.29556	0.00501862	0.195256	-2.04317	Enriched
Rnf214	254.344	576.402	0	32.8832	1220.05	1130.11	1475.62	665.016	4.51317	8.79968	3.29291	0.00504566	0.195256	-2.04809	Enriched
Eif6	1066.49	2754.94	2338.88	3330.17	5832.88	5100.5	5076.15	4144.91	1.19296	11.6247	3.2814	0.00516509	0.195256	-2.06949	Enriched
Ptprk	5569.98	3355.83	3455.32	2661.21	6375.64	11733.1	7406.82	6843.53	1.11564	12.3467	3.27503	0.00523237	0.195256	-2.08133	Enriched
Sh3bgrl	1868.87	1217.59	2590.42	1927.01	4613.85	4389.58	6708.26	5659.24	1.51968	12.0663	3.27477	0.00523516	0.195256	-2.08182	Enriched
Mcm5	819.705	299.696	674.746	279.124	1558.33	1269.66	1587.12	1237.95	1.59573	9.6245	3.27211	0.00526355	0.195256	-2.08677	Enriched
Fsd1	2981.67	6423.66	6305.73	3906.5	12918.5	10869	10742	7979.24	1.16804	12.527	3.26097	0.00538398	0.196778	-2.10746	Enriched
Vta1	4394.9	3929.55	4772.94	3220.66	8394.61	10295.5	8972.67	6827.48	1.07928	12.4787	3.25872	0.00540868	0.196778	-2.11165	Enriched
Ube2m	1358.98	1805.19	1993.26	1481.95	8474.74	4540.81	4504.75	2860.96	1.52363	11.2118	3.23523	0.00567303	0.204536	-2.15528	Enriched
Rhof	6350.27	1215.03	1782.1	1613.67	5840.12	7406.82	5700.96	12835.8	1.78853	11.8293	3.22511	0.0057909	0.206921	-2.17408	Enriched
Pcdh19	254.344	33.4087	415.369	32.8832	440.321	2762.89	396.268	944.364	2.96291	8.80949	3.21823	0.00587235	0.207975	-2.18685	Enriched
Spast	775.788	1399.57	2432.64	1953.71	3106.05	3787.06	3613.95	4841.86	1.32879	11.2147	3.20898	0.00598371	0.21006	-2.20401	Enriched
Gars1	14639.1	13399.5	18443.2	12980.4	39682.1	43162.5	25396.6	35047.9	1.25514	14.4347	3.19638	0.00613873	0.213628	-2.22738	Enriched
Ap3s1	626.227	2872.12	2199.04	2942.07	5343.69	5665.61	8779.85	6464.52	1.8008	11.4258	3.18429	0.0062912	0.217047	-2.24979	Enriched
Rab14	10571.4	39559	49324.8	36724.2	117482	102389	77475.7	49324.8	1.48076	15.252	3.16983	0.00647863	0.221602	-2.2766	Enriched
Rab9b	2141.71	1847.24	1518.6	1017.56	2910.83	4221.46	5803.39	3025.36	1.28473	11.2228	3.14907	0.00675727	0.227428	-2.31504	Enriched
Ola1	1930.61	2794.13	2685.36	3006.64	6250.21	5246.84	5026.92	5653.99	1.10459	11.6909	3.14868	0.0067626	0.227428	-2.31576	Enriched
Srm	5157.79	11016.1	10405.3	5313.41	19526.2	18673.4	15097.7	13243	1.13401	13.2683	3.14264	0.00684599	0.228314	-2.32695	Enriched
Aars1	20826	13707.3	10457.6	16724	45408.3	27140.5	31938.4	32437.1	1.16908	14.1996	3.13446	0.00696046	0.229991	-2.34208	Enriched
Abhd17b	805.719	255.741	140.651	498.701	975.379	1453.61	1343.72	1973.74	2.00176	9.93008	3.13088	0.00701123	0.229991	-2.34871	Enriched
Prkca	1491.2	2057.65	3633.24	3743.05	7283.54	7869.2	5123.36	5168.55	1.29581	12.1214	3.12288	0.00712581	0.230362	-2.36349	Enriched
Cdk5	5495.79	8370.72	7012.18	8972.67	16837.1	18303	14568.9	17965.8	1.20001	13.2506	3.10541	0.00738267	0.236363	-2.39579	Enriched
Hnrnph1	6407	3039.34	2864.06	4180.43	6305.73	17405.5	17311.1	12114.3	1.65606	12.7251	3.10116	0.00744643	0.236513	-2.40363	Enriched
Gnas	31186.7	23580.3	13978	15519.8	43739.8	41937.1	37341.2	56875.3	1.15245	14.6543	3.08997	0.00761724	0.240033	-2.4243	Enriched
Mark1	3146.9	4381.38	6080.26	6171.09	7146.35	13041.1	9574.22	22955.9	1.32661	12.9668	3.08388	0.00771178	0.241114	-2.43554	Enriched
Snx6	1239.13	669.755	2682.53	3754.45	4257.17	7704.72	4846.6	14977.6	2.0377	11.5614	3.07936	0.00778265	0.241443	-2.44388	Enriched
Dnajc6	4087.04	5532.86	7303.41	6001.79	14261.7	15418.8	9278.07	12700.6	1.17693	12.8399	3.07383	0.0078704	0.242287	-2.45409	Enriched
Vps29	4370	3346.44	3072.01	5349.43	9836.16	7353.41	15458.6	11810.1	1.44476	12.0458	3.06663	0.00798587	0.243965	-2.46736	Enriched
Etfa	11768.8	10489.5	7372.59	3960.58	22612.6	22990.7	24996.6	47045.1	1.85135	13.0949	3.06036	0.00808793	0.244491	-2.47893	Enriched
Uchl1	42303.1	84498	106965	80585.8	203168	276287	150483	125776	1.27692	16.8423	3.05808	0.00812525	0.244491	-2.48312	Enriched
Vps25	509.877	733.916	2154.68	1220.05	3380.68	4000.09	2646.37	2418.57	1.61362	10.9037	3.05385	0.00819521	0.244755	-2.49093	Enriched
Rap1b	1711.8	1029.75	1323.13	602.932	2836.72	2866.83	2504.11	4275.08	1.48707	10.8403	3.04556	0.00833379	0.245234	-2.50619	Enriched
Ube2o	9616.81	13269.1	15943.8	11768.8	28763.6	24096.5	26227.1	23857.3	1.04466	14.0422	3.02372	0.00871009	0.246438	-2.54639	Enriched
Pgs1	254.344	33.4087	403.446	184.356	1023.6	768.646	553.344	279.749	1.88543	8.54465	3.02054	0.00876637	0.246438	-2.55225	Enriched
Fam98b	2236.51	5814.03	3317.86	3727.6	8229.31	12998	6616.47	9026.13	1.3277	12.5233	3.01435	0.00887669	0.246438	-2.56363	Enriched
Nrp2	1005.93	1297.12	1530.41	815.383	2462.41	1896.08	2712.44	1936.1	0.977474	10.8802	3.01137	0.00893029	0.246438	-2.5691	Enriched
Aplp2	4107.17	2668.8	3688.06	2193.25	6071.58	5851.9	6607.94	6640.95	1.03382	11.7555	3.00199	0.00910129	0.246438	-2.58635	Enriched
Hectd3	254.344	199.7	418.071	200.055	597.767	1099.13	434.235	1240.47	1.59128	8.69922	2.99289	0.00927005	0.246438	-2.60306	Enriched
Ppm1e	1870.93	4792.05	10918.8	9861.68	19216.2	25654.1	9547.19	18120.3	1.616	13.1762	2.99068	0.00931161	0.246438	-2.60712	Enriched
Mvb12b	1627.54	4772.94	2595.78	4048.5	8643.11	7907.55	5558.14	6742.62	1.24257	12.0482	2.98982	0.00932768	0.246438	-2.60869	Enriched
Tfcp2	1294.95	718.348	1642.69	793.371	2821.38	3205.38	2370.42	20150.5	2.11821	11.0255	2.98213	0.0094737	0.246438	-2.62281	Enriched
Ubp1	1294.95	718.348	1642.69	793.371	2821.38	3205.38	2370.42	20150.5	2.11821	11.0255	2.98213	0.0094737	0.246438	-2.62281	Enriched
Prpsap1	1841.84	1082.19	1227.23	668.805	1721.86	3189.3	2249.09	4551.73	1.2749	10.9603	2.98164	0.00948312	0.246438	-2.62371	Enriched
Rab39b	1479.04	1890.9	4246.37	3770.43	4048.5	7496.33	8916.34	7568.52	1.37844	11.7057	2.97721	0.00956831	0.247048	-2.63184	Enriched
Cwf19l2	709.37	2047.42	1154.52	788.3	3154.68	3125.36	1465.7	3546.35	1.31835	10.6196	2.96452	0.00981658	0.251185	-2.65511	Enriched
Abi3	1071.07	1975.54	2779.91	2504.11	3853.65	6054.94	3652.12	13566	1.57308	11.6081	2.94655	0.0101789	0.253017	-2.68802	Enriched
Tubb4a	23580.3	61989.2	118421	110505	195032	222412	114371	203168	1.42987	16.8659	2.93669	0.0103833	0.254931	-2.70607	Enriched
Lclat1	521.581	734.744	423.655	517.127	885.834	2231.2	3603.98	3183.08	2.01733	10.1936	2.9271	0.0105858	0.256658	-2.7236	Enriched
Psmc1	2137.96	4359.49	4658.85	4004.43	8023.27	13061.3	7829.34	4768	1.12271	12.3531	2.91514	0.010844	0.257439	-2.74546	Enriched
NARS1	8498.56	13493.2	19035.1	17062.5	36155.5	40095.5	23160.7	27855	1.1625	14.4533	2.91096	0.0109357	0.257439	-2.7531	Enriched
Bet1l	523.22	273.557	730.782	276.326	1039.3	2112.36	837.881	1126.06	1.53827	9.36534	2.90387	0.011093	0.257983	-2.76605	Enriched
Fem1aa	254.344	308.301	331.675	274.111	632.921	649.471	495.677	529.003	0.977127	8.35358	2.90116	0.0111536	0.257983	-2.77099	Enriched
Suclg1	25795.3	34496.4	12918.5	3902.25	42872.9	42093.4	38401.6	70680.9	1.69258	15.052	2.89994	0.011181	0.257983	-2.77322	Enriched
Rab3c	10329.9	10617.3	18834.2	10791	25654.1	21698.7	38892.4	19736	1.06511	13.7683	2.89748	0.0112365	0.257983	-2.7777	Enriched
C3	3406.67	830.724	497.313	1026.13	1825.49	1504.96	39115	35351.6	2.83912	10.9895	2.88551	0.0115103	0.257983	-2.79952	Enriched
Trim9	2279.88	596.047	1677.85	2414.26	3775.21	4777.41	3480.48	16724	1.89299	11.745	2.88239	0.0115828	0.257983	-2.80521	Enriched
Coro1b	2386.33	4257.17	3591.44	2822.69	4832.75	6513.06	8126.57	6759.75	1.01713	12.3114	2.87993	0.0116403	0.257983	-2.8097	Enriched
Ap3b2	1917.64	10247.8	7496.33	9455.06	20988.5	20322.2	21927	21479.3	1.7928	13.056	2.86453	0.0120062	0.257983	-2.83773	Enriched
Cyth2	4353.28	2301.93	2304.15	3315.6	7117.85	5766.9	7335.93	6513.06	1.16949	11.6761	2.85987	0.0121192	0.257983	-2.84621	Enriched
Rdh14	874.142	2055.66	317.242	1315.51	3992.18	2809.17	4157.68	4157.68	2.00191	10.288	2.85505	0.0122371	0.257983	-2.85497	Enriched
Lamtor1	3818.98	5313.41	7321.04	3210.09	17136.7	19169.1	6780.32	8541.12	1.32932	12.3762	2.85074	0.0123435	0.257983	-2.86281	Enriched
Pi4kb	1109.93	33.4087	0	32.8832	419.392	780.83	527.77	1109.93	4.2964	7.43635	2.8442	0.0125066	0.257983	-2.87469	Enriched
Scube2	254.344	433.055	1157.63	517.813	1059.59	2761.02	1009.63	2371.61	1.68004	10.176	2.84335	0.012528	0.257983	-2.87623	Enriched
Gdap1	7030.74	14295.7	20170.1	16489.4	35805.1	26227.1	24401.4	27559.2	1.05984	14.0876	2.84038	0.012603	0.257983	-2.88164	Enriched
Immt	35351.6	27633.9	36155.5	29014.8	56875.3	60961.8	49682.1	52353.5	0.784355	15.3177	2.83801	0.012663	0.257983	-2.88593	Enriched
Atat1	4115.24	3912.45	3321.16	2082.93	10027.5	13954.4	9601.21	5090.45	1.48476	12.6	2.83732	0.0126805	0.257983	-2.88718	Enriched
Tbc1d10b	4519.67	3853.65	3276.4	2276.47	8195.38	8324.75	5307.46	18443.2	1.42071	12.76	2.82894	0.0128957	0.257983	-2.9024	Enriched
Uprt	759.25	611.027	737.699	319.338	1801.71	1154.52	1121.41	1746.14	1.30334	9.79282	2.80179	0.0136169	0.26253	-2.95159	Enriched
Qdpr	2281.7	1880.98	886.997	2777.12	5951.2	3245.58	5564.05	5157.79	1.42751	11.0702	2.80139	0.0136278	0.26253	-2.95231	Enriched
Ahsa1	254.344	664.38	1876.6	1939.31	3920.66	3480.48	4567.58	1436.4	1.79461	10.7882	2.79711	0.0137453	0.26253	-2.96006	Enriched
Rbx1	629.477	1014.37	712.474	596.047	1043.67	2075.23	2130.25	1596.38	1.18976	9.88996	2.79699	0.0137486	0.26253	-2.96028	Enriched
Erbb3	730.782	2822.69	5296.16	12888.8	29815.2	17177	17177	19169.1	2.55584	12.7203	2.7964	0.0137647	0.26253	-2.96134	Enriched
Jpt1	1006.91	874.142	281.688	836.638	3355.83	1588.59	2008.83	882.174	1.37574	10.4046	2.79079	0.0139202	0.26253	-2.97148	Enriched
Ddx28	254.344	196.487	956.8	1993.26	2035.33	2992.59	2040.61	6332.42	2.41914	9.99513	2.78967	0.0139516	0.26253	-2.97352	Enriched
Pgls	1154.52	5875	3974.24	7748.1	11952.6	9749.82	13603.6	20322.2	1.81688	12.1639	2.78809	0.0139957	0.26253	-2.97637	Enriched
Tenm1	3397.27	5180.69	4180.43	3843.04	10078.8	6683.08	5379.7	14181.9	1.04579	12.5026	2.78269	0.0141477	0.26253	-2.98612	Enriched
Aimp1	254.344	438.518	54.6764	204.672	1046.95	770.748	741.628	398.007	1.88571	9.06862	2.78006	0.0142224	0.26253	-2.99087	Enriched
Akt1	254.344	1500.07	1108.75	1858.86	1449.37	5149	4322.98	5149	1.929	10.9389	2.77189	0.0144567	0.26253	-3.00563	Enriched
Gnaq	53757.7	12980.4	27354.1	16519.9	37341.2	55881.6	67187.5	87828.3	1.32177	14.8175	2.76727	0.0145909	0.26253	-3.01396	Enriched
Cdk5r1	254.344	33.4087	0	412.101	545.613	777.161	530.141	3300.61	4.41221	8.60484	2.76623	0.0146213	0.26253	-3.01584	Enriched
Fyn	1953.71	3553.67	3815.41	2966.18	6216.61	5484.92	7548.37	8126.57	1.18332	12.1439	2.74294	0.0153179	0.265109	-3.05781	Enriched
Diras2	1245.55	3984.3	3831.27	4712.93	4629.8	8258.85	9100.9	7297.84	1.20586	12.1379	2.74111	0.0153741	0.265109	-3.06111	Enriched
Cct4	23635.6	25795.3	22521.8	28763.6	48494.9	81272.6	54192.1	45709.6	1.15686	14.6463	2.73679	0.0155072	0.265109	-3.06888	Enriched
Arrb1	4238.81	5047.64	5220.41	7117.85	13446.9	200551	13243	11296	2.24657	12.8498	2.7343	0.0155843	0.265109	-3.07335	Enriched
Cpne7	675.254	2186.53	1939.31	1693.24	3021.52	3225.19	2500.18	3113	0.991273	11.2246	2.72809	0.0157788	0.265109	-3.08452	Enriched
Srsf7	2448.12	4427	5682.4	5022.02	6800.07	6115.95	10355.2	14295.7	1.0786	12.6542	2.72722	0.0158061	0.265109	-3.08608	Enriched
Psmc6	2933.28	8613.35	6971.35	6101.37	19126.6	18341.3	9427.38	11733.1	1.29339	13.2528	2.72602	0.015844	0.265109	-3.08824	Enriched
Park7	3831.27	8268.64	5963.28	6986.82	11201.6	39297.5	12835.8	8023.27	1.27538	13.077	2.72429	0.0158986	0.265109	-3.09133	Enriched
Vps4a	1837.9	4496.79	2530.28	4385.56	8058.76	8136.69	6920.41	13344.8	1.51093	12.681	2.71543	0.0161822	0.267017	-3.10725	Enriched
Hgs	2485.71	3362.74	5367.67	4165.05	8405.09	6571.01	6735.64	9017.14	1.04127	12.3678	2.71505	0.0161944	0.267017	-3.10793	Enriched
Osbpl6	254.344	200.375	0	32.8832	252.557	553.079	414.54	673.553	3.61605	7.4039	2.71338	0.0162485	0.267017	-3.11093	Enriched
Gnai2	51487.8	101239	99331.4	96760.1	152293	157184	144691	228530	0.995439	16.7227	2.71241	0.0162799	0.267017	-3.11267	Enriched
Zdhhc17	578.933	33.4087	0	32.8832	320.235	524.411	332.767	988.314	4.08271	7.34425	2.70786	0.016428	0.268346	-3.12082	Enriched
Rsrc2	1523.1	1185.73	1438.15	520.324	7519.56	4319.33	5798.21	1721.86	1.97556	10.7044	2.70391	0.0165579	0.268608	-3.12791	Enriched
Pafah1b3	254.344	3402.79	1495.9	1983.21	3715.15	4060.17	6143.43	5286.06	1.89231	10.4827	2.70329	0.0165783	0.268608	-3.12902	Enriched
Psmd12	5302.8	4137.76	3259.8	4348.78	5022.02	9382.23	8932.57	11579.6	0.992279	12.5532	2.69966	0.0166985	0.269465	-3.13552	Enriched
Mrps18a	1230.8	1557.16	462.614	1099.13	1426.06	2949.19	2340.69	3066.75	1.23732	10.7741	2.6949	0.0168577	0.270942	-3.14405	Enriched
Rplp1	254.344	752.489	2514.83	454.612	3256.24	2875.88	2754.94	4370	2.24989	11.099	2.69147	0.0169731	0.271706	-3.15019	Enriched
Dnajb1	1777.66	2636.26	2563.68	1940.37	5123.36	3510.72	6129.04	2933.28	0.948194	11.7518	2.68149	0.0173135	0.273891	-3.16805	Enriched
Ddx1	3727.6	3486.9	2426.21	4363.06	6298.14	6648.96	6209.31	9240.07	1.03132	12.0788	2.68118	0.0173242	0.273891	-3.1686	Enriched
Plpbp	254.344	197.306	323.286	671.949	719.293	1259.38	623.415	730.782	1.30759	9.14549	2.67947	0.0173834	0.273891	-3.17167	Enriched
Grm3	254.344	1144.26	803.685	822.058	3129.62	4701.54	2462.41	1348.37	1.99527	10.582	2.67159	0.0176577	0.277123	-3.18574	Enriched
Pcyt2	1082.19	1981.52	2640.42	1662.78	2640.42	3330.17	5031.68	6599.71	1.23822	11.2327	2.66869	0.0177598	0.277636	-3.19092	Enriched
Arf5	1593.12	188.544	114.461	191.726	332.767	1599.79	2095.11	1423.33	1.97256	9.49642	2.6619	0.0180011	0.278457	-3.20304	Enriched
Vps52	2582.58	2080.81	4437.34	5583.51	5775.08	7297.84	7161.44	8336.97	1.05981	12.2975	2.64504	0.0186138	0.278457	-3.23309	Enriched
Rnf126	254.344	33.4087	635.636	617.145	851.667	1399.57	953.367	1208.9	2.15989	9.16271	2.64187	0.0187312	0.278457	-3.23873	Enriched
Ddb1	3455.32	4796.07	6640.95	7200.04	9240.07	18406.2	9717.95	10106.4	1.0993	13.0904	2.63882	0.0188447	0.278457	-3.24415	Enriched
Akt3	254.344	1988.24	2015.22	777.603	5558.14	3079.28	4376.28	1682.73	1.82657	10.9542	2.63834	0.0188628	0.278457	-3.24501	Enriched
Kcnq2	254.344	954.84	1023.6	1065.22	1317.8	2149.23	1564.8	2340.69	1.32131	10.2301	2.63355	0.0190427	0.278457	-3.25353	Enriched
Kifbp	675.611	1418.45	1860.48	2852.82	4303.24	4210.11	3196.42	2469.21	1.20261	11.5053	2.63168	0.0191136	0.278457	-3.25686	Enriched
Rundc3b	559.082	309.023	17.5075	676.226	1576.8	758.187	1459.2	823.694	2.3431	9.1642	2.62755	0.0192705	0.279247	-3.26419	Enriched
Syncrip	2666.32	2332.85	3220.66	3300.61	5910.57	6640.95	4335.81	4504.75	0.883618	11.9116	2.62605	0.0193282	0.279247	-3.26687	Enriched
Tkt	23089.1	6820.78	27633.9	17565.8	55133.1	53177.6	34614	42093.4	1.451	14.5073	2.6214	0.019507	0.280816	-3.27513	Enriched
Wdr77	2527.46	3461.92	3541.74	3259.8	7558.92	8996.57	5697.87	15124.9	1.4643	12.158	2.61838	0.019624	0.281489	-3.28049	Enriched
Pcdhac2	2702.57	4755.43	4496.79	5157.79	9180.7	7283.54	8563.75	7648.78	0.96911	12.4046	2.61349	0.0198147	0.28231	-3.28916	Enriched
Camkk2	2680.15	2752.74	2727.13	3125.36	4900.03	10265.4	4053	4668.57	0.979734	11.7775	2.6117	0.0198852	0.28231	-3.29234	Enriched
Nob1	254.344	33.4087	140.147	279.749	909.124	459.748	200.904	579.649	1.7854	8.39821	2.60453	0.0201695	0.284219	-3.30506	Enriched
Nudt4	681.897	513.199	317.726	814.576	2103.57	2124.84	2120.62	562.391	1.46813	9.98769	2.60184	0.0202768	0.284729	-3.30981	Enriched
Dgke	1340.7	1201.53	567.992	537.477	2657.29	2221.05	2201.45	3117.33	1.58967	10.5901	2.59926	0.0203808	0.285189	-3.31439	Enriched
Ipo13	254.344	33.4087	0	325.584	631.01	828.138	487.267	856.966	4.05582	7.97207	2.58939	0.0207822	0.287402	-3.33185	Enriched
Lancl1	1280.22	1028.32	330.427	263.467	1467.49	1949.95	958.554	2905.44	1.52777	10.1696	2.5885	0.0208186	0.287402	-3.33342	Enriched
Arl3	1807.41	1533.01	1031.85	940.509	4297.75	82560.7	7039.16	72836.2	4.01046	12.062	2.58679	0.0208894	0.287402	-3.33646	Enriched
Cryz	759.853	1588.59	6001.79	1825.49	7841.03	5199.37	2674.99	7724.33	1.49762	11.6039	2.58658	0.0208981	0.287402	-3.33683	Enriched
Rufy3	11234.8	12646.7	16650.3	18443.2	30095.8	40841.5	27075.1	36435.2	1.19907	14.0141	2.57594	0.0213418	0.289548	-3.35562	Enriched
Impact	254.344	1491.2	2012.53	1388.88	1651.22	4925.98	3117.33	2996.81	1.53929	10.9091	2.57306	0.0214633	0.29019	-3.3607	Enriched
RtcA	254.344	704.714	743.187	1001.11	1670.75	1616.81	1150.3	974.186	1.12449	9.81887	2.56352	0.0218712	0.291891	-3.37753	Enriched
Trap1	2999.6	699.333	1618.02	3286.89	6850.49	4673.36	5421.05	6720.68	1.6763	11.2935	2.56105	0.0219778	0.291891	-3.38188	Enriched
Pcid2	254.344	597.767	136.433	624.901	938.387	1157.63	725.341	13399.5	2.41344	9.95327	2.56069	0.0219936	0.291891	-3.38252	Enriched
Fscn1	13787.8	34367.9	44373.5	40217.5	65785.5	54376.1	51354.2	121689	1.18106	15.3894	2.55749	0.0221325	0.291891	-3.38814	Enriched
Gad1	6648.96	5963.28	4888.67	4249.17	9970.52	7092.5	9899.83	10329.9	0.783451	12.5714	2.5501	0.0224572	0.291891	-3.40116	Enriched
Gna15	2852.82	5971.01	8035.25	13344.8	10489.5	22521.8	17136.7	75263.4	1.84535	13.3219	2.54853	0.0225267	0.291891	-3.40392	Enriched
Ostm1	1551.37	607.728	734.744	261.606	1471.32	1344.73	1348.37	4107.17	1.47767	10.4535	2.54725	0.0225838	0.291891	-3.40618	Enriched
Ppfia1	254.344	1612.12	1702.98	1785.63	2192.42	4525.01	2901.35	2987.1	1.52534	11.1298	2.54421	0.0227193	0.291891	-3.41152	Enriched
Nt5c	1307.07	932.876	34.336	971.442	1876.6	1874.32	2502.99	2589.33	2.27192	10.2694	2.54082	0.0228716	0.291891	-3.41749	Enriched
Met	3072.01	777.161	1463.94	1222.39	2049.35	3409.99	29815.2	41937.1	2.74869	11.469	2.53515	0.0231282	0.291891	-3.42744	Enriched
C2cd4c	1739.92	4056.76	3400.42	1832.22	5199.37	5041.23	3971.7	5588.51	0.931118	11.8712	2.53296	0.0232281	0.291891	-3.43129	Enriched
Eif5a	2489.19	10392.3	9427.38	8550.99	18341.3	23857.3	20507	12000.5	1.42242	13.6154	2.53235	0.0232557	0.291891	-3.43235	Enriched
Mrpl39	254.344	2166.59	0	32.8832	591.805	1756.72	893.878	22131.1	5.01741	8.37914	2.53189	0.0232769	0.291891	-3.43316	Enriched
Smad1	939.651	554.287	1371.93	834.372	2281.7	3397.27	1590.49	2306.83	1.39292	10.09	2.52466	0.0236099	0.292529	-3.44584	Enriched
Reep1	743.187	810.269	498.701	266.152	901.49	1331.86	1028.32	1043.67	1.0011	9.59907	2.52089	0.0237857	0.292896	-3.45245	Enriched
St13	15335.1	9046.85	7117.85	8370.72	22521.8	18207.2	17658.2	14436.4	0.915079	13.5364	2.51788	0.0239268	0.292896	-3.45772	Enriched
Rab23	9069.99	7511.16	6695.19	5479.26	13787.8	16000.7	13269.1	9069.99	0.85222	13.2183	2.51776	0.0239323	0.292896	-3.45793	Enriched
Timm17b	254.344	791.47	1890.9	1001.83	1494.29	2489.19	2176	3098.78	1.50808	10.6415	2.51591	0.0240198	0.293071	-3.46118	Enriched
Ankrd13a	893.878	33.4087	194.173	32.8832	821.171	1247.64	653.427	358.194	2.5527	9.10725	2.50727	0.0244307	0.296375	-3.4763	Enriched
Atg2b	550.678	33.4087	877.756	32.8832	15382.6	2582.58	624.901	418.815	3.54337	10.5881	2.5071	0.0244387	0.296375	-3.47659	Enriched
Rhot2	978.388	1180.55	277.027	193.649	699.333	1476.77	1223.96	2815.72	1.45835	9.56506	2.50498	0.0245404	0.296484	-3.48029	Enriched
Dynlt1	5532.86	6382.6	4010.38	5532.86	8336.97	9695.3	9616.81	19126.6	1.06134	12.6813	2.48152	0.0256954	0.301619	-3.52124	Enriched
Tomm70	1714.31	4033.17	3981.12	4238.81	8358.54	11099.2	6789.64	8794.57	1.392	12.1985	2.48143	0.0257002	0.301619	-3.52141	Enriched
Hnrnph3	834.372	287.228	2930.45	1283.09	2702.57	3541.74	1491.2	3259.8	1.42107	10.8587	2.47733	0.0259074	0.301645	-3.52855	Enriched
Rab6b	11837.1	4595.2	8268.64	7548.37	25536.6	21060.5	31804.2	7211.9	1.29572	13.4197	2.4748	0.0260359	0.302017	-3.53296	Enriched
Tpt1	9770.46	3603.98	4433.01	3107.94	11709.1	9069.99	13091	8643.11	1.15742	12.7841	2.46099	0.0267484	0.30833	-3.55696	Enriched
Cadps	3967.22	1832.22	5578.19	3637.72	12659.5	7893.09	9749.82	3370.12	1.11886	12.4837	2.45567	0.0270283	0.309509	-3.56621	Enriched
Lmtk3	4712.93	24573.2	1848.95	2190.07	12029.8	34276.3	13344.8	23473.3	2.02601	13.4038	2.45491	0.0270685	0.309509	-3.56753	Enriched
Abca3	2912.61	3469.22	5875	4483.47	11391.4	34089.8	4859.29	9749.82	1.52757	12.7813	2.45061	0.0272968	0.310346	-3.57499	Enriched
Ubxn6	254.344	1085.09	238.881	1054.18	1160.88	1324.81	1309.01	1442.29	1.34368	9.89956	2.44531	0.0275804	0.312682	-3.58416	Enriched
Irgq	3245.58	2011.01	4687.1	4242.37	6529.44	8605.85	6648.96	7829.34	1.12333	12.0579	2.44117	0.0278043	0.313332	-3.59134	Enriched
Ttll12	2974.24	2436.99	4846.6	3745.81	7327.79	7073.58	4841.86	4900.03	0.805883	12.0168	2.43966	0.0278863	0.313332	-3.59396	Enriched
Ptpn9	6843.53	5495.79	6843.53	3992.18	13344.8	11837.1	7219.84	11623.2	0.922219	12.6788	2.43118	0.0283512	0.316931	-3.60863	Enriched
Exog	254.344	33.4087	586.858	32.8832	277.027	723.263	559.775	716.343	2.21361	8.81535	2.42416	0.0287416	0.320326	-3.62075	Enriched
Laptm4a	2921.62	767.346	995.891	1012.96	3667.42	4015.69	3624.79	3237.41	1.56304	10.9045	2.42276	0.0288199	0.320326	-3.62317	Enriched
Ap2a1	9394.02	7169.76	8755.6	11640.5	17357.7	14837.5	19424.6	14837.5	0.858606	13.317	2.41937	0.0290109	0.32046	-3.62902	Enriched
Rab3a	17452.2	29911.8	31415.8	30095.8	65172.3	46658.9	58183.1	27941.2	0.831032	14.9739	2.41741	0.0291217	0.32046	-3.6324	Enriched
Mif	4161.53	44524.4	57853.6	39882.2	76256.2	96760.1	53374	101239	1.6357	15.3398	2.41555	0.0292274	0.32046	-3.63561	Enriched
Aprt	254.344	442.642	311.953	416.804	887.993	781.499	671.949	717.32	1.12619	8.98409	2.41059	0.0295107	0.321916	-3.64416	Enriched
Pcdh8	1580.14	2246.76	2661.21	3323.21	4668.57	6625.47	3633.24	3222.97	0.881735	11.5063	2.40889	0.0296084	0.32198	-3.64709	Enriched
Diras1	1262.32	33.4087	616.176	310.583	2015.22	1153.98	955.893	2164.83	2.29332	9.58561	2.40752	0.0296878	0.32198	-3.64946	Enriched
Psmb4	1097.93	1724.94	3853.65	1910.44	4157.68	4144.91	3838.36	4060.17	1.06646	11.3107	2.40215	0.0299991	0.323925	-3.6587	Enriched
Dnm2	784.301	1587.12	1709.99	706.44	2059.32	2346.98	1767.01	2960.68	1.01717	10.2195	2.40106	0.0300627	0.323925	-3.66057	Enriched
Bola2	4557.26	2860.96	4519.67	3579.88	8415.76	8217.37	4990.53	5692.86	0.804666	12.5656	2.40025	0.03011	0.323925	-3.66196	Enriched
Gsk3a	2286.15	5421.05	3674.97	3032.93	9476.34	10524.9	8358.54	4467.91	1.188	12.3503	2.39675	0.0303156	0.324394	-3.66799	Enriched
Wrnip1	871.925	452.735	200.055	312.299	806.354	1205.53	697.329	939.651	1.17018	9.5133	2.39376	0.030492	0.32481	-3.67312	Enriched
Fbxo21	587.289	1390.43	1956.34	1411.49	4262.22	4507.52	3309.06	3608.63	1.66625	10.6134	2.39181	0.0306077	0.32481	-3.67648	Enriched
Wnt7a	623.415	33.4087	0	32.8832	93.702	604.108	634.277	846.947	3.84297	7.55034	2.38939	0.0307517	0.32481	-3.68063	Enriched
Dnm3	254.344	831.415	905.236	1278.41	1790.38	2103.57	3667.42	3075.09	1.85788	10.2446	2.38913	0.0307675	0.32481	-3.68108	Enriched
Dclk2	4308.67	4180.43	3624.79	3967.22	5090.45	7967.19	6720.68	8315.16	0.782176	12.4519	2.38789	0.0308415	0.32481	-3.68321	Enriched
Ppp6c	1253.27	909.937	1097.93	1133.15	2860.96	1963.39	2226.82	4875.28	1.35563	10.7191	2.38555	0.0309821	0.325017	-3.68723	Enriched
Znrf2	254.344	33.4087	443.914	32.8832	744.298	136.433	770.748	960.359	2.29107	8.38516	2.38058	0.031282	0.325017	-3.69575	Enriched
Psmc2	4620.39	11141.8	30913	24096.5	47446.4	36435.2	26302	26227.1	1.2396	14.4645	2.37926	0.0313624	0.325017	-3.69802	Enriched
Exoc4	9118.81	12729	8631.89	11309.5	15817.1	15124.9	14939.7	30810.3	0.820103	13.6197	2.3785	0.0314085	0.325017	-3.69932	Enriched
Cyfip2	4275.08	2061.3	90420.4	3355.83	31129.6	117482	40518.7	62979.1	2.94193	13.5346	2.37815	0.0314297	0.325017	-3.69991	Enriched
Col8a1	537.477	765.538	188.544	226.689	596.047	1241.56	1157.63	1079.09	1.42592	9.46539	2.37559	0.031586	0.325323	-3.7043	Enriched
Xkr4	1939.31	2390.23	2193.25	2682.53	4489.83	20539	3268.61	3646.89	1.33291	11.694	2.36644	0.0321511	0.325768	-3.71997	Enriched
Nmral1	7335.93	194.421	500.619	878.575	3591.44	5082.27	3002.95	2838.95	1.98602	10.9581	2.36403	0.0323013	0.325768	-3.72408	Enriched
Ints6	254.344	655.124	57.603	267.874	763.347	747.646	448.449	803.431	1.57306	8.926	2.36283	0.0323768	0.325768	-3.72614	Enriched
Ints6l	254.344	655.124	57.603	267.874	763.347	747.646	448.449	803.431	1.57306	8.926	2.36283	0.0323768	0.325768	-3.72614	Enriched
Zdhhc20	254.344	585.005	274.416	674.746	1248.96	1439.58	855.753	487.267	1.18937	9.0139	2.36271	0.032384	0.325768	-3.72634	Enriched
Abcf2	504.69	803.685	197.892	685.342	895.339	1378.87	1345.99	2055.66	1.4867	9.35154	2.36258	0.032392	0.325768	-3.72656	Enriched
Lrrn2	254.344	487.267	1042.27	455.179	943.313	1156.58	1023.02	2075.23	1.3229	9.39073	2.36065	0.0325133	0.325768	-3.72986	Enriched
Plxna1	4083.07	5213.92	7548.37	6683.08	15499.1	10659.1	11183.8	9938.32	1.02381	12.9809	2.35625	0.0327913	0.325838	-3.73738	Enriched
Tkfc	739.627	286.285	546.441	411.183	2257.52	625.518	2229.39	1399.57	1.63115	9.55153	2.35209	0.0330561	0.325838	-3.74447	Enriched
Gsk3b	29701	31186.7	26050.4	37744.2	78221	56875.3	71820.8	38892.4	0.942539	15.093	2.34887	0.0332628	0.326471	-3.74997	Enriched
Cnr1	254.344	33.4087	1025.46	917.324	970.78	2268.39	1618.02	2249.09	2.48048	8.8006	2.34855	0.0332834	0.326471	-3.75052	Enriched
Vps37c	3166.8	5700.96	6375.64	7583.9	9861.68	10705.4	9496.29	11083.6	0.917378	12.8953	2.34719	0.0333707	0.326527	-3.75283	Enriched
Lamb2	1113.72	1502.05	2479.5	1758.14	3113	3579.88	2162.7	3869.8	0.918783	11.3148	2.34318	0.0336301	0.327077	-3.75966	Enriched
Cep135	5583.51	786.633	873.612	971.997	20084.3	26302	5137.27	831.415	2.30941	10.8725	2.34185	0.0337169	0.327077	-3.76194	Enriched
Huwe1	1497.29	1999.52	2630.46	2786.9	3843.04	4278.63	3821.92	3652.12	0.846294	11.3971	2.34128	0.0337538	0.327077	-3.7629	Enriched
Wdr5	602.068	440.643	34.0067	198.251	1090.75	1373.47	1058.43	647.703	2.27916	8.29108	2.3333	0.0342781	0.329762	-3.77649	Enriched
Gnao1	219096	493018	344772	413352	662315	516091	928195	794185	1.00821	18.5812	2.31847	0.0352716	0.335657	-3.80166	Enriched
Rps11	123941	195032	148533	184191	449599	371156	195032	200551	0.825743	17.8542	2.31262	0.0356713	0.337486	-3.81157	Enriched
Mindy1	254.344	1358.98	0	32.8832	458.557	590.903	585.69	2310.99	3.73413	8.45148	2.30877	0.0359369	0.337604	-3.8181	Enriched
Rbbp7	254.344	33.4087	35.4187	543.481	176.369	954.84	544.972	556.907	2.05286	8.42267	2.30312	0.0363292	0.338904	-3.82765	Enriched
Ndufb4	6064.1	4215.16	11161.6	8426.58	13676.7	13864.6	8383.02	13978	0.801959	13.122	2.29452	0.0369351	0.34154	-3.84219	Enriched
Cse1l	2190.07	6938.55	9240.07	4761.11	12523.3	11977.7	8696.74	10473.2	1.08808	12.7231	2.29154	0.0371469	0.34154	-3.84721	Enriched
Nsf	69144.2	73591.2	82560.7	85355.8	154152	237175	129192	91181.5	0.896557	16.452	2.28792	0.0374061	0.34154	-3.85332	Enriched
Snx3	254.344	1741.83	270.654	231.682	527.091	4455.86	8082.34	1116.35	2.39042	10.2338	2.28738	0.0374447	0.34154	-3.85423	Enriched
Ccdc92	254.344	2418.57	2229.39	2335.01	3974.24	5185.6	2578.47	3002.95	1.40829	10.9037	2.28723	0.0374554	0.34154	-3.85448	Enriched
Xpo1	5875	3821.92	5063.42	5467.98	8983.95	9278.07	7153.06	31316.9	1.227	12.8664	2.28712	0.0374631	0.34154	-3.85466	Enriched
Lgi1	634.277	544.096	816.879	1232.62	2416.1	1492.77	1112.44	1246.61	0.960881	9.97485	2.28591	0.0375506	0.34154	-3.85671	Enriched
Rab35	4095	19474.4	3409.99	7511.16	16316.4	15563.9	16210.6	17605.5	1.28709	13.2558	2.28175	0.0378517	0.343265	-3.86372	Enriched
Mrpl4	254.344	33.4087	431.839	183.824	431.269	843.67	691.948	913.199	2.09057	8.40614	2.2804	0.0379495	0.343265	-3.86599	Enriched
Eno1	10344.7	7683.31	16519.9	14261.7	27234	32070.7	20472	18673.4	1.039	14.4414	2.27348	0.038456	0.346605	-3.87762	Enriched
Eif4a1	7051.79	16911.3	22990.7	10690.4	23242.8	49682.1	46658.9	40217.5	1.55194	14.167	2.27085	0.0386507	0.346605	-3.88205	Enriched
Ak1	15817.1	6324.57	6868.95	7704.72	21927	13566	15856	15643.6	0.950111	13.5741	2.27	0.0387138	0.346605	-3.88348	Enriched
Sema4c	254.344	33.4087	822.918	1079.09	1293.43	939.651	867.143	2151.14	2.04617	9.53252	2.26134	0.0393606	0.348362	-3.89801	Enriched
Gstp1	14024.2	5490.18	5095.69	3664.46	103542	62979.1	9970.52	8550.99	2.14859	13.4444	2.25924	0.0395193	0.348362	-3.90154	Enriched
Rabgap1	6416.76	3940	7345.81	7762.93	8932.57	20882.5	10617.3	11354.8	0.990707	12.8298	2.25523	0.0398231	0.348683	-3.90825	Enriched
Dhx57	254.344	770.748	849.349	367.746	1696.22	726.26	2124.84	839.282	1.28929	9.56856	2.25498	0.0398426	0.348683	-3.90868	Enriched
Pgrmc1	11121.7	30544.3	17262	6914.96	27559.2	30544.3	29014.8	40956.9	1.15609	14.0838	2.25479	0.039857	0.348683	-3.909	Enriched
Ppil1	2414.26	1117.27	1535.65	934.867	2426.21	2317.84	2898.4	2049.35	0.776678	10.7364	2.24841	0.0403456	0.350159	-3.91967	Enriched
Slc25a18	1665.84	11623.2	5443.11	7003.6	8746.16	100151	14436.4	10998.4	1.8892	12.6701	2.24548	0.0405719	0.350689	-3.92457	Enriched
Ykt6	648.806	787.545	1688.16	1087.76	3245.58	2796.71	1696.22	3617.45	1.47184	11.0043	2.22996	0.0417911	0.356273	-3.95047	Enriched
Actr1a	6513.06	11354.8	8746.16	5047.64	8996.57	14568.9	23089.1	13320.2	0.906421	13.3573	2.22903	0.0418654	0.356273	-3.95203	Enriched
Pex11b	1942.86	835.161	1584.46	576.402	2575.6	2514.83	1803.41	2281.7	1.04136	10.2962	2.21778	0.0427721	0.36177	-3.97075	Enriched
Cct2	17513.8	14471.4	12625.3	16911.3	29627.7	24401.4	40841.5	33260.7	1.04539	14.2892	2.21618	0.0429025	0.36177	-3.97341	Enriched
Cyria	17605.5	9394.02	6883.88	8229.31	17513.8	16767.6	26479.3	20445	1.02112	13.2942	2.21135	0.0432981	0.36177	-3.98142	Enriched
Dcakd	1440.93	45408.3	1397.96	2257.52	135514	148533	3256.24	168297	3.92571	13.5029	2.2082	0.043558	0.36177	-3.98665	Enriched
Raf1	254.344	539.81	1077.83	1047.77	1420.05	850.697	1408.74	1492.77	1.00697	10.0969	2.20735	0.0436289	0.36177	-3.98807	Enriched
Ddah2	7907.55	14837.5	6789.64	5653.99	14024.2	13654.2	12870.3	22879.6	0.911425	13.3005	2.20475	0.043845	0.36177	-3.99238	Enriched
Dync1h1	49051.5	41825.1	52353.5	55544.8	80585.8	108521	66799.4	115389	0.874511	15.793	2.20393	0.0439134	0.36177	-3.99374	Enriched
Clcn4	2794.13	3271.9	1224.82	554.287	4478.76	4658.85	3528.85	6550.11	1.56913	11.2263	2.20152	0.0441145	0.362075	-3.99773	Enriched
Trappc10	513.199	2229.39	1234.76	1975.54	2479.5	3727.6	3176.89	3697.52	1.31955	10.7399	2.19621	0.0445616	0.36395	-4.00652	Enriched
Mrpl27	254.344	314.491	0	32.8832	730.054	280.304	74.5826	945.92	3.09916	7.96825	2.18766	0.0452904	0.367651	-4.02066	Enriched
Coq8b	254.344	33.4087	0	783.735	438.518	991.28	426.772	280.572	3.22384	8.07088	2.18048	0.0459107	0.367778	-4.03251	Enriched
Ankfy1	1761.14	3416.13	3094.81	3056.66	5334.18	4567.58	6311.06	7416.78	1.08088	11.7343	2.18006	0.0459468	0.367778	-4.0332	Enriched
Ephx4	254.344	553.977	58.1617	32.8832	411.183	305.572	398.007	504.69	1.62198	7.85452	2.17837	0.0460938	0.367778	-4.03598	Enriched
Hcn2	254.344	33.4087	901.49	992.11	1569.37	1953.71	944.364	610.224	1.95383	9.83079	2.17792	0.0461331	0.367778	-4.03672	Enriched
Elp4	254.344	533.961	528.426	595.722	1462.25	9017.14	975.379	506.784	1.81104	9.68978	2.17111	0.0467316	0.369993	-4.04794	Enriched
Tfip11	254.344	236.063	409.72	188.795	1395.44	190.48	1965.35	905.236	1.66447	8.72924	2.16112	0.0476222	0.374429	-4.06436	Enriched
Rala	5827.42	15097.7	12659.5	10152.4	26180.5	22131.1	18584.3	15563.9	0.972311	13.8614	2.15638	0.0480508	0.37632	-4.07214	Enriched
Znf219	730.054	1558.33	3684.01	3964.59	4196.34	5971.01	3359.35	5163.54	1.17669	11.6751	2.1519	0.0484585	0.376498	-4.07948	Enriched
Kdsr	509.16	1689.92	816.182	1025.46	1765.72	1628.99	2634.04	1965.35	1.09151	10.07	2.14308	0.0492711	0.379616	-4.09392	Enriched
Snx27	1905.19	4900.03	2124.84	1578.82	3198.29	4030.45	7934.25	3877.81	0.915342	11.9953	2.14091	0.0494726	0.379616	-4.09747	Enriched
Wdr1	15231.5	17924	31186.7	22207.6	40841.5	36969.7	28763.6	37744.2	0.778953	14.5512	2.13833	0.0497134	0.379616	-4.10168	Enriched
Ptk7	1371.93	3298.76	3098.78	1805.19	11810.1	3278.82	4327.65	3659.89	1.14927	11.4252	2.13696	0.0498417	0.379616	-4.10391	Enriched
Fam126a	873.612	33.4087	281.383	322.826	660.221	624.055	527.091	965.698	1.56515	9.06758	2.13258	0.050254	0.379616	-4.11106	Enriched
Pnpla6	254.344	890.197	274.111	579.649	1406.02	619.698	832.258	855.315	1.02488	9.58079	2.13123	0.0503821	0.379616	-4.11327	Enriched
Cemip	532.282	517.127	58.4363	730.054	727.568	778.488	1324.81	1070.07	1.51744	9.24325	2.12222	0.0512427	0.379616	-4.12794	Enriched
Mrps2	254.344	1001.83	2471.11	462.614	3083.4	1416.17	2918.5	999.17	1.36066	10.0181	2.12104	0.0513567	0.379616	-4.12987	Enriched
Gmppb	1107.48	2209.11	978.388	736.293	2179.73	2699.49	1759.6	3091.22	1.04495	10.7985	2.12069	0.0513903	0.379616	-4.13044	Enriched
Tenm4	4837.62	3920.66	3285.22	3183.08	8177.93	5111.07	6223.13	5495.79	0.712228	12.1314	2.12069	0.0513905	0.379616	-4.13044	Enriched
Cct7	16457.2	7869.2	8229.31	9803.92	14540.4	19650.1	19328.6	50127.4	1.18183	13.1866	2.11989	0.0514677	0.379616	-4.13174	Enriched
Syt11	11640.5	9162.23	7778.23	16798.5	20826	24634.9	23857.3	18887.4	1.01297	13.6384	2.11666	0.05178	0.379616	-4.13698	Enriched
Csnk1d	711722	15382.6	5847.14	1.34463e+06	1.12553e+06	1.56566e+06	1.77224e+06	1.24037e+06	3.86435	18.9823	2.11662	0.0517846	0.379616	-4.13705	Enriched
Gria1	1677.85	3352.92	3902.25	2047.42	6759.75	4755.43	3475.47	6010.55	0.974979	11.7321	2.1143	0.0520101	0.380509	-4.14082	Enriched
Tubb2b	27075.1	58183.1	629528	322531	1.01761e+06	928195	413352	629528	2.39642	18.2733	2.11334	0.0521036	0.380509	-4.14237	Enriched
Cops2	254.344	1035.25	2578.47	1202.62	2915.6	3419.92	2580.46	2006.94	1.49406	10.6807	2.11022	0.0524099	0.380662	-4.14744	Enriched
Drg2	548.143	3289.53	3323.21	2634.04	3079.28	5474.24	5766.9	6800.07	1.34635	11.6099	2.10521	0.0529043	0.381742	-4.15557	Enriched
Syt4	1004.54	991.28	331.16	1570.79	1704.7	2544.88	1095.77	2727.13	1.16014	10.3254	2.1007	0.053353	0.382932	-4.16287	Enriched
Slc25a11	1161.99	2190.07	930.996	966.521	2114.75	1513.84	3222.97	2439.58	0.86404	10.1383	2.09927	0.0534964	0.382992	-4.16519	Enriched
Wars1	4044.5	3608.63	9278.07	4608.28	7065.83	10392.3	9069.99	9394.02	0.831278	12.7495	2.09818	0.0536055	0.383088	-4.16695	Enriched
Mrpl21	254.344	1608.04	2168.19	1794.45	2519.56	2800.25	2537.08	3323.21	1.30459	10.9092	2.09408	0.054018	0.383397	-4.17357	Enriched
Atp6v1f	254.344	675.254	13.4722	458.557	743.187	977.519	1148.96	412.475	2.05899	8.81198	2.09249	0.0541791	0.383397	-4.17615	Enriched
Cnp	4925.98	2809.17	3646.89	3732.42	7713.14	12625.3	7103	7558.92	1.19849	12.5672	2.09183	0.0542466	0.383397	-4.17722	Enriched
Ube2v1	4946.51	9836.16	4399.73	6774.51	8438.74	11885.4	10247.8	12266.1	0.779882	12.6945	2.09111	0.0543194	0.383397	-4.17838	Enriched
Dpysl4	10587.9	10858.9	9780.42	8856.55	22742.9	23298	28377.8	15188.1	1.12973	14.0362	2.08901	0.054533	0.383861	-4.18177	Enriched
Aldh7a1	254.344	748.771	34.1207	32.8832	556.907	712.474	905.99	5213.92	3.25315	8.59588	2.08779	0.054657	0.383861	-4.18373	Enriched
Ap2s1	1001.11	195.514	638.584	317.242	765.876	2093.9	2137.96	863.163	1.55277	9.46795	2.08679	0.0547598	0.383861	-4.18535	Enriched
Aplp1	592.584	33.4087	0	313.657	805.719	275.702	613.411	569.208	3.39272	6.95217	2.08637	0.0548021	0.383861	-4.18602	Enriched
Usp7	4437.34	2989.83	1768.86	2332.85	3754.45	6071.58	4984.49	5251.58	0.861286	11.9921	2.08109	0.055346	0.386516	-4.19454	Enriched
Fkbp8	3425.25	3349.41	4796.07	3858.03	7200.04	8948.82	7003.6	8426.58	1.04053	11.8966	2.07659	0.0558125	0.386516	-4.20178	Enriched
Camkk1	3920.66	589.989	1612.12	953.367	3134.83	3039.34	2117.24	3541.74	1.08142	10.9873	2.07553	0.0559233	0.386537	-4.2035	Enriched
Tigar	690.055	619.195	574.453	528.426	1259.38	572.765	1676.34	1111.14	0.842246	9.77792	2.07374	0.0561098	0.387158	-4.20637	Enriched
Csde1	12266.1	12817	15519.8	15019	25290.2	17741.3	21789.6	37519.5	0.83079	14.101	2.07068	0.0564309	0.388703	-4.21129	Enriched
Adap1	1785.63	3992.18	4738.93	4567.58	10312.5	14295.7	8035.25	5152.9	1.32622	12.6403	2.06499	0.0570327	0.391501	-4.22043	Enriched
Cct8	30201	28497.6	45709.6	45142.7	72836.2	74901.7	59746.5	63577.2	0.886128	15.1832	2.06195	0.0573564	0.392377	-4.2253	Enriched
Pgd	3825	2512.05	2414.26	2539.71	5467.98	3916.56	6640.95	3409.99	0.760085	11.6137	2.05136	0.0584969	0.396116	-4.24225	Enriched
Mical3	2320.26	3967.22	9455.06	4677.82	13041.1	9770.46	10295.5	15097.7	1.40083	12.8013	2.04822	0.0588396	0.396753	-4.24727	Enriched
Seh1l	750.141	1774.78	134.496	415.369	867.143	1620.21	1182.08	1999.52	1.36703	9.73401	2.04777	0.0588884	0.396753	-4.24799	Enriched
Mtap	254.344	783.735	1246.61	839.282	2033.88	3312.71	1409.81	2392.45	1.69002	10.4221	2.04447	0.0592504	0.397267	-4.25326	Enriched
Ppfia4	2722.17	583.936	174.527	786.633	1917.64	2846.62	902.216	2590.42	1.46493	10.5231	2.04437	0.0592624	0.397267	-4.25343	Enriched
Cct3	10808.3	23686.7	28295.1	18207.2	38147.7	43328.6	30913	26050.4	0.833751	14.4707	2.03804	0.0599619	0.400613	-4.26351	Enriched
Cct5	3799.31	7283.54	8779.85	9476.34	15668.2	26634.5	13140	12467.6	1.22289	13.665	2.03354	0.0604646	0.401783	-4.27069	Enriched
Ywhab	4832.75	7030.74	20943.4	15154	16947	30913	24834.3	20882.5	1.16365	14.188	2.03012	0.0608486	0.401783	-4.27612	Enriched
Mrps14	254.344	1534.27	1900.94	1407.32	2293.46	2878.46	1593.12	2309.79	1.13366	10.761	2.02817	0.0610696	0.401783	-4.27923	Enriched
Dhx9	748.145	2615.72	2737.95	2147.82	2809.17	4381.38	2469.21	3662.26	0.817975	11.2292	2.02721	0.0611772	0.401783	-4.28074	Enriched
Ddah1	835.161	1321.66	4979.64	2327.12	6944.95	5781.34	3486.9	3355.83	1.29912	11.6517	2.0251	0.0614176	0.401783	-4.28411	Enriched
Cdc42se2	1506.66	2702.57	3110.7	2090.12	5386.43	3988.57	3063.77	4137.76	0.840414	11.211	2.02508	0.061419	0.401783	-4.28413	Enriched
Arrdc3	693.527	322.319	334.41	329.084	733.023	873.612	706.44	817.708	0.97567	9.11663	2.0246	0.0614745	0.401783	-4.2849	Enriched
Fam92a	254.344	33.4087	440.178	317.726	283.143	437.917	657.337	765.538	1.4177	8.28801	2.024	0.0615424	0.401783	-4.28585	Enriched
Pgm3	254.344	451.265	1199.17	32.8832	900.095	924.785	1526.04	804.42	1.94283	9.40824	2.02307	0.0616478	0.401815	-4.28732	Enriched
Tubb1	2887.79	11161.6	9695.3	2216.96	12586.4	15856	13379.3	17062.5	1.50952	12.2796	2.01925	0.0620858	0.401972	-4.29339	Enriched
Tnpo3	792.361	278.096	34.198	32.8832	512.719	774.204	637.445	601.267	2.29489	7.87879	2.01749	0.0622883	0.401972	-4.29618	Enriched
Sema6d	643.682	833.669	977.519	544.096	1033.07	1436.4	1823.22	1553.12	0.968996	10.1724	2.01681	0.0623657	0.401972	-4.29725	Enriched
Ddx39b	9633.25	6479.57	8045.05	3386.47	17840.1	23794.4	9886.88	13818.5	1.27281	12.7543	2.01644	0.0624089	0.401972	-4.29784	Enriched
Rptor	3176.89	4285.58	3787.06	3951.93	6965.54	6820.78	6472.88	7169.76	0.858768	12.1692	2.01609	0.062449	0.401972	-4.29839	Enriched
Dhcr7	1485.06	931.781	117.385	784.301	1103.12	1010.83	2003.33	1858.86	1.25355	9.91854	2.01517	0.0625551	0.401972	-4.29985	Enriched
Ncbp1	254.344	677.888	395.058	420.591	1057.61	1503.96	803.177	784.301	1.27984	9.45683	2.01335	0.0627661	0.401972	-4.30273	Enriched
Ndc1	254.344	443.914	33.6659	799.102	780.212	617.145	1113.72	593.336	1.66645	8.76909	2.01206	0.0629156	0.401972	-4.30477	Enriched
Abcf1	1825.49	4448.64	3304.8	4221.46	3799.31	5803.39	7030.74	6755.39	0.801888	12.0029	2.01185	0.0629409	0.401972	-4.30511	Enriched
Map2k4	2643.33	5185.6	6656.37	4130.43	6029.85	12452.2	7187.61	42303.1	1.47999	12.9855	2.01158	0.0629723	0.401972	-4.30554	Enriched
Ngef	1320.44	4210.11	4367.09	1567.83	5958.8	4984.49	4171.94	4743.5	0.986831	11.9232	2.01109	0.0630283	0.401972	-4.3063	Enriched
Mrpl14	3549.72	1382.63	1981.52	1916.14	4339.23	8405.09	4389.58	4925.98	1.35037	11.8606	2.01039	0.0631099	0.401972	-4.30741	Enriched
Phyhipl	4701.54	8296.96	12247.1	11536.2	29996.5	14181.9	14606.9	12050.6	0.940946	13.3753	2.00981	0.0631784	0.401972	-4.30834	Enriched
Rps2	16724	12558.6	11371.7	18023.4	51354.2	38147.7	31186.7	12586.4	1.03969	14.5173	2.00685	0.0635244	0.40297	-4.31302	Enriched
Rps3	115389	98543.6	120082	116292	219096	168297	197200	174816	0.750234	16.7673	2.00516	0.0637229	0.40297	-4.31569	Enriched
Bzw2	494.641	33.4087	14.4743	32.8832	45.7689	321.659	621.128	930.996	2.48361	7.30739	2.00503	0.0637381	0.40297	-4.31589	Enriched
Dync1i2	4562.64	16090.7	18717.9	12940.6	24732	24234	18532.4	21698.7	0.940061	13.8409	2.00256	0.0640291	0.404171	-4.31979	Enriched
Commd10	254.344	329.433	35.4856	191.079	423.655	600.31	456.725	585.005	1.71397	8.10198	1.99483	0.0649476	0.407417	-4.33198	Enriched
Igf2bp3	254.344	280.304	764.189	431.269	724.13	745.865	966.521	1344.73	1.22285	9.45191	1.9931	0.0651542	0.407417	-4.33469	Enriched
Ddr1	1069	310.038	1236.23	315.813	1303.86	1023.02	1377.62	1597.78	1.12419	9.82861	1.99167	0.0653271	0.407861	-4.33696	Enriched
Hs6st2	1700.19	33.4087	373.305	538.659	1785.63	1090.75	987.445	920.7	1.80791	9.13816	1.99025	0.0654975	0.408288	-4.33919	Enriched
Unc13a	2306.83	2168.19	2722.17	4511.63	4053	4545.1	6154.54	4254.45	0.743056	12.0027	1.98761	0.065817	0.409642	-4.34335	Enriched
Prkcg	8719.04	13420.7	24996.6	28569.3	30913	39559	32664.7	28199.2	0.938125	14.6258	1.98413	0.0662394	0.410546	-4.34881	Enriched
Snap29	723.263	451.93	619.195	1121.41	1870.93	1312.11	1310.27	687.302	0.820063	9.73864	1.97987	0.0667597	0.412543	-4.35549	Enriched
Vcl	51065.1	7859.27	6543.94	6813.4	102389	69638.2	57853.6	5943.14	1.77444	13.2179	1.9789	0.0668789	0.412543	-4.35702	Enriched
Tmem63b	254.344	591.805	371.887	428.187	760.962	1551.37	689.323	1491.2	1.4131	8.69992	1.97628	0.0672008	0.412543	-4.36111	Enriched
Abr	3066.75	5766.9	8136.69	5602.68	10369.4	10001.9	11491.1	6305.73	0.804997	12.7267	1.97454	0.0674159	0.412543	-4.36384	Enriched
Rasa3	3264.65	1404.57	2149.23	2654.45	2573.09	11932.7	3831.27	4053	1.04665	11.6704	1.97435	0.0674394	0.412543	-4.36414	Enriched
Dync2i2	91852	1433	358.194	4832.75	106965	189945	98543.6	14006.7	4.22601	13.7009	1.9737	0.0675202	0.412543	-4.36516	Enriched
Cops8	881.389	3006.64	4504.75	2930.45	4467.91	4990.53	5569.98	6893.4	1.15281	11.6932	1.97091	0.0678671	0.4134	-4.36953	Enriched
Agtpbp1	803.177	1407.32	2580.46	1234.76	2663.88	2979.14	2999.6	3503.55	1.1327	10.7027	1.9687	0.0681431	0.413822	-4.37299	Enriched
Prpsap2	254.344	238.302	52.638	848.69	1961.42	3799.31	1401.45	1768.86	3.17463	10.895	1.96253	0.0689182	0.416632	-4.38263	Enriched
Nsfl1c	13734.7	3667.42	8678.09	5711.75	18406.2	12817	14696.3	17784.4	1.15641	13.6192	1.95985	0.0692567	0.417435	-4.38681	Enriched
Dcun1d3	254.344	324.096	839.282	677.001	1768.86	1178.51	946.581	818.305	1.27471	9.35156	1.9536	0.0700534	0.419456	-4.39655	Enriched
Agap3	2192.42	4677.82	5277.11	5700.96	9192.27	7558.92	6996.64	6375.64	0.831952	12.6779	1.95353	0.0700622	0.419456	-4.39666	Enriched
Amfr	254.344	33.4087	613.411	199.483	775.788	487.267	607.728	417.539	1.62009	8.77922	1.95258	0.0701844	0.419456	-4.39814	Enriched
Sav1	570.552	33.4087	534.868	32.8832	785.942	586.26	320.776	778.488	2.08565	8.82504	1.94978	0.0705447	0.420745	-4.4025	Enriched
Iars1	3988.57	2549.03	4743.5	4134.08	5063.42	5558.14	7303.41	5583.51	0.631134	12.0926	1.94766	0.0708189	0.421752	-4.4058	Enriched
Capn5	9278.07	1616.81	5041.23	4972.65	9923.07	9923.07	5490.18	14639.1	1.09861	12.7831	1.94245	0.0714947	0.425144	-4.41387	Enriched
Sarm1	16798.5	11391.4	6986.82	9394.02	20882.5	21864.8	16837.1	21552.7	0.930336	13.7313	1.94065	0.0717302	0.425171	-4.41667	Enriched
Prkar2a	1626.43	5723.68	3124.12	5262.87	5105.81	9515.85	8217.37	6342.56	1.01181	12.5738	1.93998	0.071818	0.425171	-4.41771	Enriched
Ptrh2	710.804	431.839	538.04	703.226	1266.81	900.095	732.247	918.909	0.68	9.97598	1.93521	0.0724464	0.427545	-4.42511	Enriched
Cpsf6	254.344	494.641	446.139	856.966	1469.03	453.659	1494.29	3023.4	1.49003	9.69571	1.93454	0.0725345	0.427545	-4.42614	Enriched
Cpne4	4913.5	7161.44	7271.87	6656.37	14378.4	14378.4	10918.8	11885.4	0.994254	13.268	1.93199	0.0728719	0.427545	-4.43008	Enriched
Vars1	3256.24	8964.11	5717.91	5642.68	9046.85	8383.02	11837.1	7548.37	0.711647	12.6445	1.92935	0.0732238	0.427545	-4.43417	Enriched
Rpl34	254.344	33.4087	405.838	32.8832	410.459	976.811	280.572	833.669	2.40216	8.14698	1.92933	0.0732258	0.427545	-4.4342	Enriched
Tmem9b	1653.12	319.338	0	32.8832	305.572	664.38	321.062	4579.49	3.5082	7.71137	1.92837	0.0733538	0.427545	-4.43568	Enriched
Guk1	1188.88	2330.91	4359.49	4335.81	7934.25	7979.24	6298.14	2432.64	1.05238	12.0095	1.92689	0.0735526	0.427545	-4.43798	Enriched
Cacna1b	1123.45	863.163	1576.8	1182.08	1912.15	2789.69	1601.52	3483.23	1.00968	10.9874	1.92683	0.07356	0.427545	-4.43806	Enriched
Tmx4	2770.71	2141.71	4210.11	3166.8	5313.41	3821.92	4645.98	4519.67	0.607379	11.605	1.92581	0.0736967	0.427545	-4.43964	Enriched
Clip3	3866.5	3054.06	2692.35	4175.69	5516.96	4837.62	4863.23	6571.01	0.670727	11.9527	1.92554	0.0737335	0.427545	-4.44006	Enriched
Ralb	3678.37	2084.98	3596.3	3596.3	6209.31	7594.04	5717.91	3335.19	0.794913	12.2915	1.92507	0.0737967	0.427545	-4.44079	Enriched
Poldip3	14837.5	12339.9	16000.7	14471.4	29428.9	18120.3	23998.8	19035.1	0.6306	14.1227	1.91924	0.0745829	0.430708	-4.44977	Enriched
Rps6kb1	627.514	33.4087	784.301	32.8832	588.87	613.411	716.343	406.616	1.8812	8.64518	1.91436	0.0752479	0.433922	-4.4573	Enriched
Adgrb2	643.207	900.84	1250.19	2070.32	1254.43	3646.89	2181.73	2166.59	0.96177	10.8692	1.91144	0.075647	0.435596	-4.46178	Enriched
Copg1	5910.57	7227.75	11977.7	5862.01	13025.7	15499.1	10211.1	10808.3	0.723169	13.398	1.90975	0.0758796	0.436304	-4.46438	Enriched
Ppp2r5b	1892.69	13978	5204.16	3253.79	7948.95	8563.75	7791.78	10947.3	0.92381	12.7208	1.90445	0.0766134	0.439265	-4.47253	Enriched
Uap1l1	254.344	280.572	437.538	32.8832	371.223	226.689	609.804	969.761	1.38894	8.44641	1.9014	0.0770379	0.440437	-4.4772	Enriched
Abca1	1385.86	4234.41	2794.13	2834.05	4359.49	5546.5	3890.26	4673.36	0.81018	11.978	1.89884	0.0773967	0.441857	-4.48113	Enriched
Spryd3	254.344	201.503	57.4191	174.013	2812.51	541.087	228.241	413.089	2.02432	8.84232	1.89265	0.0782678	0.445221	-4.49059	Enriched
Crkl	705.909	751.9	1145.17	1157.63	2423.05	3268.61	2327.12	3920.66	1.66946	10.2309	1.89229	0.0783197	0.445221	-4.49115	Enriched
Cept1	254.344	2159.93	370.675	713.022	1069	1333.55	1584.46	1530.41	1.14135	10.0257	1.88734	0.079023	0.447747	-4.4987	Enriched
Oxa1l	824.931	2566.42	1281.68	1311.08	2390.23	1851.68	2661.21	2272.74	0.727407	10.6229	1.88681	0.0790998	0.447747	-4.49952	Enriched
Prkcb	6990.43	42093.4	11465.5	12247.1	33392.9	21135.9	30416.3	25654.1	0.934056	14.2801	1.88335	0.0795947	0.449912	-4.50479	Enriched
Fry	3298.76	6401.21	13091	19328.6	22955.9	13025.7	18023.4	12870.3	0.924487	13.7087	1.87661	0.0805702	0.452479	-4.51507	Enriched
Wdr47	17205	4519.67	66104	26816.3	32131.3	58522.4	32921.2	91852	1.3415	15.1488	1.87456	0.0808685	0.45296	-4.51818	Enriched
Slc4a7	254.344	528.426	678.761	527.77	1656.57	414.54	744.298	11032.3	1.71625	10.3	1.87247	0.0811732	0.453708	-4.52135	Enriched
Get4	254.344	33.4087	1163.6	32.8832	2992.59	1160.88	136.907	691.948	2.47623	8.46949	1.87023	0.0815013	0.454907	-4.52475	Enriched
Rack1	15499.1	28199.2	20882.5	15064	28853.6	33859.9	30660.4	26118.5	0.627106	14.4244	1.86316	0.0825452	0.45911	-4.53547	Enriched
Jph4	932.876	1735.43	1393.65	1006.91	2053.61	6938.55	6837.96	1338.59	1.46014	10.5164	1.86203	0.0827131	0.45911	-4.53718	Enriched
Usp5	8023.27	15154	25091.2	22065.5	36724.2	44148.6	24234	22806.8	0.933615	14.6548	1.85617	0.0835902	0.461421	-4.54606	Enriched
Dmxl2	25872.2	10842.5	20084.3	32285.2	31316.9	35260.5	35522.7	29701	0.669771	14.6657	1.85535	0.083713	0.461421	-4.54729	Enriched
Hnrnpc	1548.92	1295.7	8351.33	3553.67	6444.94	12266.1	7425.63	4625.67	1.37722	12.0006	1.85228	0.0841752	0.461798	-4.55192	Enriched
Gnb1	62979.1	117482	50493.9	66104	146010	74241.4	102389	157184	0.705117	16.2289	1.85034	0.0844689	0.461996	-4.55485	Enriched
Crmp1	94029	127639	160315	92316.6	222412	219096	130598	249923	0.790644	16.8206	1.84936	0.0846185	0.461996	-4.55634	Enriched
Igfbpl1	800.029	531.086	924.785	938.387	1509.48	1371.93	1168.95	1283.09	0.767814	10.0254	1.84552	0.0852038	0.463926	-4.56213	Enriched
Nav1	18584.3	20347	93149.1	39559	81272.6	27026.8	85862.6	189945	1.17104	15.5763	1.84287	0.0856096	0.464871	-4.56612	Enriched
Larp4b	254.344	176.369	646.961	963.072	669.232	3317.86	3503.55	423.655	1.71762	9.18939	1.84007	0.0860389	0.464953	-4.57032	Enriched
Ppp2r5e	7219.84	8664.92	6064.1	7153.06	10329.9	13756.1	14194.8	9803.92	0.716271	12.8755	1.8378	0.0863908	0.465324	-4.57374	Enriched
Arl1	1360.52	1188.88	14.8597	488.074	395.058	2452.2	2216.96	2644.99	2.20645	9.4362	1.83589	0.0866853	0.466283	-4.5766	Enriched
Adgrl3	2910.83	3192.55	4625.67	2145.83	6122.8	5137.27	6259.81	4822.53	0.840719	12.1849	1.83055	0.087518	0.468322	-4.58461	Enriched
Oga	10633.7	7187.61	5322.74	8177.93	14006.7	9298.23	12646.7	14024.2	0.698809	13.1286	1.83053	0.0875215	0.468322	-4.58465	Enriched
Epb41l2	237175	276287	233896	255317	629528	312918	399654	371156	0.725135	17.91	1.82621	0.0882004	0.471192	-4.59112	Enriched
Slc25a3	55881.6	67187.5	87828.3	65172.3	113482	93149.1	110505	90420.4	0.574272	16.2956	1.82555	0.0883043	0.471192	-4.59211	Enriched
Akr1b1	7248.82	33583.6	10027.5	9650.98	20614.7	21295.8	20697.9	24732	0.813388	13.7524	1.82463	0.0884489	0.471335	-4.59348	Enriched
Vac14	1516.11	33.4087	198.464	551.448	550.181	834.372	853.774	4167.99	2.03901	9.17161	1.82124	0.0889852	0.47228	-4.59854	Enriched
Aimp2	635.636	2306.83	3264.65	1905.19	3576.94	2944.57	3715.15	4185.52	1.04102	10.7521	1.81723	0.0896242	0.47228	-4.60453	Enriched
Pgbd5	582.458	920.7	863.163	695.052	1157.63	1459.2	900.095	1251.63	0.640395	9.96332	1.81224	0.0904252	0.47228	-4.61197	Enriched
Nckap5l	254.344	33.4087	0	671.289	525.101	515.335	178.133	412.101	2.93316	7.93459	1.81105	0.0906179	0.47228	-4.61375	Enriched
Uhrf1bp1	254.344	33.4087	139.417	327.334	1177.04	861.323	672.509	57.0106	1.65362	8.68104	1.80966	0.0908422	0.47228	-4.61582	Enriched
Prkce	3778.02	7998.54	8771.06	5057.21	7353.41	12523.3	11324.9	12608.5	0.823447	12.8903	1.8085	0.0910292	0.47228	-4.61753	Enriched
Macrod2	1527.99	2936.26	2362.67	2783.28	4044.5	4120.57	3880.67	3174.55	0.699453	11.5975	1.80828	0.0910656	0.47228	-4.61787	Enriched
Cyp51a1	1042.27	1285.1	2145.83	1585.49	2188.09	5653.99	2836.72	3015.19	1.13379	11.146	1.80414	0.0917384	0.47228	-4.62402	Enriched
Sez6l2	2173.73	1341.94	991.28	2578.47	2288.83	2590.42	2145.83	3558.96	0.650233	10.8569	1.80395	0.0917697	0.47228	-4.6243	Enriched
Prkag2	254.344	266.593	320.776	233.955	258.238	576.402	887.993	522.616	0.938403	8.67263	1.80337	0.0918645	0.47228	-4.62516	Enriched
Prkar2b	27855	33679.1	37942	32921.2	60961.8	76256.2	60431	48749.4	0.886687	15.433	1.80198	0.0920926	0.47228	-4.62724	Enriched
Nsg2	3237.41	3523.28	1790.38	6720.68	7696.38	4006.72	9356.72	5313.41	0.870178	12.2975	1.80121	0.0922174	0.47228	-4.62837	Enriched
Tubb5	344772	607135	332864	284214	857874	711722	857874	1.01761e+06	1.18759	19.1134	1.8008	0.0922847	0.47228	-4.62897	Enriched
Kifc2	254.344	662.013	0	32.8832	330.427	285.804	449.472	514.256	2.9773	7.64755	1.79939	0.0925164	0.472861	-4.63107	Enriched
Tbcb	4467.91	1818.89	6407	3465.41	9007.98	13446.9	4344.14	5174.46	0.978668	12.5779	1.78928	0.0941929	0.478012	-4.64605	Enriched
Wdr48	2304.15	2609.78	3825	1892.69	4645.98	5349.43	5227.5	5490.18	1.00827	12.1305	1.78813	0.0943848	0.478012	-4.64774	Enriched
Sf3b4	1071.99	458.557	275.702	1108.75	619.195	2407.8	1277.05	1244.4	0.993267	9.83542	1.78778	0.094443	0.478012	-4.64826	Enriched
Casp3	3608.63	10152.4	3355.83	3346.44	9528.04	7138.08	11788.7	6683.08	0.925586	12.6464	1.78674	0.0946182	0.478012	-4.6498	Enriched
Flot2	6122.8	4507.52	13399.5	9633.25	21295.8	14977.6	15064	8474.74	0.878598	13.5007	1.7866	0.0946405	0.478012	-4.65	Enriched
Dhx29	254.344	33.4087	0	556.132	750.84	589.989	687.302	57.0106	2.95588	7.59136	1.78501	0.0949084	0.478012	-4.65235	Enriched
Acad9	3951.93	3629.5	5246.84	2636.26	6695.19	6010.55	6382.6	7327.79	0.811294	11.8949	1.78068	0.0956389	0.479633	-4.65873	Enriched
Ddx39a	600.31	2699.49	59.622	3362.74	2202.76	2734.4	2397.3	2573.09	1.70308	10.6361	1.77902	0.0959196	0.480438	-4.66117	Enriched
Txndc12	254.344	192.831	654.17	435.925	863.163	1255.78	1724.94	1430.97	1.89142	9.09143	1.777	0.0962627	0.481554	-4.66414	Enriched
Yes1	6203.11	1599.79	3106.05	3152.57	5233.6	5847.14	5933.06	4812.42	0.791901	11.7308	1.77401	0.0967744	0.482565	-4.66855	Enriched
Sh3kbp1	3015.19	2439.58	2424.91	2630.46	4536.27	3513.6	4230.05	3967.22	0.627588	11.7754	1.7737	0.0968266	0.482565	-4.669	Enriched
Usp46	687.302	1148.96	1000.54	733.023	2183.67	1046.14	2151.14	2005.23	1.02132	10.1924	1.77172	0.0971665	0.48296	-4.67192	Enriched
Lcmt1	1805.19	1449.37	1685.88	2270.53	5262.87	2901.35	4264.92	1301.12	0.769918	11.2476	1.76877	0.097673	0.48296	-4.67624	Enriched
Grik5	588.87	270.187	0	32.8832	408.658	311.953	659.168	319.785	3.07258	7.29395	1.76767	0.0978646	0.48296	-4.67787	Enriched
Tbc1d10a	1952.53	2761.02	2099.43	2162.7	3250.72	2971.09	3008.42	3684.01	0.53196	11.1179	1.76673	0.0980264	0.48296	-4.67924	Enriched
Tcp1	16767.6	44923.5	27488.5	30284.4	60216.7	46116.6	40095.5	55881.6	0.827653	14.7305	1.76594	0.0981633	0.48296	-4.6804	Enriched
Erbb4	1017.56	1310.27	400.517	2049.35	3149.47	1718.75	2141.71	1518.6	1.001	10.3887	1.7652	0.0982906	0.48296	-4.68147	Enriched
Synj1	2095.11	5775.08	5057.21	2672.81	6868.95	7615.03	5910.57	4091.37	0.737622	12.3433	1.76457	0.0984	0.48296	-4.6824	Enriched
Grcc10	2443.76	6501.16	5302.8	8586.13	7859.27	8846.68	12688.7	8394.61	0.838821	12.3582	1.7625	0.0987611	0.48296	-4.68544	Enriched
Aacs	3132.16	231.682	984.706	1217.59	2722.17	2173.73	1373.47	2910.83	1.18961	10.2193	1.76206	0.0988366	0.48296	-4.68607	Enriched
Adk	1620.21	921.633	1693.24	1489.88	1401.45	4322.98	1835.92	3831.27	0.874523	10.6906	1.75852	0.0994566	0.483971	-4.69126	Enriched
Odr4	577.565	370.3	321.325	589.989	1315.51	1576.8	1211.41	458.557	1.20546	9.68461	1.75813	0.0995248	0.483971	-4.69183	Enriched
Kndc1	254.344	418.815	913.199	1194.91	652.518	1774.78	844.37	1494.29	0.911451	9.97784	1.75811	0.0995272	0.483971	-4.69185	Enriched
Dctn3	254.344	577.565	184.356	511.221	833.669	252.557	1779.48	867.143	1.13591	8.91184	1.7518	0.100639	0.486716	-4.70106	Enriched
Stx12	254.344	33.4087	1601.52	1280.22	1329.45	1724.94	1000.54	968.042	1.73721	9.61546	1.74339	0.102139	0.490178	-4.71332	Enriched
Pes1	254.344	364.232	817.708	876.636	1323.13	864.876	627.514	922.767	0.828093	9.49145	1.74295	0.102217	0.490178	-4.71395	Enriched
Epb41l1	16210.6	17177	13864.6	13025.7	21789.6	17840.1	25973.5	23089.1	0.553176	14.2176	1.7406	0.10264	0.490178	-4.71737	Enriched
Cnnm2	589.233	310.583	544.096	890.197	460.809	1417.63	1221.19	1095.77	0.824287	9.81145	1.74012	0.102726	0.490178	-4.71806	Enriched
Yme1l1	5291.4	1409.81	1452.72	839.978	3662.26	3036.25	4478.76	3637.72	1.0781	10.7281	1.73704	0.103284	0.490517	-4.72254	Enriched
Sf3a3	2219.34	1416.17	1640.33	1153.98	1939.31	4262.22	1829.78	4020.51	0.837978	11.1424	1.7361	0.103454	0.490517	-4.7239	Enriched
Rnf34	894.668	434.235	871.242	1103.12	1438.15	1064.25	1599.79	955.893	0.661254	10.2207	1.73601	0.10347	0.490517	-4.72403	Enriched
Atl1	5026.92	2134.35	2981.67	2963.86	6820.78	8771.06	5711.75	4161.53	0.976427	12.0224	1.73546	0.10357	0.490517	-4.72483	Enriched
Trappc8	1731.8	2157.21	2979.14	3352.92	6656.37	4712.93	3015.19	4142.74	0.847843	11.8891	1.7321	0.104182	0.491671	-4.7297	Enriched
Rps3a	20507	10369.4	10742	19169.1	24163.4	23160.7	25795.3	17513.8	0.632364	14.1071	1.72723	0.105075	0.492668	-4.73675	Enriched
Ncdn	4010.38	19854.7	12541.9	12000.5	25973.5	20988.5	20445	17702.3	1.0102	13.6081	1.72487	0.105509	0.492668	-4.74015	Enriched
Uqcrq	254.344	1338.59	3083.4	3176.89	10432	7713.14	6324.57	1333.55	1.91569	11.3435	1.72281	0.10589	0.492668	-4.74313	Enriched
Gria2	5358.01	8711.03	7030.74	4575.56	5875	10329.9	11932.7	12625.3	0.651487	12.9079	1.72269	0.105912	0.492668	-4.7433	Enriched
Fcf1	890.197	635.636	116.12	653.427	1196.51	887.993	707.947	748.771	0.925459	9.47847	1.71208	0.107893	0.496879	-4.75857	Enriched
Usp14	3960.58	3778.02	4215.16	7303.41	10091.6	6996.64	8007.65	5082.27	0.660156	12.6222	1.71078	0.108138	0.497103	-4.76044	Enriched
Usp4	954.84	260.73	260.73	460.809	732.247	548.143	8550.99	660.837	1.55898	9.24676	1.70987	0.10831	0.497103	-4.76175	Enriched
Dclk1	9749.82	19082.1	21479.3	21433.1	35522.7	29090.8	36313.2	22521.8	0.825625	14.545	1.70985	0.108314	0.497103	-4.76179	Enriched
Rab3b	5847.14	7383.88	7671.74	7604.84	11161.6	13926.3	12085.1	11536.2	0.776135	12.8235	1.70868	0.108535	0.497544	-4.76346	Enriched
Cops7a	909.937	1357.5	560.692	32.8832	1658.6	1523.1	846.947	630.037	1.46116	9.39732	1.70598	0.109046	0.499317	-4.76733	Enriched
Gnal	1283.09	638.584	630.037	1965.35	1916.14	1993.26	2485.71	2720.25	1.16651	10.2883	1.69909	0.110363	0.503583	-4.7772	Enriched
Itm2b	4792.05	5462.65	3678.37	4701.54	21604.9	3850.07	11141.8	15668.2	1.2507	12.8142	1.69847	0.110481	0.503583	-4.77808	Enriched
Ppid	655.445	1843.53	2537.08	2114.75	2382.51	3715.15	4010.38	2147.82	0.888408	11.0105	1.6949	0.111169	0.505566	-4.78318	Enriched
Pde6d	2777.12	627.514	1558.33	1584.46	2674.99	2338.88	2050.75	2858.75	0.772325	11.0062	1.69158	0.111812	0.506712	-4.78792	Enriched
Trip12	766.515	1355.35	2394.58	2186.53	2699.49	2497.47	1755.49	2830.78	0.65525	10.9928	1.6907	0.111983	0.506712	-4.78917	Enriched
Chchd3	10284.7	16259.4	20286.7	15856	29014.8	20472	18443.2	29911.8	0.651692	14.1986	1.69034	0.112054	0.506712	-4.78969	Enriched
Snx4	10978.9	4433.01	4909.81	4979.64	10918.8	7841.03	9476.34	7696.38	0.597815	12.6497	1.68864	0.112384	0.507632	-4.79211	Enriched
Pcca	1696.22	4411.01	2696.68	3215.44	5286.06	11141.8	4722.75	3230.35	0.947694	11.9832	1.68574	0.112952	0.508474	-4.79624	Enriched
Lmx1a	646.059	199.082	718.037	988.314	612.368	1108.75	1538.09	891.81	0.836076	9.72509	1.6829	0.11351	0.509423	-4.80028	Enriched
Ppp1r7	1034.13	1216.12	1570.79	32.8832	2758.3	2476.4	681.016	1787.3	1.7393	10.0542	1.68272	0.113544	0.509423	-4.80053	Enriched
Dcx	21927	22065.5	36969.7	30660.4	61462	44373.5	56248.9	44148.6	0.906566	14.8753	1.68029	0.114023	0.510738	-4.80398	Enriched
Bmpr2	1894.49	5627.57	1894.49	3015.19	4772.94	6434.75	3397.27	3603.98	0.65636	11.5276	1.67585	0.114905	0.512081	-4.81029	Enriched
Map3k7	503.32	33.4087	548.651	32.8832	332.166	571.152	583.936	567.392	1.90386	7.79168	1.6733	0.115411	0.513765	-4.81389	Enriched
Cenpv	254.344	33.4087	450.601	450.601	983.944	314.491	1129.27	370.675	1.54672	8.27283	1.6653	0.117018	0.517013	-4.8252	Enriched
Pcdhga11	567.992	1513.84	2878.46	2164.83	4444.73	2362.67	2053.61	2539.71	0.837796	10.8021	1.66401	0.117279	0.517013	-4.82702	Enriched
Kif2a	21060.5	35636.6	41144.8	46658.9	50727.5	53757.7	69638.2	51487.8	0.690629	15.1055	1.66269	0.117546	0.517246	-4.82888	Enriched
Kif13a	7948.95	6571.01	2966.18	2008.83	6237.54	10473.2	17565.8	3496.14	0.921868	12.7761	1.66172	0.117744	0.517246	-4.83026	Enriched
Rab7a	14436.4	87139.7	19126.6	13707.3	36817.4	45408.3	88694.3	102389	1.3811	14.7037	1.65946	0.118204	0.51783	-4.83344	Enriched
Mcmbp	254.344	328.138	194.421	939.651	654.17	618.635	942.086	812.178	1.08322	9.04258	1.65858	0.118382	0.51783	-4.83467	Enriched
H1-3	662.013	457.86	1048.83	654.804	1727.17	1623.99	712.474	2063.76	1.07596	9.6932	1.65277	0.119573	0.51783	-4.84284	Enriched
Tsc2	1553.12	2504.11	6350.27	5627.57	10284.7	8613.35	6965.54	3809.62	1.01975	12.2856	1.65222	0.119686	0.51783	-4.84361	Enriched
Vps26b	5199.37	7335.93	7738.33	6928.97	10672.8	11640.5	13512.4	5675.8	0.554937	12.8013	1.65207	0.119718	0.51783	-4.84383	Enriched
Wipi2	2578.47	497.313	1215.03	1755.49	2112.36	2752.74	1934.34	2126.51	0.781403	10.897	1.65186	0.119761	0.51783	-4.84412	Enriched
Dnajb6	1081.17	1930.61	1979.52	1417.63	3894.46	3569.95	2590.42	4322.98	1.18253	11.0505	1.65091	0.119957	0.51783	-4.84546	Enriched
Igfbp5	727.568	994.264	1499.15	1139.18	2243.67	1288.05	1188.88	1618.02	0.542024	9.97675	1.65058	0.120025	0.51783	-4.84592	Enriched
Ciao2b	254.344	33.4087	255.741	32.8832	420.591	621.128	58.1617	751.9	1.814	7.3108	1.65004	0.120137	0.51783	-4.84668	Enriched
Dnajc7	7169.76	3163.79	1726.07	3492.58	3909.38	6765.09	4319.33	10489.5	0.782629	12.0232	1.64755	0.120651	0.51783	-4.85016	Enriched
Reln	975.379	2112.36	1953.71	1944.54	2008.83	2613.07	2382.51	4658.85	0.723642	11.1707	1.64585	0.121006	0.51783	-4.85255	Enriched
Fnta	724.864	1755.49	2055.66	1474.34	2696.68	4107.17	2262.35	2196.06	0.958107	11.0025	1.64496	0.12119	0.51783	-4.85379	Enriched
Kif23	601.267	33.4087	1329.45	639.291	409.72	2374.2	740.656	2354.89	1.64831	9.60104	1.64453	0.12128	0.51783	-4.85439	Enriched
Hbs1l	699.333	690.505	586.26	708.519	1187.72	764.954	917.324	1880.98	0.74079	9.77033	1.64375	0.121443	0.51783	-4.85549	Enriched
Bag6	3032.93	5642.68	7003.6	6883.88	8283.54	7169.76	6893.4	12964.3	0.67125	12.5856	1.64288	0.121624	0.51783	-4.8567	Enriched
Txndc17	510.764	3633.24	1206.45	509.16	2306.83	1225.77	4013.06	1708.68	1.021	10.36	1.64272	0.121657	0.51783	-4.85692	Enriched
Elmod2	819.133	203.153	54.1131	268.549	528.426	363.409	324.996	735.541	1.05477	8.38638	1.64175	0.12186	0.51783	-4.85828	Enriched
Nrbp1	2878.46	514.256	3149.47	1186.76	1648.29	3528.85	2404.4	31804.2	1.58149	11.136	1.64134	0.121945	0.51783	-4.85885	Enriched
Kpnb1	1509.48	1961.42	2349.64	2768.41	3298.76	4946.51	3934.84	3210.09	0.854632	11.6439	1.64083	0.122052	0.51783	-4.85956	Enriched
Vps26a	7187.61	7022.17	10550.4	3124.12	13061.3	10947.3	8177.93	18272	0.920603	12.8631	1.64076	0.122068	0.51783	-4.85967	Enriched
Ccs	254.344	412.101	761.524	405.162	1080.1	521.581	829.818	758.187	0.861824	9.11913	1.64073	0.122073	0.51783	-4.8597	Enriched
Hspa4	36435.2	19650.1	24314.9	35047.9	43328.6	39115	32437.1	44373.5	0.499821	14.9972	1.63816	0.122613	0.519256	-4.86329	Enriched
Psat1	3523.28	3617.45	5163.54	5546.5	6454.11	5920.15	7998.54	5302.8	0.537522	12.2372	1.63591	0.123088	0.520168	-4.86644	Enriched
Cdc42ep1	652.518	1626.43	1065.22	593.873	9264.53	1635.1	648.806	2734.4	1.32998	11.2371	1.63353	0.123589	0.521735	-4.86974	Enriched
Eloc	13756.1	3166.8	4226.09	3720.51	9017.14	7604.84	9134.86	7465.3	0.692684	12.5345	1.63007	0.124325	0.523185	-4.87457	Enriched
Znrd2	703.724	1096.72	117.126	987.445	974.186	1069	1580.14	1940.37	1.28703	9.4266	1.62877	0.124602	0.523801	-4.87638	Enriched
Slc25a5	6305.73	13194.4	5958.8	14181.9	15335.1	11214	29244.3	11977.7	0.77464	13.3979	1.62461	0.125492	0.524796	-4.88215	Enriched
Hnrnpf	4504.75	6748.77	39559	7528.64	45896	26387.6	21604.9	16882.8	1.40198	13.7917	1.62267	0.125909	0.524882	-4.88485	Enriched
Ralgapb	254.344	33.4087	578.391	371.887	962.027	310.99	503.32	816.182	1.50688	8.18961	1.62204	0.126045	0.524902	-4.88572	Enriched
Acaa1a	7574.18	9803.92	13025.7	7683.31	14349.2	12870.3	12339.9	12492.7	0.484372	13.2601	1.61595	0.127362	0.528093	-4.89416	Enriched
Ankrd28	1229.16	3323.21	752.957	550.181	1717.71	7146.35	1257.26	3059.26	1.19971	10.7129	1.61499	0.127572	0.528093	-4.89549	Enriched
Adam9	254.344	33.4087	594.949	32.8832	371.887	654.17	428.187	667.133	2.15631	7.55148	1.61484	0.127603	0.528093	-4.89568	Enriched
Nyap2	745.336	748.145	5760.73	7541.65	11309.5	6903.2	7851.52	2091.93	1.43074	11.1413	1.61249	0.128116	0.529122	-4.89893	Enriched
Ppp1cc	3063.77	1984.34	1832.22	4474.81	3163.79	4130.43	10978.9	3569.95	0.840039	11.8115	1.60947	0.128777	0.530176	-4.9031	Enriched
Crat	254.344	1021.7	1420.05	1159.63	1443.92	3383.32	1776.28	1236.23	1.16047	10.224	1.6071	0.129298	0.530176	-4.90637	Enriched
Cacna1c	254.344	33.4087	547.053	1401.45	642.741	1093.02	828.138	612.859	1.43252	9.10351	1.60089	0.13067	0.531554	-4.91491	Enriched
Elavl1	1691.04	2446.17	2323.71	1185.73	4727.87	8856.55	3646.89	1453.61	1.07054	11.4327	1.59906	0.131078	0.531554	-4.91743	Enriched
Rmdn3	254.344	806.354	455.448	32.8832	431.839	938.387	915.279	819.705	1.64587	8.46864	1.59905	0.13108	0.531554	-4.91744	Enriched
Get3	6259.81	9496.29	7126.61	8996.57	12085.1	11623.2	13626.1	8217.37	0.511194	13.0587	1.59841	0.131223	0.531554	-4.91832	Enriched
Kcmf1	254.344	204.462	1653.12	1818.89	1903.16	1348.37	1694.86	971.997	1.18665	10.1076	1.59732	0.131466	0.531554	-4.91981	Enriched
Tes	254.344	509.877	0	427.268	698.637	767.991	1010.83	270.654	2.84254	8.18552	1.59538	0.131899	0.531554	-4.92247	Enriched
Gtpbp1	1428.98	3555.6	3234	3063.77	3278.82	4827.67	3541.74	4207.63	0.556854	11.7806	1.59399	0.132213	0.531554	-4.92439	Enriched
Lmnb2	1058.43	936.468	530.141	822.918	2578.47	1315.51	1641.74	868.234	0.869964	9.91916	1.59283	0.132471	0.531554	-4.92596	Enriched
Hip1r	529.863	496.508	1588.59	2105.91	2343.36	2296.37	3393.4	2139.96	1.3669	10.6463	1.59175	0.132715	0.531554	-4.92745	Enriched
Agap2	7211.9	7648.78	9574.22	12163.1	15724	11391.4	13954.4	14155.3	0.615312	13.3031	1.59173	0.13272	0.531554	-4.92747	Enriched
Snf8	511.976	773.135	894.668	674.226	1457.74	2952.87	1090.75	1421.22	1.2	10.9203	1.58595	0.134027	0.535307	-4.93538	Enriched
Myef2	3566.25	4579.49	10842.5	8258.85	8498.56	13468.9	9394.02	11407.8	0.766962	13.1334	1.58264	0.134779	0.536702	-4.93989	Enriched
Dhrs13	1003.35	1443.92	1292.46	1120.26	1382.63	2040.61	1784.37	2122.55	0.586817	10.2215	1.57915	0.135577	0.538071	-4.94464	Enriched
Rnf13	903.833	752.957	871.925	1154.52	1295.7	1028.32	1420.05	1851.68	0.588088	10.1003	1.57599	0.136304	0.538071	-4.94895	Enriched
Rita1	254.344	534.868	263.104	407.418	790.045	947.688	2356.91	793.085	1.64324	8.77165	1.57587	0.136333	0.538071	-4.94911	Enriched
Sub1	2699.49	1255.78	767.991	1254.43	2621.88	9970.52	16290.3	553.344	1.54292	11.387	1.57395	0.136775	0.538754	-4.95172	Enriched
C2cd2l	2944.57	2807.02	3335.19	1628.99	3295.89	4134.08	3473.22	3981.12	0.517021	11.4737	1.57333	0.136919	0.53879	-4.95256	Enriched
Tiprl	2253.28	3152.57	3253.79	2568.45	8094.92	7200.04	6001.79	2709.69	0.999003	11.4645	1.57117	0.137418	0.539186	-4.95549	Enriched
Rbfox1	1207.56	1262.32	176.369	1051.58	1594.97	1295.7	1008.73	2366.14	1.02928	9.9561	1.56804	0.138145	0.5399	-4.95973	Enriched
Lamc1	1064.25	33.4087	1603.26	1476.77	1108.75	2063.76	1302.28	1645.03	1.45548	10.5142	1.5647	0.138925	0.541624	-4.96425	Enriched
Hsp90ab1	102389	92316.6	77475.7	87139.7	150483	136741	120082	132229	0.589036	16.655	1.5645	0.138973	0.541624	-4.96452	Enriched
Mapre2	8315.16	18673.4	19474.4	10978.9	31527.8	19267.1	21650.2	26739.7	0.851201	14.0143	1.564	0.13909	0.541624	-4.9652	Enriched
Ero1a	726.618	774.204	442.355	1808.85	1387.43	10055	13707.3	455.179	1.89795	10.6999	1.55791	0.140523	0.544406	-4.97342	Enriched
Eif4enif1	702.574	198.464	267.584	428.926	1021.7	435.335	531.086	724.13	0.852339	8.85385	1.55488	0.141242	0.546291	-4.97751	Enriched
Adsl	1137.69	695.052	115.629	885.114	416.09	1414.72	1749.8	1428.98	1.04344	9.45474	1.55043	0.142301	0.549032	-4.9835	Enriched
Sp2	254.344	33.4087	136.907	538.04	1126.06	983.944	550.181	57.0106	1.44102	8.52775	1.55	0.142402	0.549032	-4.98407	Enriched
Rps19bp1	522.616	33.4087	34.7268	202.911	882.174	140.38	276.326	265.07	1.53332	8.51226	1.54333	0.144005	0.553264	-4.99302	Enriched
Occ1	886.997	2377.42	513.703	2774.36	2240.98	3110.7	3513.6	4115.24	1.26601	10.9039	1.54232	0.14425	0.553264	-4.99438	Enriched
Hnrnpul2	3042.71	5386.43	10524.9	8268.64	7360.78	10808.3	12541.9	10690.4	0.725577	13.2108	1.54162	0.144419	0.553264	-4.99531	Enriched
Pabpc4	3766.79	5705.39	5750.8	4282.17	6171.09	7065.83	6755.39	9356.72	0.59506	12.1362	1.53952	0.144928	0.553436	-4.99812	Enriched
Exoc3	2124.84	2404.4	6036.23	2836.72	4399.73	6955.93	5174.46	3154.68	0.628226	12.3118	1.5364	0.145686	0.554487	-5.00229	Enriched
Nploc4	2366.14	33.4087	0	32.8832	606.314	626.876	567.992	57.0106	3.03875	7.23444	1.53599	0.145786	0.554487	-5.00284	Enriched
Cfl2	4142.74	3981.12	4291.13	3207.2	10405.3	4069.27	6560.75	4716.87	0.632198	11.8072	1.53497	0.146034	0.554487	-5.00419	Enriched
Lmnb1	8996.57	2352.62	11579.6	12625.3	14606.9	16152.1	14049.1	8035.25	0.776257	12.9656	1.53357	0.146377	0.554748	-5.00607	Enriched
Uaca	254.344	586.26	740.656	1077.83	905.99	799.102	874.142	1077.83	0.628398	9.51892	1.53299	0.146519	0.554748	-5.00684	Enriched
Rrp12	254.344	897.975	958.554	1080.1	1260.71	1396.53	1497.29	1558.33	1.02817	9.86713	1.52793	0.147762	0.557422	-5.01357	Enriched
Snx2	3563.84	4531.29	6250.21	3439.56	5920.15	7051.79	5063.42	8094.92	0.575202	12.0627	1.52785	0.147782	0.557422	-5.01368	Enriched
Prep	20988.5	17965.8	11441.3	7092.5	19802	34367.9	17924	23418.4	0.805639	13.9065	1.52431	0.148658	0.559208	-5.01839	Enriched
Camsap2	6479.57	125776	97455.7	5328.6	67650.2	140755	94029	56248.9	1.72359	15.923	1.52365	0.14882	0.559208	-5.01926	Enriched
Ct027	794.709	853.774	1776.28	2517.61	2619.33	2414.26	1991.12	2646.37	0.863641	10.4422	1.52315	0.148946	0.559208	-5.01993	Enriched
Madd	3170.51	2678.02	5401.32	2508.09	4909.81	6695.19	6332.42	5057.21	0.798323	11.7011	1.52063	0.149571	0.560048	-5.02326	Enriched
Kiaa0513	5003.18	9118.81	9036.04	11032.3	11885.4	16424.5	13756.1	9836.16	0.634417	13.328	1.51996	0.149738	0.560048	-5.02415	Enriched
Phgdh	10965.5	13626.1	13194.4	9026.13	20240.5	16489.4	11885.4	16090.7	0.460655	13.8702	1.51818	0.150183	0.5608	-5.02651	Enriched
Rhoa	12888.8	15188.1	5971.01	3429.76	11768.8	13493.2	16090.7	17099	0.861398	13.0816	1.51637	0.150636	0.56092	-5.0289	Enriched
Smchd1	254.344	33.4087	1161.99	542.611	2038.11	627.514	1248.96	745.336	1.93745	8.49057	1.51355	0.151346	0.56186	-5.03264	Enriched
Nans	5322.74	6115.95	4727.87	4727.87	6938.55	8268.64	6163.43	6955.93	0.439211	12.3492	1.50833	0.152663	0.564654	-5.03952	Enriched
Nyap1	977.519	33.4087	1177.04	2209.11	2643.33	1164.61	2358.47	2394.58	1.90868	9.57217	1.50695	0.153014	0.564665	-5.04134	Enriched
Srgap2	5558.14	12625.3	20988.5	22612.6	26302	30201	27855	13299.1	0.785767	14.1788	1.50156	0.154389	0.565509	-5.04844	Enriched
Optn	1119.19	1465.7	971.442	843.249	1636.64	2442.05	1499.15	2286.15	0.836806	10.1433	1.50101	0.154528	0.565509	-5.04915	Enriched
Ppp5c	2850.52	6259.81	2439.58	3828.33	5569.98	4972.65	5286.06	5867.35	0.591315	11.959	1.49924	0.154982	0.565509	-5.05148	Enriched
Itpa	726.26	2717.09	601.267	416.09	3971.7	1119.19	4557.26	1144.26	1.387	11.0081	1.49912	0.155013	0.565509	-5.05164	Enriched
Adrm1	1311.59	313.882	5638.24	2468.29	1379.31	1734.47	4955.27	1.66895e+06	2.93735	11.5781	1.49706	0.155544	0.565896	-5.05434	Enriched
Gm9774	1311.59	313.882	5638.24	2468.29	1379.31	1734.47	4955.27	1.66895e+06	2.93735	11.5781	1.49706	0.155544	0.565896	-5.05434	Enriched
Aldh1l2	3154.68	1862.99	1480.79	3285.22	2646.37	8438.74	3110.7	2809.17	0.692499	11.6253	1.49458	0.156182	0.566025	-5.05758	Enriched
Sqstm1	6332.42	8217.37	20240.5	23794.4	25396.6	31634.5	20988.5	24314.9	1.00796	14.3751	1.49455	0.156189	0.566025	-5.05762	Enriched
Osbpl9	765.876	911.238	285.433	535.529	870.337	1031.19	16457.2	624.055	1.60681	10.1187	1.49323	0.156533	0.566025	-5.05936	Enriched
Arhgef7	3315.6	3059.26	6109.13	5082.27	6148.5	7637.69	10078.8	6080.26	0.797811	12.5581	1.49309	0.156569	0.566025	-5.05954	Enriched
Eef1a1	2828.08	8586.13	4701.54	4557.26	11324.9	6195.81	6290.3	6656.37	0.62424	12.4275	1.49158	0.156958	0.56607	-5.0615	Enriched
Smad2	1315.83	33.4087	536.075	937.043	558.693	1758.87	977.953	6219.87	2.00942	8.77636	1.49096	0.15712	0.56607	-5.06232	Enriched
Smad3	1315.83	33.4087	536.075	937.043	558.693	1758.87	977.953	6219.87	2.00942	8.77636	1.49096	0.15712	0.56607	-5.06232	Enriched
Stom	8731.71	11952.6	11201.6	13194.4	13626.1	18991.6	18207.2	22990.7	0.702952	13.667	1.48428	0.158863	0.571223	-5.07104	Enriched
Rab33a	1145.17	952.03	997.129	984.706	2380.04	735.541	2059.32	1636.64	0.615245	10.405	1.48195	0.159474	0.57204	-5.07406	Enriched
Pdxdc1	3469.22	1292.46	2416.1	1596.38	4511.63	3264.65	2619.33	3218.36	0.710656	11.3612	1.47684	0.160823	0.573201	-5.08071	Enriched
Stmn2	1897.72	2226.82	3207.2	2870.28	2266.25	4531.29	4589.82	4149.36	0.582265	11.597	1.4768	0.160835	0.573201	-5.08077	Enriched
Plxnb1	1669.06	320.235	356.686	204.971	1551.37	1120.26	1222.39	304.75	1.0105	9.4169	1.47535	0.161218	0.573201	-5.08265	Enriched
Tmem126a	254.344	3664.46	1622.08	1131.77	1628.99	2646.37	1777.66	3732.42	1.0144	10.521	1.47533	0.161224	0.573201	-5.08267	Enriched
Cyp46a1	547.782	744.298	848.69	451.265	1140.7	1438.15	1004.54	629.477	0.682109	9.28893	1.47478	0.16137	0.573201	-5.08339	Enriched
Aldh4a1	2789.69	1202.62	1787.3	1803.41	3804.42	2754.94	6375.64	2072.91	0.91941	11.4537	1.47406	0.161562	0.573201	-5.08432	Enriched
Flii	7283.54	18023.4	18991.6	12835.8	17605.5	28295.1	20882.5	23998.8	0.740881	14.4096	1.47338	0.161742	0.573331	-5.0852	Enriched
Ndufa10	2246.76	1384.33	650.153	844.37	1305.13	1800.46	2177.72	2534.88	0.73075	10.6139	1.47226	0.162038	0.573367	-5.08664	Enriched
Ccz1	1426.06	2006.94	1500.07	1164.61	2473.59	2340.69	2694.46	1691.04	0.599549	10.8148	1.46945	0.16279	0.573607	-5.09028	Enriched
Sh3glb1	669.755	887.993	2040.61	3916.56	2358.47	1790.38	2238.31	5047.64	0.831179	11.0044	1.46873	0.162982	0.573607	-5.09121	Enriched
Rars1	7851.52	4536.27	4381.38	3134.83	5149	6290.3	8964.11	7187.61	0.523105	12.2598	1.46733	0.163358	0.573607	-5.09303	Enriched
Alg5	1567.83	524.411	2031.77	977.519	2097.54	1983.21	2112.36	1658.6	0.78875	10.7282	1.46108	0.16504	0.573607	-5.10108	Enriched
Atg4b	254.344	33.4087	596.553	519.654	271.693	946.581	654.804	885.834	1.44519	8.3847	1.45971	0.165413	0.573607	-5.10285	Enriched
Camk2g	7558.92	9220.69	11296	13269.1	14837.5	23418.4	17890.9	9717.95	0.63289	13.7664	1.45956	0.165454	0.573607	-5.10304	Enriched
Napa	2504.11	7179.28	6725.9	5558.14	7083.13	7648.78	9956.26	6725.9	0.607996	12.4274	1.45877	0.165668	0.573607	-5.10406	Enriched
Ampd2	2432.64	2727.13	950.463	11559.5	21864.8	4968.54	49870.8	2436.99	1.8748	12.3435	1.45849	0.165743	0.573607	-5.10441	Enriched
Dnm1l	1667.44	47799	84498	132229	79531	68724.5	45709.6	284214	1.57908	15.8557	1.45652	0.166279	0.573607	-5.10695	Enriched
Dnaja3	3843.04	2509.96	4000.09	3218.36	3442.39	8586.13	4196.34	11234.8	0.871871	12.1248	1.45517	0.166647	0.573607	-5.10868	Enriched
Apex1	671.289	442.355	0	675.611	1930.61	591.805	310.583	425.662	2.39	8.78398	1.45482	0.166741	0.573607	-5.10913	Enriched
Pramel15	90420.4	20445	20655.6	40518.7	77035.9	41825.1	117482	46343.9	0.875761	14.9264	1.45438	0.166863	0.573607	-5.1097	Enriched
Qki	254.344	1640.33	3517.12	1430.97	2134.35	2508.09	2126.51	3312.71	1.04027	11.3337	1.45213	0.167479	0.573607	-5.11259	Enriched
Xkr7	254.344	1827.45	0	32.8832	640.082	13.3956	316.519	41144.8	3.22397	8.88239	1.45104	0.167778	0.573607	-5.11399	Enriched
Ndufb5	254.344	1393.65	3079.28	2491.53	5697.87	1211.41	3648.99	2065.63	1.06316	11.8785	1.45102	0.167784	0.573607	-5.11401	Enriched
Rcc2	936.468	1519.91	1283.09	1088.71	1890.9	1067.62	2364.58	3234	0.738769	10.175	1.45067	0.16788	0.573607	-5.11446	Enriched
Tbcc	1095.77	714.001	13.7265	406.616	726.618	2360.26	567.392	1635.1	2.10173	9.82567	1.45028	0.167985	0.573607	-5.11495	Enriched
Nfu1	2599.27	2585.76	1288.05	2249.09	4427	1970.92	5095.69	2449.74	0.620733	10.8929	1.44995	0.168077	0.573607	-5.11538	Enriched
Prrc2b	1043.67	1851.68	4167.99	4095	3831.27	3678.37	2944.57	9650.98	0.900116	11.8194	1.44848	0.16848	0.573607	-5.11726	Enriched
Gipc1	3439.56	2015.22	6625.47	19526.2	10524.9	13243	4837.62	22065.5	1.01289	13.1441	1.4482	0.168556	0.573607	-5.11761	Enriched
Cdh20	733.916	855.315	682.792	659.168	1758.14	1317.8	762.142	830.724	0.593475	9.61022	1.44651	0.169024	0.574007	-5.11979	Enriched
Hars1	1907.76	997.129	1010.83	900.095	2082.93	5174.46	1801.71	1847.24	1.09267	10.3856	1.44207	0.170252	0.574007	-5.12545	Enriched
Pde4dip	1453.61	1959.88	2485.71	2749.13	2196.06	3558.96	2866.83	8136.69	0.806537	11.5096	1.44099	0.170552	0.574112	-5.12683	Enriched
Phpt1	4645.98	11465.5	10392.3	8964.11	17965.8	15335.1	14787	7713.14	0.665609	13.2422	1.43972	0.170906	0.574324	-5.12845	Enriched
Map6	76256.2	51354.2	64240.3	45408.3	86586.4	91852	69144.2	77475.7	0.474751	16.3294	1.43087	0.173385	0.577614	-5.13969	Enriched
Klc4	2820.07	279.124	1128.1	1277.05	2105.91	1365.94	2286.15	1857.67	0.856099	10.3287	1.42999	0.173633	0.577614	-5.14081	Enriched
Lrrc47	3916.56	2838.95	4313.93	3739.43	6725.9	6046.81	5894.71	3971.7	0.601945	12.1112	1.42815	0.174153	0.577614	-5.14314	Enriched
Abi1	10791	8856.55	52735.3	53374	84498	85862.6	52059.5	16990.3	1.14402	14.5775	1.42755	0.174322	0.577614	-5.1439	Enriched
Sestd1	900.095	8888.44	1172.27	593.336	1633.04	6755.39	3655.24	3804.42	1.19535	11.0098	1.42668	0.17457	0.577614	-5.145	Enriched
Clu	33583.6	14540.4	9970.52	13818.5	26739.7	22879.6	23686.7	22612.6	0.570983	14.0317	1.42653	0.174612	0.577614	-5.14519	Enriched
Sos1	2476.4	3027.78	1761.14	1042.27	3011.74	2838.95	3321.16	4048.5	0.765199	11.0515	1.42248	0.175764	0.579138	-5.15031	Enriched
Rem2	254.344	33.4087	518.877	521.581	927.749	968.042	564.722	575.231	1.73537	8.53522	1.42027	0.176394	0.579206	-5.1531	Enriched
Pgam1	5379.7	32921.2	42093.4	22879.6	51487.8	59746.5	48494.9	20347	1.0383	14.9692	1.41995	0.176487	0.579206	-5.15351	Enriched
Frmd4a	4979.64	7310.03	9418.67	9202.88	9100.9	27354.1	8345.27	11465.5	0.729016	13.146	1.41994	0.176488	0.579206	-5.15351	Enriched
Plec	413352	371156	371156	344772	607135	741672	493018	399654	0.544031	18.7584	1.41966	0.176569	0.579206	-5.15387	Enriched
Cacnb4	254.344	803.177	407.418	316.79	553.344	686.045	561.595	962.027	0.738195	9.29054	1.41901	0.176754	0.579336	-5.15468	Enriched
Grin1	2754.94	16882.8	10001.9	34614	22207.6	22955.9	11234.8	36817.4	0.927628	14.4153	1.41743	0.177209	0.579658	-5.15668	Enriched
Atp2a2	67650.2	51769.4	15458.6	50727.5	75263.4	45709.6	56640	82560.7	0.63757	15.5086	1.41528	0.177825	0.579658	-5.15938	Enriched
Decr2	611.727	506.784	520.324	1262.84	1225.77	4474.81	728.254	553.977	0.859585	9.62809	1.41353	0.17833	0.579752	-5.16158	Enriched
Elob	1376.02	643.682	691.149	804.869	3068.97	1316.15	3455.32	448.127	0.916023	10.3507	1.40775	0.180004	0.583479	-5.16884	Enriched
Hsp90aa1	44373.5	65172.3	58522.4	54894.4	82560.7	84498	79531	71380.7	0.522946	15.8485	1.40727	0.180142	0.583479	-5.16944	Enriched
Sccpdh	1268.61	1739.92	2177.72	3289.53	4107.17	3489.3	2551.87	3286.89	0.731274	11.1359	1.40691	0.180247	0.583479	-5.16989	Enriched
Rps16	38664.1	72836.2	31634.5	54376.1	106072	71820.8	49324.8	106072	0.760125	16.0035	1.40656	0.180351	0.583479	-5.17033	Enriched
Sarnp	757.297	2354.89	3659.89	1604.96	2777.12	2087.44	7990.63	2407.8	0.852652	10.935	1.40506	0.180787	0.584041	-5.17221	Enriched
Lrp1	35805.1	23473.3	75263.4	14606.9	213836	36724.2	82005.2	43162.5	1.22769	15.4587	1.40366	0.181197	0.58425	-5.17396	Enriched
Ahcy	4939.13	2407.8	1662.78	1575.25	3370.12	3342.76	3500.18	3727.6	0.559336	11.5814	1.40262	0.1815	0.58425	-5.17526	Enriched
Septin7	1395.44	11810.1	16596.8	7138.08	8874.33	16947	12523.3	33940.7	1.258	13.8069	1.40241	0.18156	0.58425	-5.17551	Enriched
Pgk1	33859.9	34614	40095.5	30416.3	55881.6	67650.2	59205.4	25342.5	0.497124	15.2119	1.40231	0.181589	0.58425	-5.17564	Enriched
Calr	3300.61	11861.1	4575.56	4339.23	6143.43	8731.71	7637.69	16947	0.789646	13.0963	1.40224	0.181611	0.58425	-5.17573	Enriched
Rpl18a	36724.2	4489.83	31267.3	5775.08	32070.7	25795.3	27140.5	18532.4	0.9511	14.3983	1.39458	0.183865	0.589632	-5.18528	Enriched
Mapk1	3513.6	5503.83	9813.63	4074.53	19267.1	14606.9	10344.7	5564.05	1.09705	13.1926	1.39455	0.183873	0.589632	-5.18531	Enriched
Pde1a	254.344	33.4087	75.8382	1094.42	511.221	318.419	945.213	411.619	1.60815	8.91638	1.39162	0.184743	0.591002	-5.18896	Enriched
Npc2	1844.91	256.553	3011.74	952.03	1312.11	2542.5	3506.63	2765.14	1.14231	10.8166	1.38847	0.18568	0.593051	-5.19287	Enriched
Letmd1	729.264	1759.6	1453.61	879.902	1142.77	1999.52	1843.53	2575.6	0.680664	10.3134	1.38707	0.186098	0.593538	-5.19461	Enriched
Ywhaq	43739.8	77475.7	82005.2	70295.2	97455.7	344772	85355.8	61989.2	0.796489	16.5657	1.38696	0.18613	0.593538	-5.19474	Enriched
Prkacb	710.294	1423.33	4668.57	2462.41	3196.42	2619.33	4254.45	2912.61	0.789006	11.2049	1.38081	0.187975	0.595127	-5.20234	Enriched
Esd	3465.41	11214	16090.7	17099	17784.4	20777	14639.1	19650.1	0.828256	13.9283	1.3802	0.188158	0.595127	-5.20309	Enriched
Vps13d	3370.12	624.901	1043.67	582.458	729.264	13978	45408.3	621.833	1.95263	11.0347	1.3794	0.188399	0.595127	-5.20408	Enriched
Cnpy2	3161.54	10355.2	597.767	655.445	14319.1	1323.13	11309.5	7967.19	1.76313	12.0823	1.37504	0.18972	0.596903	-5.20946	Enriched
Csnk1g2	682.792	753.715	592.584	424.026	1635.1	1527.99	412.101	2117.24	1.01787	9.79072	1.37428	0.18995	0.597155	-5.21039	Enriched
Ighv9-2	1363.03	1042.97	1018.06	5293.78	2597.53	3589.38	3663.36	3255.01	0.964183	10.8222	1.37224	0.190571	0.597339	-5.2129	Enriched
Ighv9-3	1363.03	1042.97	1018.06	5293.78	2597.53	3589.38	3663.36	3255.01	0.964183	10.8222	1.37224	0.190571	0.597339	-5.2129	Enriched
Ppa1	5013.66	3659.89	6015.64	2152.68	7548.37	5413.77	9803.92	4363.06	0.719582	12.4246	1.37212	0.190605	0.597339	-5.21304	Enriched
Tsn	697.887	189.968	16.9333	187.243	638.016	522.616	498.701	254.827	1.64222	8.00414	1.37033	0.191152	0.598517	-5.21525	Enriched
Coro1a	11083.6	18887.4	15382.6	16371.5	24234	30810.3	23298	15458.6	0.587648	14.3823	1.36946	0.191418	0.598517	-5.21631	Enriched
Trim33	254.344	698.637	195.514	697.887	1130.11	330.834	1127.15	624.901	0.8583	9.38839	1.36775	0.191942	0.599182	-5.21841	Enriched
Ctnnd1	1851.68	7967.19	9661.14	8983.95	9825.74	11824.2	11559.5	15064	0.995261	12.9083	1.36566	0.192583	0.600235	-5.22097	Enriched
Ap1s1	1216.12	1779.48	2404.4	1707.11	3480.48	2595.78	2781.82	2921.62	0.761454	11.0252	1.36469	0.192879	0.600235	-5.22215	Enriched
Epn1	1880.98	2310.99	1796.25	1224.82	4979.64	1658.6	3107.94	2657.29	0.708291	10.6168	1.36374	0.193171	0.600678	-5.22331	Enriched
Anapc1	254.344	33.4087	440.643	32.8832	310.038	193.4	279.749	1161.99	1.80759	8.1719	1.35978	0.194394	0.603074	-5.22815	Enriched
Xpnpep1	4242.37	3422.25	4282.17	4376.28	3886.12	7948.95	7126.61	7919.58	0.669846	12.042	1.35844	0.194809	0.603119	-5.22979	Enriched
Nap1l1	5564.05	410.459	5123.36	7574.18	9202.88	5798.21	12379.7	3894.46	1.21401	11.9332	1.35841	0.194819	0.603119	-5.22983	Enriched
Scyl1	1975.54	2026.61	430.903	1229.16	2397.3	2864.06	1017.56	3579.88	0.889263	10.9298	1.35168	0.196916	0.60854	-5.23802	Enriched
Tcaf1	845.279	1886.8	2371.61	1350.49	1733.51	2585.76	2360.26	2229.39	0.551398	10.8144	1.34856	0.197894	0.610148	-5.24181	Enriched
Elmod1	7406.82	6735.64	5199.37	4932.71	7511.16	8358.54	10705.4	7335.93	0.486465	12.718	1.34706	0.198364	0.611125	-5.24362	Enriched
Stk39	254.344	420.12	1310.27	643.207	1999.52	438.977	1566.28	560.692	0.773151	9.81692	1.3448	0.199076	0.611429	-5.24636	Enriched
Pik3r1	1104.16	407.418	1399.57	1733.51	1959.88	1927.01	2346.98	1523.1	0.906272	10.4335	1.34427	0.199244	0.611429	-5.24701	Enriched
Cacng8	1331.86	656.237	905.99	1533.01	7541.65	1547.8	1798.09	1148.96	1.0774	10.7465	1.34425	0.19925	0.611429	-5.24703	Enriched
Utp20	619.195	1046.14	2547.54	1129.27	3906.5	1081.17	1825.49	2192.42	0.79471	10.0491	1.34287	0.199685	0.611429	-5.24869	Enriched
Ptpra	254.344	1088.71	1057.61	724.13	904.444	1445.4	1066.49	1988.24	0.925663	9.3234	1.33974	0.200678	0.612596	-5.25248	Enriched
Tmem132a	2143.93	1623.99	2898.4	2615.72	2340.69	2996.81	2910.83	13707.3	0.851369	11.2816	1.33874	0.200996	0.613016	-5.25368	Enriched
Tecr	254.344	1237.95	1382.63	1038.27	4313.93	1480.79	3909.38	1588.59	1.61225	9.64654	1.33834	0.201122	0.613016	-5.25416	Enriched
Dlst	5807.88	9515.85	12379.7	10633.7	18532.4	14261.7	9264.53	17034.5	0.629775	12.9859	1.33726	0.201467	0.6136	-5.25547	Enriched
Eif4g3	1399.57	3015.19	2663.88	1696.22	2709.69	3861.02	2915.6	3964.59	0.665962	11.4052	1.33642	0.201736	0.613952	-5.25648	Enriched
Ppp2r2d	813.887	974.186	585.005	842.69	1096.72	1292.46	1217.59	829.818	0.467843	9.72278	1.3341	0.202476	0.614662	-5.25927	Enriched
Wnt7b	254.344	33.4087	185.124	403.446	835.161	658.153	435.335	57.0106	1.09968	8.82995	1.33274	0.202909	0.614718	-5.2609	Enriched
Grin2b	18717.9	15458.6	13787.8	15458.6	26387.6	12964.3	36593.3	21295.8	0.527959	14.2977	1.32902	0.204105	0.617065	-5.26537	Enriched
Ranbp1	7637.69	6850.49	4411.01	6109.13	6501.16	8678.09	10193	18060.6	0.720144	12.2223	1.3256	0.205208	0.619337	-5.26946	Enriched
Rpl38	2390.23	5111.07	2336.84	4939.13	4673.36	4091.37	8731.71	5343.69	0.665214	11.9578	1.32455	0.205548	0.619896	-5.27072	Enriched
Pex14	254.344	1130.11	457.247	267.08	1045.06	819.133	778.488	533.594	0.833206	9.32197	1.32254	0.206199	0.620925	-5.27312	Enriched
GOLGA7B	753.715	838.574	629.477	630.037	759.25	1409.81	1752.14	2685.36	1.08115	9.56579	1.31839	0.207551	0.622846	-5.27808	Enriched
Sec24c	1576.8	4557.26	6137.44	3349.41	4925.98	5902.6	4120.57	5851.9	0.561509	11.9717	1.3182	0.207613	0.622846	-5.2783	Enriched
Atp2b2	20286.7	12379.7	17741.3	13566	32285.2	20286.7	28497.6	19854.7	0.653994	13.9319	1.31783	0.207734	0.622846	-5.27875	Enriched
Exoc1	5937.23	3261.88	2534.88	3700.53	4437.34	4327.65	4515.56	13626.1	0.675194	12.0355	1.31724	0.207927	0.622846	-5.27945	Enriched
Igkv8-19	1121.41	672.509	551.448	870.337	713.022	1299.69	1970.92	1229.16	0.657543	9.4986	1.31649	0.208172	0.623114	-5.28034	Enriched
Slc25a4	14540.4	11709.1	9825.74	11623.2	13468.9	14436.4	35636.6	23580.3	0.767691	13.6797	1.3157	0.20843	0.62335	-5.28128	Enriched
Hbb-bs	1512.82	1391.78	408.658	897.428	1191.37	1280.22	2846.62	1341.94	0.728091	10.0164	1.31529	0.208562	0.62335	-5.28176	Enriched
Ciao1	1744.94	5867.35	2059.32	5509.55	7345.81	6203.11	8370.72	3389.36	0.86882	12.0813	1.31326	0.20923	0.623484	-5.28418	Enriched
Lancl2	9886.88	6143.43	6180.59	7211.9	13734.7	19802	10633.7	5958.8	0.667494	12.8261	1.30994	0.210323	0.624495	-5.28812	Enriched
Dazap1	254.344	870.337	1285.1	854.552	1428.98	1714.31	1672.59	599.578	0.833023	9.60405	1.30975	0.210384	0.624495	-5.28834	Enriched
Ncam2	3250.72	1023.6	1390.43	1396.53	990.207	4557.26	4020.51	2317.84	0.675292	11.1914	1.30706	0.211274	0.625508	-5.29153	Enriched
Tmem19	254.344	33.4087	553.079	32.8832	624.901	665.016	758.187	57.0106	1.69958	7.73695	1.30435	0.212172	0.625508	-5.29474	Enriched
Bmpr1a	1350.49	596.553	1469.03	3025.36	2386.33	2209.11	2476.4	1956.34	0.708025	10.3665	1.3039	0.212322	0.625508	-5.29527	Enriched
Frmd8	549.691	948.709	3017.81	186.77	2794.13	2946.66	3242.45	316.117	1.2093	10.4181	1.30336	0.2125	0.625508	-5.2959	Enriched
Ccny	254.344	1922.5	690.055	2120.62	416.804	3659.89	998.112	13140	1.20038	10.4914	1.30325	0.212538	0.625508	-5.29604	Enriched
Tmtc3	1286.25	406.616	316.79	657.337	813.887	12085.1	431.839	1193.77	1.38399	10.5728	1.30117	0.213229	0.625508	-5.29849	Enriched
Sacm1l	3179.75	2692.35	4712.93	3400.42	21650.2	7815.85	3419.92	2020.14	0.772668	12.4898	1.29981	0.213682	0.625508	-5.30009	Enriched
Gm7075	631.294	895.003	1455.61	1919.59	3565.05	1918.01	3052.02	888.452	0.887876	10.3814	1.29893	0.213977	0.625508	-5.30113	Enriched
Rnf7	631.294	895.003	1455.61	1919.59	3565.05	1918.01	3052.02	888.452	0.887876	10.3814	1.29893	0.213977	0.625508	-5.30113	Enriched
Sfxn1	1829.78	8948.82	11788.7	6843.53	13512.4	6893.4	7360.78	13168.2	0.693043	12.8622	1.29885	0.214003	0.625508	-5.30122	Enriched
Arhgef2	690.505	6171.09	5982.5	3546.35	5523.29	6401.21	4142.74	5484.92	0.787432	12.3725	1.29753	0.214447	0.625508	-5.30278	Enriched
Rnf11	1028.32	4562.64	2192.42	2234.1	4394.9	2872.12	3617.45	3528.85	0.702088	11.1342	1.29726	0.214536	0.625508	-5.3031	Enriched
Mlst8	8550.99	6755.39	3134.83	2524.44	6971.35	8094.92	6080.26	5832.88	0.532442	12.0406	1.29707	0.214598	0.625508	-5.30332	Enriched
Rab18	24096.5	18479.3	11640.5	15589.3	33679.1	19912.5	22360.6	54192.1	0.832495	14.1104	1.29296	0.21598	0.626864	-5.30815	Enriched
Satb2	254.344	538.659	268.164	203.153	453.659	371.223	514.775	322.826	0.475071	8.70933	1.29266	0.21608	0.626864	-5.3085	Enriched
Atxn3	254.344	33.4087	504.127	32.8832	739.627	1883.83	283.565	57.0106	1.81492	7.88377	1.29139	0.216508	0.626864	-5.30999	Enriched
Snx16	1093.02	1079.09	2162.7	632.921	816.879	1986.27	1874.32	5620.08	0.850518	10.7746	1.28544	0.218525	0.630071	-5.31696	Enriched
Dctn4	7713.14	10265.4	13676.7	11354.8	10247.8	15356.8	13041.1	18940.1	0.415094	13.6154	1.28189	0.219734	0.632644	-5.3211	Enriched
Cp	634.858	658.153	423.224	422.271	702.574	441.759	841.131	2045.34	0.708628	9.21256	1.28048	0.220216	0.633121	-5.32274	Enriched
Mat2a	6827.48	7748.1	6977.7	8007.65	9938.32	11709.1	9162.23	8664.92	0.410982	12.899	1.28002	0.220374	0.633122	-5.32328	Enriched
Plxnb2	30913	8153.58	12888.8	5902.6	21479.3	17965.8	18479.3	15154	0.623572	13.5415	1.2786	0.220861	0.634066	-5.32494	Enriched
Pkp3	2514.83	3259.8	17.5091	1672.59	72410.2	724.13	5443.11	660.221	2.38469	11.0205	1.27655	0.221565	0.634836	-5.32732	Enriched
Nfia	1070.07	33.4087	668.805	717.32	621.833	1046.95	688.087	630.451	1.00038	9.35675	1.2759	0.221785	0.634836	-5.32806	Enriched
Gpc3	254.344	324.996	985.775	3534.35	52735.3	1095.77	1260.71	1393.65	2.1133	11.6602	1.27477	0.222176	0.634836	-5.32938	Enriched
Efnb3	2452.2	2434.7	1479.04	2354.89	4230.05	2783.28	2872.12	3383.32	0.614723	11.2619	1.27458	0.22224	0.634836	-5.3296	Enriched
Cds2	254.344	2151.14	327.131	569.988	1465.7	1518.6	674.746	614.968	0.792895	9.45534	1.27302	0.22278	0.635924	-5.33141	Enriched
Arcn1	4444.73	12085.1	2800.25	2199.04	3984.3	6485.61	12918.5	10571.4	0.853639	12.5277	1.27223	0.223053	0.636249	-5.33233	Enriched
Cpeb4	677.001	1613.67	490.153	529.863	837.517	1646.66	1048.83	1052.91	0.605245	9.90849	1.27025	0.223736	0.637743	-5.33462	Enriched
Usp32	988.314	667.133	611.027	609.025	1185.73	1569.37	685.342	2206.45	0.879042	9.80129	1.26637	0.225084	0.640102	-5.3391	Enriched
Ezr	3220.66	2537.08	2939	1752.14	9278.07	3453.41	2384.35	5509.55	0.83038	11.9254	1.26576	0.225297	0.640102	-5.33981	Enriched
Prxl2a	808.285	5396.01	1483.12	1423.33	1481.95	2562.22	3098.78	30913	1.3255	11.2449	1.26412	0.225867	0.640169	-5.3417	Enriched
Thap11	254.344	449.472	550.678	677.888	935.814	881.389	507.705	1071.99	0.847173	8.93657	1.26199	0.226613	0.640296	-5.34416	Enriched
Ppfia3	10040.8	7637.69	9547.19	10078.8	13566	14049.1	11912.7	12452.2	0.484407	13.5625	1.26152	0.226776	0.640296	-5.34469	Enriched
Zeb2	254.344	779.786	0	514.256	531.804	417.539	326.789	669.232	2.2244	8.01317	1.26122	0.22688	0.640296	-5.34504	Enriched
Csrp1	2369.24	2317.84	5902.6	3298.76	6080.26	6479.57	5246.84	2254.72	0.530853	12.0753	1.26053	0.227124	0.640296	-5.34584	Enriched
Snap91	8521.98	17484.6	17205	13690.3	22131.1	21789.6	16562.7	15356.8	0.45127	13.803	1.25749	0.228192	0.641858	-5.34933	Enriched
Osbpl10	817.708	643.207	58.5822	604.872	449.472	1218.62	1119.19	1715.46	1.4485	8.0045	1.25687	0.22841	0.641921	-5.35004	Enriched
Abcd1	254.344	758.187	636.807	324.694	662.599	1362.23	788.967	1194.91	1.10189	9.45748	1.25571	0.228818	0.642616	-5.35137	Enriched
Psd3	2864.06	5220.41	7841.03	6357.59	12379.7	22742.9	3563.84	12339.9	1.01343	12.8645	1.25358	0.229568	0.643898	-5.35381	Enriched
Slmap	2815.72	581.32	1019.97	3021.52	4837.62	1516.77	1892.69	2514.83	0.697296	11.1675	1.24858	0.231341	0.646977	-5.35952	Enriched
Psmd6	5386.43	11837.1	34496.4	10247.8	23089.1	24506.1	23038	21237.2	0.904542	14.3867	1.24408	0.232945	0.649552	-5.36465	Enriched
Pex19	594.949	1966.48	1330.93	1184.25	1385.86	1747.85	2746.21	1594.97	0.630578	10.3258	1.2431	0.233298	0.649727	-5.36578	Enriched
Celf2	1148.96	3087.23	3465.41	2646.37	2551.87	5532.86	3377.97	6046.81	0.786757	11.7651	1.24035	0.234282	0.651313	-5.3689	Enriched
Crk	2097.54	2976.97	3869.8	2340.69	5076.15	4185.52	3389.36	4367.09	0.61858	11.7566	1.23831	0.235018	0.651796	-5.37122	Enriched
Armcx3	695.606	1743.84	1207.56	1912.15	3528.85	2012.53	2539.71	1952.53	0.912475	10.3465	1.2361	0.235813	0.652826	-5.37372	Enriched
Igsf3	5717.91	1829.78	4020.51	3250.72	4551.73	5553.16	5620.08	5862.01	0.651412	12.3121	1.23334	0.236811	0.653793	-5.37684	Enriched
Ipo4	2590.42	3292.74	3469.22	2420.5	5847.14	4359.49	5523.29	2746.21	0.607957	11.5055	1.23239	0.237155	0.654096	-5.37791	Enriched
Trrap	254.344	1222.94	274.829	32.8832	426.772	448.772	839.978	539.81	1.22623	7.65066	1.22736	0.238985	0.657005	-5.38359	Enriched
Arpc2	9046.85	16000.7	42677	19126.6	53177.6	40518.7	19216.2	39559	0.948223	14.7981	1.22603	0.239468	0.657757	-5.38508	Enriched
Eif4g2	2473.59	3425.25	1563.87	1393.65	2067.84	3106.05	4313.93	2266.25	0.44122	11.0385	1.2251	0.239811	0.658246	-5.38614	Enriched
Arhgap44	920.7	2519.56	2799.11	2694.46	3739.43	4264.92	2045.34	4690.99	0.781794	11.1949	1.2233	0.240469	0.659149	-5.38816	Enriched
Wwox	839.282	358.194	267.08	32.8832	445.27	259.897	715.322	766.515	1.13631	8.42593	1.21957	0.241838	0.660909	-5.39234	Enriched
Psmd2	8324.75	21433.1	19912.5	19383.3	27354.1	25872.2	43162.5	14194.8	0.663587	14.6432	1.21894	0.24207	0.660909	-5.39304	Enriched
Nasp	609.025	701.916	2234.1	1158.96	1770.69	1785.63	1758.14	1093.82	0.613789	9.95266	1.21777	0.242503	0.661551	-5.39436	Enriched
Stox2	2439.58	1758.14	1746.14	1574.05	1848.95	2987.1	1609.34	17262	0.9253	11.1668	1.21654	0.242955	0.661642	-5.39573	Enriched
Cyb5r3	2196.06	8007.65	3579.88	2103.57	9803.92	10892.6	3225.19	2426.21	0.664267	12.4332	1.21392	0.243926	0.663173	-5.39866	Enriched
Atp2b3	71820.8	95590.8	13894.7	4478.76	93149.1	72836.2	86586.4	57399.4	1.5755	15.2192	1.21255	0.244434	0.663504	-5.40019	Enriched
Mrpl46	254.344	33.4087	2011.01	2101.52	1597.78	704.714	2729	520.692	1.35853	9.21416	1.21113	0.244959	0.664177	-5.40176	Enriched
Slc27a4	2234.1	2901.35	3613.95	6071.58	4792.05	5022.02	5532.86	4120.57	0.486782	11.9294	1.20982	0.245449	0.664606	-5.40323	Enriched
Matk	254.344	523.22	278.61	32.8832	1278.41	807.514	755.809	57.0106	1.29058	8.40628	1.20806	0.246103	0.665475	-5.40518	Enriched
Map2k1	14228.6	1259.38	748.771	647.703	2443.76	4608.28	2211.29	5538.3	0.99616	10.7152	1.20647	0.246698	0.665805	-5.40695	Enriched
Cmpk1	30095.8	19912.5	15689.8	16347.4	41144.8	22360.6	25872.2	35805.1	0.617749	14.3405	1.2064	0.246724	0.665805	-5.40703	Enriched
Spg21	254.344	1461.01	1574.05	1436.4	1609.34	1684.45	1385.86	1288.05	0.630325	10.3275	1.20404	0.247607	0.666392	-5.40965	Enriched
Sec23a	6858.22	6683.08	2974.24	3710.68	5814.03	6180.59	6216.61	7528.64	0.433213	12.0352	1.20304	0.247982	0.666951	-5.41075	Enriched
Sgta	14295.7	6054.94	8711.03	11441.3	13954.4	9734.76	19082.1	11391.4	0.443747	13.2543	1.20056	0.248916	0.668115	-5.4135	Enriched
Rtcb	2392.45	2956.14	5227.5	4399.73	4319.33	6382.6	5373.26	4411.01	0.501394	12.2655	1.19853	0.249679	0.66882	-5.41574	Enriched
Dstn	56248.9	39297.5	43328.6	47446.4	138961	73591.2	51769.4	88694.3	0.842287	15.2342	1.1979	0.249917	0.66901	-5.41644	Enriched
Fth1	874.885	33.4087	945.213	581.668	1358.98	1345.99	330.834	808.958	1.22227	9.49347	1.1957	0.250751	0.670029	-5.41887	Enriched
Dynlrb1	1059.59	3720.51	313.657	2117.24	1074.77	1810.48	5322.74	5807.88	1.12944	10.5161	1.19425	0.251297	0.670029	-5.42046	Enriched
Hnrnph2	1818.89	2960.68	4344.14	4367.09	3132.16	5789.17	6813.4	6407	0.738254	11.9208	1.19341	0.251618	0.670029	-5.42139	Enriched
Pex5	10312.5	5095.69	76256.2	72836.2	78665.1	92316.6	72836.2	44524.4	1.58348	14.4176	1.19336	0.251638	0.670029	-5.42145	Enriched
Tbce	1369.43	641.368	0	678.761	561.595	669.755	734.744	806.354	2.13729	7.89575	1.19202	0.252144	0.670382	-5.42292	Enriched
Mpo	737.699	555.641	287.647	457.86	794.709	741.628	943.313	605.594	0.658946	9.46921	1.19031	0.252794	0.671323	-5.42479	Enriched
Prpf4b	4303.24	5026.92	4913.5	6494.64	5213.92	8688.47	6391.03	11016.1	0.551905	12.8859	1.18802	0.253669	0.672307	-5.42731	Enriched
Prex1	1857.67	1492.77	2910.83	3059.26	3261.88	2956.14	2809.17	2712.44	0.39308	11.2424	1.18527	0.254723	0.673985	-5.43033	Enriched
Pmpcb	764.954	33.4087	2430.82	805.719	945.92	1036.31	1067.62	1557.16	1.24584	9.28083	1.18375	0.255307	0.673985	-5.43199	Enriched
Erf	254.344	275.297	259.897	310.99	971.997	562.391	204.005	699.333	0.944157	8.58569	1.18243	0.255813	0.67453	-5.43344	Enriched
Prmt5	254.344	5578.19	4144.91	4846.6	1759.6	5057.21	6520.94	9180.7	1.05481	11.3183	1.18231	0.255856	0.67453	-5.43356	Enriched
Ogt	782.692	3770.43	1208.9	1117.27	2313.89	4478.76	957.462	3834.17	0.813205	10.6116	1.181	0.256363	0.675421	-5.435	Enriched
Bles03	875.657	1009.63	1391.78	787.545	1246.61	5339.1	2824.87	1575.25	1.23266	10.5408	1.17745	0.257733	0.677248	-5.43887	Enriched
Thnsl1	1457.74	747.148	921.633	631.987	1694.86	1755.49	1097.93	1021.7	0.598249	10.1707	1.17632	0.258168	0.677944	-5.44009	Enriched
Rpl23	73591.2	23242.8	42872.9	51065.1	74241.4	51065.1	79019.6	130598	0.846262	15.3206	1.17404	0.259055	0.679037	-5.44258	Enriched
Zfp362	879.238	823.306	589.611	264.212	14708.1	525.709	443.683	828.605	1.16309	10.2933	1.17003	0.260611	0.679037	-5.44692	Enriched
Zfp384	879.238	823.306	589.611	264.212	14708.1	525.709	443.683	828.605	1.16309	10.2933	1.17003	0.260611	0.679037	-5.44692	Enriched
Faah	695.052	263.855	52.7827	1897.72	779.786	710.804	671.289	846.31	1.01795	9.34402	1.16959	0.260785	0.679037	-5.4474	Enriched
Tomm34	1172.27	2613.07	3500.18	12433	11579.6	5443.11	5313.41	5142.84	0.922548	12.0889	1.1687	0.261131	0.679037	-5.44836	Enriched
Rab5c	6875.62	2223.84	5013.66	2343.36	6581.36	14696.3	4507.52	3030.56	0.719514	12.2697	1.1685	0.26121	0.679037	-5.44858	Enriched
Rasgrf2	1289.68	3596.3	4322.98	5373.26	5602.68	2994.98	3483.23	14668.7	0.747885	11.9234	1.16789	0.261447	0.679037	-5.44923	Enriched
Pin1	1029.75	4738.93	5659.24	6635.5	6494.64	6550.11	5963.28	3984.3	0.6156	12.1059	1.16783	0.261471	0.679037	-5.4493	Enriched
Rad23b	254.344	254.344	3002.95	4888.67	2960.68	2625.47	2777.12	1100.55	1.15889	10.9128	1.16775	0.261503	0.679037	-5.44939	Enriched
Tsc1	254.344	614.968	1034.13	1403.51	1172.27	1991.12	1472.87	522.165	0.744614	9.96149	1.16711	0.261751	0.679037	-5.45007	Enriched
Atp5po	31527.8	32131.3	46343.9	30986.3	41447.4	37942	33148.2	92316.6	0.431486	15.1799	1.16711	0.261755	0.679037	-5.45009	Enriched
Armc10	3894.46	2789.69	3890.26	4990.53	4963.56	3520.74	9797.06	6022.85	0.572251	12.0793	1.1667	0.261913	0.679037	-5.45052	Enriched
Map4k5	2609.78	1050.33	1476.77	1899.22	3032.93	1922.5	2807.02	1975.54	0.517794	11.0041	1.16583	0.262255	0.679037	-5.45146	Enriched
Copb1	1543.57	1430.97	1689.92	3389.36	4102.41	4385.56	5185.6	1958	0.962593	11.5626	1.16495	0.262601	0.679037	-5.45242	Enriched
Shtn1	3834.17	3646.89	4511.63	3678.37	7762.93	3008.42	7169.76	6990.43	0.583551	11.9082	1.16405	0.262952	0.679037	-5.45338	Enriched
Rab11fip2	1756.72	2690.09	2603.69	4192.57	2011.01	4406.89	3750.74	6820.78	0.533811	12.0668	1.16398	0.262982	0.679037	-5.45346	Enriched
Ctbp1	24634.9	3591.44	6054.94	5343.69	14080.7	12163.1	10659.1	8498.56	0.609432	13.0939	1.16336	0.263224	0.679037	-5.45413	Enriched
Tmem43	1317.8	1679.91	2434.7	1475.62	2371.61	3724.11	2532.9	3538.94	0.828434	11.1157	1.16289	0.26341	0.679037	-5.45464	Enriched
Cul4a	669.232	1087.76	790.932	1251.63	3046.89	4180.43	2097.54	306.632	0.87666	10.3062	1.16271	0.263478	0.679037	-5.45483	Enriched
Sar1a	945.567	561.325	15.1367	312.947	310.787	489.586	1200.94	807.899	1.44632	7.83735	1.1603	0.264426	0.679892	-5.45742	Enriched
Sar1b	945.567	561.325	15.1367	312.947	310.787	489.586	1200.94	807.899	1.44632	7.83735	1.1603	0.264426	0.679892	-5.45742	Enriched
Exoc8	4919.44	6281.89	6571.01	2619.33	8153.58	7724.33	7558.92	8916.34	0.748974	11.7791	1.15968	0.264672	0.679892	-5.45809	Enriched
Slc27a1	530.141	7558.92	13344.8	9180.7	8563.75	9528.04	9988.23	7704.72	0.918608	12.5909	1.15918	0.264871	0.679892	-5.45863	Enriched
Vkorc1	1139.18	3834.17	1116.35	2181.73	2706.48	2559.94	6071.58	2101.52	0.76332	10.4114	1.15816	0.265271	0.680086	-5.45972	Enriched
Hspa9	46343.9	24935.8	26634.5	16596.8	29090.8	34755.7	24935.8	143649	0.706409	15.1445	1.15672	0.265841	0.68111	-5.46127	Enriched
Epha4	4783.4	5847.14	5885.51	4893.06	7724.33	6148.5	8605.85	8166.48	0.51267	12.5212	1.15609	0.266091	0.681315	-5.46194	Enriched
Smarce1	569.988	676.226	0	608.49	306.632	324.694	791.47	897.975	2.06063	8.10978	1.15249	0.267519	0.683565	-5.4658	Enriched
Asns	1408.74	2288.83	2887.79	5766.9	5682.4	3286.89	2640.42	4192.57	0.486056	11.642	1.15207	0.267687	0.683565	-5.46625	Enriched
Dyrk1a	1381.41	2183.67	1810.48	2758.3	2047.42	2384.35	4919.44	3170.51	0.584152	11.2659	1.15173	0.267824	0.683565	-5.46662	Enriched
Unc5c	1159.63	363.409	0	32.8832	654.804	13.3956	509.877	746.432	1.99368	7.52931	1.14888	0.268962	0.684723	-5.46966	Enriched
Erc2	45896	187956	19696.7	219096	249923	192483	170596	120082	1.18158	15.749	1.14838	0.269158	0.684788	-5.47019	Enriched
Clta	5100.5	3877.81	11536.2	7297.84	17484.6	21552.7	5902.6	9192.27	0.904427	13.4389	1.14523	0.270422	0.685769	-5.47355	Enriched
Ccn2	2834.05	2075.23	1436.4	1497.29	3720.51	1782.1	2812.51	2875.88	0.520758	10.787	1.14427	0.270806	0.685769	-5.47457	Enriched
Vasp	4171.94	5675.8	4262.22	8916.34	12433	3422.25	13864.6	9278.07	0.651078	12.3138	1.14357	0.271086	0.685769	-5.47531	Enriched
Aco2	32070.7	66799.4	68724.5	34089.8	75790.3	79531	51487.8	79019.6	0.572168	15.7646	1.14257	0.271489	0.686355	-5.47638	Enriched
Arf2	254.344	33.4087	0	283.565	1182.08	13.3956	1111.14	57.0106	2.19491	7.06758	1.13882	0.273	0.68902	-5.48035	Enriched
Ptk2b	254.344	885.834	177.277	238.881	1206.45	2186.53	170.879	268.164	0.914361	9.17904	1.13867	0.27306	0.68902	-5.48051	Enriched
Ephb1	1251.63	713.022	4339.23	3758.99	2329.64	2286.15	5659.24	4589.82	0.811596	10.3888	1.13601	0.274139	0.690871	-5.48333	Enriched
Fam126b	688.087	815.383	552.136	954.84	1283.09	445.27	1262.32	1868.87	0.546567	9.73666	1.13525	0.274444	0.691204	-5.48412	Enriched
Epn2	254.344	1953.71	3030.56	1969.24	2446.17	2206.45	1326.49	3196.42	0.735799	11.0764	1.13211	0.275722	0.691811	-5.48744	Enriched
Saraf	254.344	1060.49	1217.59	270.187	804.869	1558.33	703.724	1475.62	0.966948	8.92114	1.12984	0.276646	0.693261	-5.48983	Enriched
Psmc5	6093.96	5711.75	12189.7	9418.67	10858.9	12131.1	13538.5	6883.88	0.404758	13.071	1.12668	0.277937	0.69478	-5.49315	Enriched
Abhd16a	948.709	302.682	604.872	328.138	586.858	31938.4	189.64	1083.45	1.51916	9.59019	1.12603	0.278203	0.69478	-5.49384	Enriched
Rras2	8623.25	9439.44	4990.53	12409.3	16347.4	9797.06	20943.4	6029.85	0.501058	12.8779	1.12557	0.278393	0.69478	-5.49432	Enriched
Mff	4531.29	1628.99	1684.45	2649.18	2065.63	3739.43	3583.16	4303.24	0.463388	11.5254	1.12539	0.278467	0.69478	-5.49451	Enriched
Rufy2	731.658	3563.84	607.728	506.784	1913.7	6319.7	875.657	2260.63	1.22336	10.3655	1.12414	0.278979	0.695188	-5.49582	Enriched
Syt12	254.344	956.8	571.152	418.815	1052.91	952.03	539.446	1726.07	0.999072	9.15794	1.12267	0.279583	0.696261	-5.49736	Enriched
Ccdc177	8438.74	11912.7	16371.5	19912.5	13110.7	26891.4	18887.4	17177	0.450801	14.2019	1.11855	0.281281	0.698799	-5.50166	Enriched
Map4k4	2249.09	5009.45	2768.41	3956.83	5583.51	6143.43	3555.6	3762.3	0.473499	12.1105	1.11808	0.281475	0.698799	-5.50215	Enriched
Oxr1	1177.04	191.989	269.639	690.055	563.091	548.651	661.355	1265.59	0.653231	9.26392	1.1151	0.282707	0.699255	-5.50526	Enriched
Ccdc102a	559.775	416.804	567.392	1148.96	1281.68	904.444	718.037	2650.55	0.963473	9.38021	1.10734	0.28594	0.704496	-5.51331	Enriched
Cltc	91181.5	109266	130598	164306	200551	170596	157184	113482	0.378321	16.9882	1.10688	0.286134	0.704496	-5.51379	Enriched
Pak2	6986.82	4238.81	5467.98	1702.98	6765.09	9616.81	4370	8779.85	0.794333	12.0425	1.106	0.2865	0.704496	-5.5147	Enriched
Rgs14	767.991	650.153	1087.76	271.693	856.966	925.583	938.387	871.925	0.533141	9.8229	1.10593	0.28653	0.704496	-5.51477	Enriched
Tmed3	761.524	283.863	579.649	584.602	829.818	782.692	976.811	586.26	0.584935	9.49148	1.09985	0.289088	0.707603	-5.52105	Enriched
Fbxo22	254.344	775.788	1074.77	829.818	622.395	1080.1	879.902	1210.02	0.504981	9.55728	1.09688	0.29034	0.709364	-5.52409	Enriched
Dhodh	1039.81	776.659	542.016	412.475	547.053	2628.77	2815.72	1927.01	1.35715	9.47625	1.0966	0.29046	0.709364	-5.52438	Enriched
Far1	3762.3	2188.09	2454.54	2674.99	5047.64	3671.22	4455.86	5349.43	0.757447	11.9447	1.09646	0.290517	0.709364	-5.52452	Enriched
Atp2b4	17741.3	18834.2	11121.7	11861.1	23298	19736	16371.5	16424.5	0.371972	13.8859	1.09497	0.291149	0.710041	-5.52605	Enriched
Paics	7395	20025.3	6955.93	7671.74	11977.7	12850.5	14024.2	13894.7	0.481006	12.9082	1.09169	0.292542	0.712717	-5.52941	Enriched
Cacnb3	254.344	33.4087	925.583	1801.71	1144.26	18887.4	1050.33	57.0106	1.62255	9.49177	1.09155	0.292602	0.712717	-5.52956	Enriched
Lamtor5	254.344	1837.9	1009.63	272.509	1858.86	995.891	418.071	1234.76	0.721773	9.70113	1.09085	0.292899	0.713006	-5.53027	Enriched
Aldh2	5443.11	7003.6	7851.52	4275.08	6401.21	10457.6	7237.96	7893.09	0.394827	12.9015	1.09042	0.293082	0.713017	-5.53071	Enriched
Igfbp2	691.948	587.965	1158.96	319.785	819.133	1206.45	1344.73	449.472	0.495742	9.62364	1.08976	0.293364	0.713235	-5.53138	Enriched
Mark4	15259	3642.48	6672.9	14787	12212.7	6080.26	12131.1	36313.2	0.644035	13.4278	1.08835	0.293968	0.71387	-5.53283	Enriched
Mycbp2	9825.74	14006.7	12783.7	14006.7	15231.5	17484.6	27735.4	11441.3	0.444461	13.6602	1.0873	0.294414	0.713906	-5.53389	Enriched
Cops4	4551.73	7073.58	6454.11	5199.37	10265.4	6501.16	7815.85	7161.44	0.447346	12.318	1.08499	0.295401	0.715614	-5.53624	Enriched
Rap2c	567.392	575.231	717.32	287.228	998.112	330.427	1216.12	1019.97	0.65031	9.66051	1.08293	0.296287	0.716894	-5.53834	Enriched
Cep68	1689.92	1796.25	2186.53	2304.15	3787.06	6708.26	3920.66	1291.35	0.767829	11.536	1.07941	0.297801	0.71911	-5.54191	Enriched
Nrp1	1397.96	773.803	5840.12	3422.25	2872.12	4376.28	4099.29	4221.46	0.832148	11.4333	1.07741	0.298663	0.71911	-5.54393	Enriched
Arhgdia	16911.3	31527.8	24234	8324.75	23686.7	30986.3	28199.2	38401.6	0.721309	14.51	1.07733	0.298697	0.71911	-5.54401	Enriched
Ric8a	998.112	10473.2	3439.56	4381.38	4210.11	6232.09	1936.1	109266	1.28448	12.2358	1.07732	0.298702	0.71911	-5.54402	Enriched
Ppp2r1a	8688.47	4353.28	49682.1	44773.2	57853.6	43739.8	12558.6	28930.3	0.86239	14.0956	1.07685	0.298906	0.71911	-5.5445	Enriched
Naa10	2332.85	1800.46	2668.8	1126.06	2996.81	5277.11	1395.44	2789.69	0.571285	11.1245	1.07663	0.299	0.71911	-5.54472	Enriched
Naa11	2332.85	1800.46	2668.8	1126.06	2996.81	5277.11	1395.44	2789.69	0.571285	11.1245	1.07663	0.299	0.71911	-5.54472	Enriched
Naa12	2332.85	1800.46	2668.8	1126.06	2996.81	5277.11	1395.44	2789.69	0.571285	11.1245	1.07663	0.299	0.71911	-5.54472	Enriched
Coro7	3259.8	2680.15	2963.86	2537.08	3386.47	4297.75	4175.69	3943.17	0.466607	11.7643	1.07516	0.299635	0.720061	-5.5462	Enriched

## Sheet: PFF Rab5 Co-IP
				Mass Spectrometry-Based Identification of Rab5-Associated Proteins in PFF-Treated Neurons
	Row.names	PffIg1	PffIg2	PffIg3	PffIg4	PffR5IP1	PffR5IP2	PffR5IP3	PffR5IP4	logFC	AveExpr	t	P.Value	adj.P.Val	B	sig
Kif1a	Kif1a	7450.73	16152.1	9192.27	9046.85	30744.4	41937.1	63577.2	65172.3	2.26492	14.4832	6.1422	2.0611e-05	0.027495	2.87796	Enriched
Rhob	Rhob	18479.3	15064	23298	23901.4	58183.1	65785.5	59746.5	62594.6	1.63219	15.2771	5.29767	9.57375e-05	0.057706	1.54185	Enriched
Cfl1	Cfl1	40095.5	37341.2	56640	20347	111774	100151	116292	172536	1.75604	16.2863	4.81301	0.000241117	0.068766	0.723283	Enriched
Uros	Uros	632.921	976.129	773.803	695.052	1792.05	3174.55	3256.24	2537.08	1.78466	10.7959	4.79152	0.000251367	0.068766	0.686175	Enriched
Krt19	Krt19	1516.77	2005.23	1658.6	1019.97	12050.6	4004.43	10869	3671.22	2.13621	11.1568	4.71228	0.000293189	0.0733339	0.548858	Enriched
Tbc1d10a	Tbc1d10a	1273.43	992.562	1567.83	841.956	2872.12	3684.01	2465.18	3079.28	1.39647	11.1179	4.63792	0.000338967	0.0792931	0.419213	Enriched
Rab3c	Rab3c	5538.3	8315.16	5958.8	5111.07	27488.5	17262	25342.5	12835.8	1.69534	13.7683	4.61194	0.00035664	0.0792931	0.373754	Enriched
Arl8a	Arl8a	11506.5	11596.7	39297.5	53757.7	109266	73591.2	113482	91852	2.05392	15.4555	4.12867	0.000929288	0.169046	-0.486212	Enriched
Pfkp	Pfkp	7291.4	5396.01	7335.93	10355.2	26739.7	13864.6	24573.2	23998.8	1.54807	13.5321	4.05229	0.00108316	0.180616	-0.624259	Enriched
Slc27a4	Slc27a4	1582.94	1737.87	4196.34	1888.65	7161.44	4376.28	8268.64	6479.57	1.56629	11.9294	3.89276	0.0014936	0.213478	-0.914012	Enriched
Spryd4	Spryd4	451.93	189.804	202.482	117.685	794.709	713.022	720.59	425.058	1.59675	8.79606	3.85462	0.00161322	0.222624	-0.983523	Enriched
Gnas	Gnas	15259	12189.7	14194.8	12918.5	52735.3	30810.3	21698.7	51065.1	1.43044	14.6543	3.83532	0.00167741	0.223766	-1.01873	Enriched
Tubb1	Tubb1	3032.93	622.395	850.697	826.942	13379.3	12212.7	13219.5	1530.41	2.81915	12.2796	3.7711	0.0019102	0.229767	-1.13602	Enriched
Tiprl	Tiprl	931.781	189.804	1182.08	2930.45	3671.22	4185.52	5894.71	5241.4	2.39709	11.4645	3.77	0.00191447	0.229767	-1.13804	Enriched
Fabp5	Fabp5	27354.1	34367.9	32131.3	51354.2	136741	53757.7	93149.1	106072	1.38725	15.8079	3.75415	0.00197694	0.229767	-1.16702	Enriched
Fscn1	Fscn1	11768.8	23418.4	26634.5	33260.7	66799.4	52735.3	89488	91181.5	1.71978	15.3894	3.72405	0.00210128	0.229767	-1.22207	Enriched
Rap1b	Rap1b	599.578	825.881	769.589	2485.71	5653.99	4010.38	2095.11	2924.3	1.79787	10.8403	3.68207	0.00228797	0.229767	-1.2989	Enriched
Rab5a	Rab5a	16457.2	14977.6	55544.8	15418.8	47446.4	312918	662315	65785.5	2.89528	15.8858	3.68023	0.00229653	0.229767	-1.30227	Enriched
Hnrnph1	Hnrnph1	2830.78	1910.44	6250.21	3750.74	22742.9	6071.58	9192.27	22521.8	1.95389	12.7251	3.65888	0.00239822	0.232115	-1.34138	Enriched
Pdf	Pdf	525.101	547.053	423.655	726.618	2366.14	4278.63	1443.92	4175.69	2.35564	9.56109	3.62277	0.00258063	0.23472	-1.40754	Enriched
Rala	Rala	5296.16	6800.07	12492.7	12940.6	42677	13954.4	35947	24506.1	1.62327	13.8614	3.60007	0.00270238	0.240331	-1.44914	Enriched
Mapk8ip2	Mapk8ip2	1910.44	1373.47	1320.44	2279.88	3977.8	2843.62	11912.7	10755.4	1.87925	11.3802	3.5792	0.0028194	0.241132	-1.4874	Enriched
Uba1	Uba1	40956.9	51354.2	64686.1	45896	84498	110505	99331.4	157184	1.13628	16.3672	3.57702	0.00283188	0.241132	-1.49139	Enriched
Rab3a	Rab3a	18673.4	18380	22131.1	17840.1	51769.4	47045.1	33859.9	48494.9	1.22077	14.9739	3.55113	0.00298488	0.245145	-1.53887	Enriched
Ddx28	Ddx28	186.77	189.804	1414.72	117.685	905.99	5190.34	2107.85	3049.97	3.07426	9.99513	3.54513	0.00302148	0.245145	-1.54986	Enriched
Gnai3	Gnai3	6683.08	10152.4	12310.6	8324.75	14719.9	24732	23038	18060.6	1.11122	14.043	3.51224	0.00323039	0.253162	-1.61018	Enriched
Gars1	Gars1	6720.68	12608.5	14400.2	26302	38060.8	25604	38892.4	38401.6	1.37567	14.4347	3.50332	0.00328947	0.253162	-1.62653	Enriched
Cpsf6	Cpsf6	186.77	189.804	675.254	589.233	1944.54	9770.46	759.25	1648.29	2.67573	9.69571	3.47397	0.00349174	0.256574	-1.68036	Enriched
Hgf	Hgf	186.77	808.958	17.5075	117.685	1939.31	830.724	1294.2	796.378	3.07114	9.02686	3.47159	0.00350868	0.256574	-1.68473	Enriched
Atp9a	Atp9a	7583.9	6965.54	12700.6	11309.5	28497.6	19328.6	44773.2	22955.9	1.55523	14.088	3.46915	0.00352613	0.256574	-1.6892	Enriched
Rab3b	Rab3b	4226.09	3920.66	5894.71	1255.78	5588.51	14400.2	13399.5	8023.27	1.53473	12.8235	3.37873	0.00423782	0.25908	-1.85496	Enriched
Grip1	Grip1	3066.75	1825.49	2509.96	1207.56	7327.79	4415.5	3648.99	13493.2	1.63772	11.6599	3.37524	0.00426805	0.25908	-1.86136	Enriched
Pdgfra	Pdgfra	186.77	660.837	1667.44	1381.41	1557.16	10027.5	2329.64	8688.47	2.52715	11.073	3.36461	0.00436128	0.25908	-1.88084	Enriched
Rps15a	Rps15a	3834.17	3359.35	3648.99	2061.3	7791.78	7748.1	9394.02	10055	1.4695	12.095	3.35068	0.00448659	0.25908	-1.90636	Enriched
Lyst	Lyst	186.77	189.804	553.344	433.055	1229.16	649.471	1352.14	502.419	1.49563	9.12317	3.35012	0.00449167	0.25908	-1.90738	Enriched
Pcdhgc4	Pcdhgc4	867.143	1178.51	1384.33	1159.63	1796.25	3338.89	2720.25	2006.94	1.07906	10.5967	3.34724	0.00451813	0.25908	-1.91267	Enriched
Srm	Srm	3992.18	6813.4	7558.92	5405.5	11623.2	11371.7	13954.4	17136.7	1.20731	13.2683	3.34577	0.00453164	0.25908	-1.91536	Enriched
Aplp2	Aplp2	1673.93	1434.83	1870.93	2482.98	2740.4	6416.76	4185.52	3652.12	1.14717	11.7555	3.33113	0.00466847	0.25908	-1.94216	Enriched
Grb2	Grb2	583.936	589.233	263.855	507.705	670.371	977.519	2281.7	2803.26	1.62458	9.84575	3.3284	0.0046945	0.25908	-1.94717	Enriched
Rab6b	Rab6b	8755.6	2130.25	7211.9	6827.48	18160.7	17605.5	18479.3	18991.6	1.73298	13.4197	3.30997	0.00487374	0.25908	-1.98092	Enriched
Epn1	Epn1	186.77	1018.55	767.346	907.369	1752.14	2240.98	2762.89	1436.4	1.71718	10.6168	3.30627	0.00491054	0.25908	-1.98769	Enriched
Arhgdia	Arhgdia	4202.05	5307.46	14494.3	43162.5	116292	38060.8	37744.2	38664.1	2.21352	14.51	3.30608	0.00491245	0.25908	-1.98804	Enriched
Grm3	Grm3	624.901	189.804	2017.78	1340.7	6064.1	2017.78	2508.09	9861.68	2.46786	10.582	3.30437	0.00492947	0.25908	-1.99116	Enriched
Fasn	Fasn	15724	23089.1	17741.3	8983.95	40518.7	29090.8	33583.6	35351.6	1.14894	14.685	3.29348	0.00503981	0.25908	-2.01109	Enriched
Rps16	Rps16	19979.4	19979.4	40676.2	130598	146010	104836	127639	150483	1.77879	16.0035	3.29152	0.00505994	0.25908	-2.01468	Enriched
Mpp1	Mpp1	186.77	189.804	614.968	117.685	714.001	1059.59	846.947	1006.91	1.98774	9.21863	3.27763	0.00520477	0.25908	-2.04009	Enriched
Ctps2	Ctps2	186.77	189.804	189.64	117.685	6148.5	553.977	3342.76	639.291	3.28447	9.30596	3.26898	0.00529716	0.25908	-2.05593	Enriched
Septin8	Septin8	186.77	531.086	846.947	960.359	3008.42	3278.82	1667.44	2226.82	2.20382	9.7784	3.2652	0.00533792	0.25908	-2.06283	Enriched
Ncan	Ncan	2807.02	3326.11	5588.51	3032.93	14006.7	4545.1	8746.16	13846.5	1.40135	12.1831	3.25892	0.00540652	0.25908	-2.07432	Enriched
Nudt10	Nudt10	411.86	432.174	806.037	2782.55	3744.43	1367.64	3288.21	3665.94	1.81645	10.5568	3.24117	0.00560503	0.25908	-2.10677	Enriched
Nudt11	Nudt11	411.86	432.174	806.037	2782.55	3744.43	1367.64	3288.21	3665.94	1.81645	10.5568	3.24117	0.00560503	0.25908	-2.10677	Enriched
Igkv17-121	Igkv17-121	2433.67	1608.69	3669.32	2799.68	5740.87	9171.47	10803	9142.82	1.75323	11.9525	3.24009	0.00561734	0.25908	-2.10874	Enriched
Igkv17-127	Igkv17-127	2433.67	1608.69	3669.32	2799.68	5740.87	9171.47	10803	9142.82	1.75323	11.9525	3.24009	0.00561734	0.25908	-2.10874	Enriched
Cnrip1	Cnrip1	16650.3	11341.8	18584.3	22469.4	45142.7	41628.1	36313.2	32550.6	1.20395	14.6942	3.237	0.00565273	0.25908	-2.11439	Enriched
Vcpip1	Vcpip1	3256.24	4125.27	4859.29	4589.82	10587.9	12558.6	9026.13	6022.85	1.14797	12.7058	3.23316	0.00569691	0.25908	-2.1214	Enriched
Eif5a	Eif5a	5958.8	5509.55	9680.62	10550.4	57853.6	9734.76	30660.4	29090.8	1.80662	13.6154	3.21635	0.00589482	0.263451	-2.15212	Enriched
Spast	Spast	1210.02	1067.62	1543.57	2476.4	2524.44	3386.47	4608.28	4972.65	1.3269	11.2147	3.20441	0.00603952	0.263451	-2.17393	Enriched
Cacng8	Cacng8	1023.02	189.804	1737.87	1169.89	5100.5	1175.88	8474.74	9650.98	2.56747	10.7465	3.20337	0.00605217	0.263451	-2.17581	Enriched
Akt1	Akt1	542.016	885.114	2765.14	656.237	5798.21	2057.65	6401.21	5527.89	2.22903	10.9389	3.20304	0.00605633	0.263451	-2.17643	Enriched
Amph	Amph	564.722	1188.88	5665.61	3775.21	10617.3	4167.99	12163.1	8916.34	2.09523	11.655	3.1812	0.00633078	0.26953	-2.21628	Enriched
Snx6	Snx6	1639.17	399.417	1118.34	3664.46	5358.01	5558.14	5490.18	5503.83	2.09615	11.5614	3.16768	0.00650686	0.271418	-2.24093	Enriched
Vps35	Vps35	7051.79	1333.55	3517.12	6513.06	13219.5	8846.68	14514.1	9323.79	1.54941	12.9296	3.11332	0.0072653	0.286191	-2.33997	Enriched
Cacnb4	Cacnb4	502.419	189.804	776.659	451.265	2360.26	692.736	976.811	1878.64	1.61941	9.29054	3.11296	0.00727059	0.286191	-2.34062	Enriched
Prdx1	Prdx1	3450.28	3101.76	4551.73	7724.33	14155.3	8205.51	15589.3	12163.1	1.46757	13.1176	3.11136	0.00729423	0.286191	-2.34354	Enriched
Kif5b	Kif5b	21976.4	19267.1	18272	14758.2	34367.9	31186.7	29244.3	38892.4	0.854063	14.6738	3.09277	0.00757413	0.294288	-2.37734	Enriched
Gna11	Gna11	12492.7	15589.3	25604	11659.5	31527.8	37111.5	34755.7	27855	1.07099	14.6878	3.06533	0.0080069	0.302454	-2.42719	Enriched
Immt	Immt	33859.9	25604	31634.5	28763.6	45896	54894.4	49051.5	66444.7	0.844927	15.3177	3.05718	0.00814013	0.302454	-2.44199	Enriched
Sec23a	Sec23a	1973.74	2702.57	1947.93	2183.67	6434.75	5291.4	4701.54	2987.1	1.09902	12.0352	3.052	0.00822583	0.302454	-2.45139	Enriched
Ak5	Ak5	1321.66	1036.31	1471.32	897.428	1476.77	2981.67	3366.14	2154.68	1.03496	10.9642	3.02489	0.00868952	0.302454	-2.50054	Enriched
Arl2	Arl2	554.969	1154.52	2117.24	706.44	2786.9	3613.95	1262.32	5052.68	1.51564	10.6916	3.02416	0.00870235	0.302454	-2.50187	Enriched
Cyp46a1	Cyp46a1	186.77	189.804	304.75	759.853	1000.54	597.767	646.961	1035.25	1.39858	9.28893	3.02385	0.00870788	0.302454	-2.50243	Enriched
Ddx6	Ddx6	4586.15	3648.99	5933.06	3951.93	10504.7	6928.97	10169.4	8746.16	1.01091	12.6461	3.01782	0.0088146	0.302454	-2.51335	Enriched
Etfa	Etfa	3664.46	2556.96	1823.22	3402.79	8746.16	29321.8	12998	2752.74	1.82527	13.0949	3.01725	0.00882488	0.302454	-2.51439	Enriched
Tufm	Tufm	15817.1	20507	17452.2	6903.2	28930.3	31415.8	41447.4	34755.7	1.26649	14.5427	2.98997	0.00932492	0.314892	-2.56376	Enriched
Eml1	Eml1	1074.77	6996.64	4130.43	976.811	11768.8	13168.2	4207.63	10457.6	1.9524	11.4373	2.98793	0.00936335	0.314892	-2.56744	Enriched
Vps25	Vps25	552.732	998.112	1963.39	2045.34	2743.03	2316.43	5933.06	4579.49	1.57006	10.9037	2.97141	0.00968103	0.318466	-2.59731	Enriched
C1qc	C1qc	883.485	1157.63	706.44	449.472	2992.59	821.171	2253.28	2534.88	1.35726	10.574	2.96193	0.00986804	0.321072	-2.61443	Enriched
Rack1	Rack1	12541.9	14400.2	16724	13978	39297.5	17062.5	32550.6	30095.8	0.989852	14.4244	2.9409	0.0102956	0.32969	-2.65237	Enriched
Cdc42se2	Cdc42se2	1584.46	1934.34	1305.13	538.04	3132.16	2154.68	3546.35	2657.29	1.22044	11.211	2.9408	0.0102977	0.32969	-2.65255	Enriched
Cltc	Cltc	103542	77035.9	106072	67650.2	168297	152293	132229	262916	0.990107	16.9882	2.89682	0.0112513	0.349053	-2.7317	Enriched
Nans	Nans	3006.64	2963.86	2944.57	4868.53	4963.56	6501.16	6375.64	6391.03	0.840682	12.3492	2.88706	0.0114745	0.353239	-2.74925	Enriched
Fabp7	Fabp7	66444.7	56248.9	66799.4	56875.3	121689	114371	87139.7	109266	0.805556	16.3226	2.87707	0.0117075	0.35766	-2.76719	Enriched
Ak1	Ak1	5157.79	5687.75	12131.1	13140	20025.3	18584.3	26118.5	13468.9	1.20169	13.5741	2.87106	0.0118498	0.359264	-2.77797	Enriched
Dctn2	Dctn2	4658.85	3419.92	5766.9	8719.04	14568.9	7496.33	11161.6	9970.52	0.980666	12.8946	2.84924	0.0123809	0.370161	-2.81708	Enriched
Nob1	Nob1	186.77	189.804	635.636	117.685	1087.76	1113.72	667.133	748.771	1.95278	8.39821	2.8487	0.0123942	0.370161	-2.81804	Enriched
Ap1s2	Ap1s2	186.77	189.804	728.254	117.685	992.11	697.887	1726.07	557.56	1.93859	9.13093	2.83745	0.0126774	0.373548	-2.83819	Enriched
Rcn2	Rcn2	1796.25	2465.18	5602.68	17136.7	49324.8	10392.3	14349.2	27075.1	2.21756	12.9841	2.82578	0.0129777	0.373548	-2.85905	Enriched
Lcmt1	Lcmt1	1975.54	1183.37	2075.23	1564.8	3282.2	2992.59	3621.55	6464.52	1.2297	11.2476	2.82505	0.0129966	0.373548	-2.86035	Enriched
Hsp90aa1	Hsp90aa1	29553.3	27559.2	56248.9	39115	148533	49870.8	64686.1	68293.1	1.04766	15.8485	2.81929	0.0131477	0.373548	-2.87066	Enriched
Dazap1	Dazap1	186.77	589.989	203.153	640.758	2666.32	530.496	1211.41	1199.17	1.78714	9.60405	2.8099	0.0133974	0.373548	-2.88741	Enriched
Gstm1	Gstm1	3853.65	1480.79	6429.7	4595.2	27633.9	4065.71	12964.3	12114.3	1.67707	12.2918	2.80605	0.0135013	0.373548	-2.89429	Enriched
Cct3	Cct3	8586.13	10998.4	23998.8	15231.5	32921.2	20322.2	37341.2	32921.2	1.14355	14.4707	2.79533	0.0137944	0.373548	-2.91342	Enriched
Gsk3a	Gsk3a	3517.12	3087.23	3655.24	2852.82	18406.2	4837.62	4099.29	14319.1	1.38191	12.3503	2.78796	0.0139994	0.373548	-2.92654	Enriched
Stx5	Stx5	1702.98	744.298	1758.14	3909.38	2843.62	5943.14	4629.8	5220.41	1.38711	11.2265	2.77887	0.0142564	0.373548	-2.94273	Enriched
Mrps12	Mrps12	186.77	189.804	17.5075	306.632	1406.02	196.487	1883.83	3461.92	3.27954	8.70412	2.77818	0.014276	0.373548	-2.94395	Enriched
Tomm70	Tomm70	1335.56	955.893	6375.64	4210.11	6672.9	4677.82	11623.2	7030.74	1.55392	12.1985	2.77007	0.0145095	0.373548	-2.95839	Enriched
Acot7	Acot7	13320.2	14514.1	24451.7	25795.3	41628.1	24096.5	43328.6	44148.6	0.993949	14.6548	2.76761	0.014581	0.373548	-2.96276	Enriched
Cryz	Cryz	1055.2	2186.53	3042.71	1291.35	4575.56	7713.14	4448.64	4863.23	1.59842	11.6039	2.76067	0.0147848	0.373548	-2.9751	Enriched
Commd10	Commd10	453.659	189.804	17.5075	117.685	858.198	960.359	621.833	264.569	2.37145	8.10198	2.76004	0.0148034	0.373548	-2.97622	Enriched
Guk1	Guk1	1137.69	2792.38	4881.83	3017.81	6893.4	6805.7	6250.21	9956.26	1.4903	12.0095	2.7287	0.0157594	0.386926	-3.03183	Enriched
Pfn2	Pfn2	16798.5	16596.8	20826	12523.3	44148.6	30416.3	18303	32131.3	0.860222	14.5965	2.71339	0.0162482	0.387304	-3.05894	Enriched
Krt42	Krt42	76256.2	103542	174816	58815.9	172536	161999	228530	222412	1.0323	16.8148	2.70201	0.0166207	0.387304	-3.07906	Enriched
Cyth3	Cyth3	781.499	437.917	398.007	1029.75	1782.1	1001.83	1035.25	2459.97	1.25318	9.54405	2.70083	0.0166598	0.387304	-3.08114	Enriched
Uchl1	Uchl1	63577.2	73591.2	93149.1	96760.1	305599	102389	152293	200551	1.12555	16.8423	2.69556	0.0168356	0.387304	-3.09046	Enriched
Cyp51a1	Cyp51a1	421.777	653.427	3402.79	3210.09	4437.34	2434.7	5814.03	5251.58	1.69267	11.146	2.69347	0.0169057	0.387304	-3.09414	Enriched
Fem1aa	Fem1aa	186.77	189.804	312.299	117.685	309.506	323.286	321.659	504.69	0.906102	8.35358	2.69028	0.0170133	0.387304	-3.09977	Enriched
Kif3b	Kif3b	1682.73	3617.45	17357.7	2537.08	12700.6	10791	18272	21552.7	1.913	12.8376	2.68954	0.0170383	0.387304	-3.10107	Enriched
Gad1	Gad1	3596.3	5558.14	3315.6	3700.53	8719.04	7065.83	6759.75	5814.03	0.825692	12.5714	2.68759	0.0171046	0.387304	-3.10451	Enriched
Rab23	Rab23	7425.63	5082.27	8045.05	7791.78	8268.64	14869.3	14261.7	16798.5	0.909455	13.2183	2.68686	0.0171296	0.387304	-3.10581	Enriched
Ccz1	Ccz1	1194.91	523.22	2050.75	1640.33	2615.72	2855.68	1916.14	3063.77	1.09469	10.8148	2.68301	0.0172612	0.388087	-3.11259	Enriched
Elmo2	Elmo2	3036.25	2272.74	2022.48	4653.68	6454.11	7335.93	9465.36	3861.02	1.18361	12.0972	2.67241	0.0176289	0.391948	-3.13127	Enriched
Kazn	Kazn	186.77	189.804	1393.65	1409.81	39882.2	963.709	1576.8	2029.38	2.69298	10.023	2.66354	0.0179425	0.394268	-3.14689	Enriched
Rab35	Rab35	2209.11	4664.35	9601.21	8678.09	13140	10344.7	23857.3	16990.3	1.50077	13.2558	2.66057	0.0180487	0.394268	-3.15212	Enriched
Gdap1	Gdap1	11709.1	9797.06	16424.5	7802.24	17357.7	25160.9	23901.4	21976.4	0.990916	14.0876	2.65565	0.0182258	0.394268	-3.16076	Enriched
Ostc	Ostc	186.77	189.804	750.84	117.685	1147.36	6955.93	1254.43	2852.82	3.28205	10.0777	2.63641	0.0189351	0.401422	-3.19455	Enriched
Adk	Adk	710.804	681.016	995.891	1472.87	2860.96	968.876	2459.97	3940	1.30953	10.6906	2.63324	0.0190544	0.401422	-3.20011	Enriched
Mtpn	Mtpn	15019	12688.7	11686	12541.9	19696.7	31316.9	22806.8	17741.3	0.78985	14.1723	2.63315	0.019058	0.401422	-3.20028	Enriched
Atp1b1	Atp1b1	30986.3	28377.8	24096.5	5847.14	51065.1	62594.6	39297.5	34929.8	1.2865	15.2661	2.60323	0.0202214	0.41203	-3.25265	Enriched
Rps12	Rps12	4881.83	13926.3	6472.88	7179.28	20882.5	13846.5	17565.8	19328.6	1.23928	13.5087	2.60244	0.020253	0.41203	-3.25403	Enriched
Ddx39b	Ddx39b	575.231	5814.03	3412.78	4687.1	9455.06	11296	9439.44	5047.64	1.64224	12.7543	2.60171	0.0202823	0.41203	-3.25531	Enriched
Gipc1	Gipc1	13978	3964.59	2706.48	6635.5	19216.2	14024.2	16489.4	34367.9	1.81519	13.1441	2.59531	0.0205405	0.412833	-3.26648	Enriched
Acp1	Acp1	7138.08	7990.63	8964.11	3455.32	8948.82	14568.9	13468.9	12284.4	0.902384	13.2701	2.59389	0.0205983	0.412833	-3.26896	Enriched
Slc25a5	Slc25a5	5456.29	3902.25	5246.84	14606.9	19979.4	14049.1	13846.5	12608.5	1.22694	13.3979	2.57319	0.0214577	0.419535	-3.30504	Enriched
Vars1	Vars1	2702.57	5682.4	3843.04	5076.15	6765.09	7967.19	10211.1	7558.92	0.948721	12.6445	2.57208	0.0215048	0.419535	-3.30697	Enriched
Ccdc28b	Ccdc28b	1320.44	1239.13	1770.69	2418.57	3815.41	2815.72	5105.81	2783.28	1.11087	11.1858	2.56754	0.0216982	0.419535	-3.31486	Enriched
Hnrnph2	Hnrnph2	2789.69	2850.52	4489.83	555.641	7748.1	3544.76	4308.67	13654.2	1.58623	11.9208	2.56419	0.0218423	0.419535	-3.3207	Enriched
Wdr1	Wdr1	20347	17658.2	17840.1	8498.56	36313.2	32070.7	20826	29701	0.931222	14.5512	2.55633	0.0221833	0.419973	-3.33436	Enriched
Fam171a2	Fam171a2	6171.09	7604.84	4687.1	3480.48	13344.8	12783.7	6171.09	11659.5	1.0006	12.8382	2.55486	0.0222475	0.419973	-3.3369	Enriched
Pak3	Pak3	186.77	189.804	17.5075	418.815	1633.04	601.267	1026.13	682.792	2.81947	9.09304	2.54823	0.0225402	0.423442	-3.34842	Enriched
Cadm3	Cadm3	1135.87	634.277	2192.42	2362.67	12339.9	1640.33	3335.19	4589.82	1.59311	11.2385	2.54592	0.0226428	0.423442	-3.35242	Enriched
Flot2	Flot2	5208.81	4444.73	15458.6	13379.3	13756.1	21976.4	20943.4	24096.5	1.24831	13.5007	2.5384	0.0229809	0.424176	-3.36547	Enriched
Diras2	Diras2	2107.85	3374.09	3569.95	2984.23	9220.69	4367.09	5711.75	7271.87	1.1158	12.1379	2.53638	0.0230721	0.424176	-3.36896	Enriched
Dynlt1	Dynlt1	1920.79	4549.89	6648.96	3880.67	10659.1	5379.7	11214	7083.13	1.08382	12.6813	2.53407	0.0231774	0.424176	-3.37297	Enriched
Ppil1	Ppil1	949.71	1445.4	1326.49	1026.13	2672.81	1772.44	1896.08	2346.98	0.873448	10.7364	2.52855	0.0234303	0.426218	-3.38252	Enriched
Mrpl16	Mrpl16	2065.63	2537.08	2875.88	30986.3	50493.9	5937.23	14471.4	116292	2.51896	13.1865	2.51812	0.0239157	0.430372	-3.40056	Enriched
Rab14	Rab14	18584.3	19383.3	24732	20025.3	35351.6	36435.2	59205.4	60961.8	1.17587	15.252	2.51716	0.0239606	0.430372	-3.40221	Enriched
Nos1	Nos1	3207.2	3192.55	5291.4	4149.36	4743.5	10869	10617.3	7227.75	1.03417	12.4127	2.51527	0.0240498	0.430372	-3.40548	Enriched
Ankrd46	Ankrd46	2855.68	1594.97	1289.68	6382.6	15689.8	3563.84	5100.5	5976.59	1.37622	11.9603	2.51114	0.0242456	0.431249	-3.41261	Enriched
Tmem43	Tmem43	186.77	1316.15	2394.58	3330.17	5682.4	1768.86	4772.94	5766.9	1.78319	11.1157	2.50309	0.0246319	0.433236	-3.42651	Enriched
Eci2	Eci2	439.494	804.42	408.658	2192.42	2530.28	2107.85	1765.72	1645.03	1.40143	10.5584	2.50257	0.0246569	0.433236	-3.4274	Enriched
Sh3glb1	Sh3glb1	895.339	1025.46	2087.44	1534.27	5462.65	2137.96	2582.58	4952.24	1.41595	11.0044	2.50205	0.0246821	0.433236	-3.4283	Enriched
Lrrn2	Lrrn2	186.77	189.804	656.237	677.001	1803.41	807.514	679.336	776.659	1.39884	9.39073	2.49615	0.0249693	0.435223	-3.43846	Enriched
Pfkl	Pfkl	2714.37	2352.62	20988.5	16058.1	14494.3	18887.4	29996.5	36155.5	1.77674	13.8051	2.49379	0.0250853	0.435223	-3.44253	Enriched
Ndufa5	Ndufa5	977.519	1564.8	2005.23	1045.06	1558.33	3317.86	3059.26	2443.76	0.897487	10.713	2.48644	0.0254493	0.435223	-3.45519	Enriched
Ndufv3	Ndufv3	186.77	189.804	496.508	2519.56	3139.06	2022.48	2313.89	745.336	1.98318	10.298	2.47981	0.0257817	0.435223	-3.46658	Enriched
Abcf3	Abcf3	780.83	2003.33	945.92	1355.35	2910.83	1639.17	1920.79	2770.71	0.914977	10.5905	2.47974	0.0257851	0.435223	-3.4667	Enriched
Rab33a	Rab33a	1208.9	651.434	855.753	1608.04	1381.41	2097.54	2530.28	2566.42	1.0287	10.405	2.47785	0.0258807	0.435223	-3.46994	Enriched
Camkk1	Camkk1	1239.13	1024.5	1012.96	2352.62	5386.43	2549.03	2999.6	2603.69	1.28619	10.9873	2.46855	0.0263564	0.435223	-3.48592	Enriched
Rps6	Rps6	6064.1	7436.03	20445	10432	35636.6	11054	29815.2	17099	1.09596	13.7189	2.46852	0.0263577	0.435223	-3.48597	Enriched
Krt16	Krt16	54376.1	49870.8	68724.5	20882.5	86586.4	125776	146010	92316.6	1.30928	15.9137	2.4602	0.02679	0.435637	-3.50024	Enriched
Psmc5	Psmc5	5013.66	4264.92	7663.04	7704.72	11161.6	9813.63	11141.8	11932.7	0.881876	13.071	2.45478	0.0270751	0.435637	-3.50952	Enriched
Dars1	Dars1	6071.58	4683.44	3158.37	3383.32	9749.82	7416.78	6813.4	7092.5	0.880727	12.9432	2.44226	0.0277452	0.44062	-3.53094	Enriched
Dnaaf9	Dnaaf9	1127.15	590.903	812.178	532.282	1421.22	849.896	1656.57	8268.64	1.46002	10.059	2.43142	0.0283378	0.441549	-3.54944	Enriched
Dner	Dner	13756.1	3947.98	3815.41	2556.96	10842.5	19650.1	8195.38	8217.37	1.18958	13.0364	2.43032	0.028399	0.441549	-3.55133	Enriched
Sars1	Sars1	4551.73	2789.69	2615.72	855.753	5031.68	5697.87	2927.73	19082.1	1.45361	12.0994	2.4267	0.0285997	0.441549	-3.5575	Enriched
Pgrmc1	Pgrmc1	5523.29	6444.94	22065.5	9314.45	34614	19526.2	14639.1	23242.8	1.24344	14.0838	2.42515	0.0286864	0.441549	-3.56014	Enriched
Arfgef3	Arfgef3	5807.88	5627.57	6759.75	5958.8	9560.03	8315.16	9248.94	11201.6	0.661202	12.9599	2.41662	0.0291665	0.442688	-3.57466	Enriched
Numbl	Numbl	2154.68	1975.54	3877.81	2266.25	3825	2976.97	6276.57	5532.86	0.850244	11.8903	2.41062	0.029509	0.442688	-3.58487	Enriched
Nbea	Nbea	13399.5	18443.2	14378.4	6109.13	27559.2	22065.5	17605.5	27234	0.936819	14.3057	2.41059	0.0295109	0.442688	-3.58493	Enriched
Psmd2	Psmd2	7648.78	18584.3	35805.1	33940.7	70680.9	27735.4	65785.5	50727.5	1.3107	14.6432	2.40761	0.0296822	0.442688	-3.58999	Enriched
Atxn10	Atxn10	5474.24	9661.14	7227.75	10489.5	15064	12266.1	12980.4	16347.4	0.822319	13.4878	2.40739	0.0296949	0.442688	-3.59036	Enriched
Nexn	Nexn	1749.8	1888.65	4202.05	2323.71	4531.29	10123.6	2344.68	10027.5	1.26536	11.7064	2.40328	0.0299332	0.442688	-3.59735	Enriched
Nup93	Nup93	578.933	1190.31	263.104	825.881	4221.46	532.942	1046.14	18207.2	2.03859	9.8082	2.40181	0.0300191	0.442688	-3.59985	Enriched
Pycr2	Pycr2	3700.53	724.864	4979.64	5339.1	17177	8136.69	10998.4	4327.65	1.63532	12.5255	2.40104	0.0300642	0.442688	-3.60116	Enriched
Cand1	Cand1	15458.6	10284.7	32921.2	19650.1	36593.3	50493.9	79019.6	36724.2	1.42599	14.5783	2.40009	0.0301195	0.442688	-3.60277	Enriched
Napa	Napa	3380.68	2752.74	6501.16	2238.31	8856.55	7219.84	6423.66	5277.11	0.999902	12.4274	2.39907	0.0301794	0.442688	-3.6045	Enriched
Bmpr2	Bmpr2	1378.87	2253.28	1744.94	1905.19	3503.55	3002.95	2968.75	4478.76	0.939491	11.5276	2.39874	0.0301984	0.442688	-3.60505	Enriched
Pea15	Pea15	1230.8	1892.69	3276.4	3419.92	8205.51	2850.52	3292.74	5894.71	1.02975	11.5256	2.39137	0.030634	0.443758	-3.61756	Enriched
Irgq	Irgq	2497.47	3553.67	4701.54	923.692	5700.96	5894.71	3964.59	6093.96	1.09876	12.0579	2.38777	0.0308486	0.443758	-3.62366	Enriched
Pcca	Pcca	1670.75	2921.62	2201.45	4322.98	5937.23	3253.79	4979.64	19912.5	1.34113	11.9832	2.38557	0.0309808	0.443758	-3.62739	Enriched
Kiaa1109	Kiaa1109	2428.27	1395.44	236.063	1829.78	4783.4	1449.37	2690.09	4645.98	1.47029	10.8373	2.38446	0.0310476	0.443758	-3.62927	Enriched
Gria2	Gria2	5082.27	4069.27	6143.43	7416.78	14436.4	7683.31	13140	7841.03	0.899935	12.9079	2.37965	0.0313387	0.446045	-3.63741	Enriched
Scn3b	Scn3b	617.145	1335.56	685.342	3237.41	2994.98	5137.27	1653.12	3066.75	1.35268	11.0743	2.37494	0.0316262	0.446045	-3.64538	Enriched
Krt79	Krt79	3929.55	4841.86	569.208	991.28	197200	33859.9	652.98	102389	3.83534	12.17	2.35289	0.0330053	0.451136	-3.68258	Enriched
Nras	Nras	2958.22	3853.65	5807.88	1672.59	7841.03	6843.53	15335.1	3469.22	1.17176	12.5857	2.34994	0.0331941	0.451136	-3.68755	Enriched
Mrpl22	Mrpl22	441.759	921.633	2171.19	570.552	1420.05	1186.76	2467.36	4077.68	1.26658	10.3941	2.34769	0.0333385	0.451136	-3.69133	Enriched
Ndufaf3	Ndufaf3	364.232	461.318	17.5075	117.685	284.576	1880.98	457.86	503.32	2.09736	9.03953	2.3455	0.0334801	0.451136	-3.69502	Enriched
Pgrmc2	Pgrmc2	4074.53	2912.61	4932.71	3770.43	8217.37	5738.22	6382.6	11912.7	1.00526	12.4727	2.33448	0.0341999	0.458684	-3.71353	Enriched
Atl1	Atl1	2971.09	1744.94	4254.45	1790.38	4525.01	3179.75	4531.29	23089.1	1.3128	12.0224	2.33331	0.034277	0.458684	-3.71549	Enriched
Nenf	Nenf	614.496	868.234	997.129	794.709	2084.98	1323.13	2921.62	2599.27	1.40661	10.3066	2.3316	0.0343903	0.458684	-3.71836	Enriched
Kifbp	Kifbp	2055.66	1406.02	3598.61	4171.94	5190.34	5026.92	5665.61	5538.3	1.0591	11.5053	2.31764	0.0353281	0.463557	-3.74175	Enriched
Akt3	Akt3	1274.74	706.44	2141.71	1348.37	9633.25	1623.99	3795.33	3693.35	1.5987	10.9542	2.3092	0.035907	0.463557	-3.75587	Enriched
Elp3	Elp3	1823.22	1073.26	1729.64	3964.59	5220.41	7179.28	2599.27	2712.44	1.07445	11.8112	2.30509	0.0361918	0.463557	-3.76273	Enriched
Rph3a	Rph3a	994.264	2132.31	3312.71	3315.6	6625.47	5495.79	5257.88	3573.58	1.21874	11.8387	2.30063	0.0365038	0.463557	-3.77018	Enriched
Exoc3	Exoc3	6529.44	2915.6	6494.64	4677.82	10550.4	7859.27	10769.7	8794.57	0.940671	12.3118	2.30052	0.0365115	0.463557	-3.77036	Enriched
Prpsap1	Prpsap1	1640.33	1357.5	1089.56	2714.37	3762.3	2547.54	2544.88	4134.08	0.983664	10.9603	2.30052	0.0365117	0.463557	-3.77037	Enriched
Wdr37	Wdr37	4812.42	5421.05	6434.75	5379.7	8094.92	9938.32	7003.6	9695.3	0.649069	12.7767	2.29903	0.0366159	0.463557	-3.77284	Enriched
Prdx4	Prdx4	186.77	189.804	1134.62	2731.85	2471.11	2306.83	1397.96	1956.34	1.78361	10.3787	2.29577	0.036846	0.463557	-3.77828	Enriched
Vta1	Vta1	3213.17	3295.89	6281.89	4968.54	5951.2	6109.13	10106.4	7406.82	0.760232	12.4787	2.29541	0.0368715	0.463557	-3.77888	Enriched
Magi3	Magi3	1294.2	2590.42	4411.01	2830.78	3633.24	4695.26	21295.8	3974.24	1.27668	12.0389	2.29374	0.0369903	0.463557	-3.78167	Enriched
Akr1b1	Akr1b1	7604.84	12163.1	9248.94	5142.84	17311.1	21650.2	14024.2	14113.3	1.01879	13.7524	2.2854	0.0375871	0.468609	-3.79555	Enriched
Cpsf2	Cpsf2	426.772	563.091	17.5075	536.622	891.81	405.162	3510.72	2186.53	2.54505	8.94569	2.28185	0.0378443	0.469726	-3.80146	Enriched
Bmp2k	Bmp2k	689.323	2364.58	634.277	607.09	13707.3	1453.61	1918.39	1224.82	1.55416	10.6411	2.27808	0.0381188	0.470837	-3.80772	Enriched
Mrps18a	Mrps18a	2309.79	1443.92	1575.25	730.782	2781.82	2105.91	2942.07	3971.7	1.03844	10.7741	2.26173	0.0393312	0.481356	-3.83484	Enriched
Serpinh1	Serpinh1	8283.54	5862.01	2149.23	7103	16837.1	11640.5	9650.98	9356.72	1.14416	12.5164	2.25947	0.0395014	0.481966	-3.83857	Enriched
Maip1	Maip1	3406.67	197200	733.023	5149	268818	28853.6	399654	7671.74	3.2982	13.2833	2.25602	0.0397631	0.482282	-3.84429	Enriched
Arsa	Arsa	186.77	189.804	444.83	117.685	748.145	1561.91	651.434	265.07	1.68609	9.08471	2.25086	0.0401574	0.483657	-3.85282	Enriched
Znf654	Znf654	782.692	934.867	3831.27	965.698	3032.93	1387.43	5971.01	4322.98	1.33079	11.0937	2.24885	0.0403114	0.483657	-3.85613	Enriched
Timm23	Timm23	1291.35	1348.37	707.947	320.235	7200.04	2575.6	6571.01	5509.55	2.68112	10.2162	2.24392	0.0406933	0.48373	-3.86428	Enriched
Rab12	Rab12	3461.92	4474.81	4625.67	1665.84	7126.61	5687.75	4074.53	8664.92	0.895661	12.3845	2.2434	0.0407338	0.48373	-3.86514	Enriched
Rptor	Rptor	2740.4	3483.23	5401.32	1560.1	4722.75	11032.3	6765.09	3207.2	0.952978	12.1692	2.23726	0.0412133	0.485404	-3.87525	Enriched
Ppp2r2d	Ppp2r2d	1057.61	490.153	490.153	455.448	819.133	1074.77	1310.27	885.834	0.784453	9.72278	2.23694	0.0412388	0.485404	-3.87578	Enriched
Gba	Gba	788.967	1526.04	274.111	837.881	1616.81	2229.39	1113.72	1184.25	1.0245	9.90691	2.23245	0.0415933	0.486829	-3.88318	Enriched
Cwf19l2	Cwf19l2	1324.81	939.651	1122.67	819.133	1173.82	1844.91	2448.12	3389.36	0.992429	10.6196	2.23163	0.0416584	0.486829	-3.88453	Enriched
Plpbp	Plpbp	186.77	423.224	641.368	676.226	1411.49	747.148	969.761	686.045	1.08655	9.14549	2.22651	0.0420668	0.487975	-3.89295	Enriched
Acad9	Acad9	2777.12	3528.85	1670.75	1085.09	7138.08	6122.8	3139.06	2139.96	1.01125	11.8949	2.21955	0.0426282	0.491693	-3.90439	Enriched
C2cd4c	C2cd4c	2323.71	2846.62	3486.9	3393.4	5943.14	3312.71	6965.54	5456.29	0.814054	11.8712	2.2145	0.0430394	0.492125	-3.91267	Enriched
Pcdh8	Pcdh8	2075.23	1658.6	1465.7	3091.22	3049.97	4531.29	3317.86	3215.44	0.809912	11.5063	2.21268	0.0431892	0.492431	-3.91566	Enriched
Met	Met	514.775	597.767	2976.97	846.947	1459.2	27075.1	9046.85	1662.78	2.39398	11.469	2.20799	0.0435755	0.495114	-3.92334	Enriched
Mat2b	Mat2b	676.226	587.289	1837.9	117.685	451.93	3486.9	4125.27	1469.03	1.69601	10.9252	2.20215	0.0440618	0.495324	-3.9329	Enriched
Pcdhac2	Pcdhac2	4613.85	5220.41	3940	2219.34	4589.82	10295.5	5927.75	7219.84	0.815667	12.4046	2.19969	0.0442683	0.496252	-3.93693	Enriched
Kif13a	Kif13a	4102.41	3400.42	7219.84	9616.81	11309.5	12625.3	12558.6	15786.9	1.21715	12.7761	2.19397	0.044751	0.500252	-3.94627	Enriched
Usp47	Usp47	3253.79	2162.7	1533.01	5090.45	6472.88	7051.79	16152.1	11788.7	1.82614	11.9592	2.19058	0.0450403	0.500252	-3.95181	Enriched
Ccs	Ccs	186.77	189.804	851.667	562.391	622.395	764.189	650.153	1341.94	1.14977	9.11913	2.18893	0.0451812	0.500252	-3.9545	Enriched
Cct4	Cct4	18887.4	17177	16210.6	5022.02	16457.2	24935.8	32664.7	25604	0.924892	14.6463	2.18803	0.0452585	0.500252	-3.95597	Enriched
Nasp	Nasp	691.149	189.804	791.47	739.627	1329.45	1184.25	851.667	1222.94	1.10203	9.95266	2.18645	0.0453942	0.500252	-3.95855	Enriched
Copg1	Copg1	9825.74	7073.58	11491.1	8964.11	25160.9	9661.14	13446.9	21698.7	0.827047	13.398	2.18408	0.0455987	0.500252	-3.96241	Enriched
Camk2g	Camk2g	7704.72	6423.66	17658.2	17452.2	30810.3	13818.5	20614.7	23901.4	0.945367	13.7664	2.18019	0.0459359	0.500252	-3.96875	Enriched
Cct7	Cct7	5665.61	3613.95	6725.9	1427.72	4635.26	12870.3	6748.77	14194.8	1.21504	13.1866	2.17945	0.0460002	0.500252	-3.96995	Enriched
Faf2	Faf2	1242.9	189.804	732.247	1774.78	3909.38	2253.28	1886.8	1089.56	1.46897	10.8951	2.17781	0.0461431	0.500446	-3.97262	Enriched
Ppp2r1a	Ppp2r1a	7829.34	2093.9	10808.3	16000.7	27140.5	29911.8	18673.4	23367.2	1.74107	14.0956	2.17404	0.0464734	0.502666	-3.97875	Enriched
Psip1	Psip1	1986.27	1210.02	2183.67	1643.64	3072.01	4322.98	2800.25	1983.21	0.773611	11.1174	2.16778	0.0470267	0.503238	-3.98892	Enriched
Gna15	Gna15	1399.57	3624.79	13420.7	8586.13	10489.5	13787.8	18341.3	16882.8	1.56453	13.3219	2.16072	0.0476586	0.50726	-4.00038	Enriched
Psmd14	Psmd14	2439.58	3059.26	4515.56	3866.5	5847.14	4761.11	8415.76	4732.43	0.772055	12.329	2.15246	0.0484074	0.51243	-4.01376	Enriched
Fsd1	Fsd1	3285.22	3161.54	4415.5	4625.67	4238.81	8394.61	7663.04	6581.36	0.769988	12.527	2.14969	0.048661	0.51243	-4.01824	Enriched
Krt75	Krt75	15231.5	16290.3	8195.38	4575.56	44524.4	44373.5	23794.4	25973.5	1.75887	14.0735	2.14834	0.0487846	0.51243	-4.02041	Enriched
Lxn	Lxn	775.788	1150.3	2644.99	1569.37	8826.83	1347.16	1991.12	3951.93	1.16413	11.1341	2.14199	0.0493722	0.51368	-4.03068	Enriched
Nadk2	Nadk2	1443.92	1278.41	1055.2	1157.63	2678.02	1920.79	2136.48	2746.21	0.935068	10.5406	2.14154	0.0494137	0.51368	-4.0314	Enriched
Napb	Napb	5114.57	8035.25	8007.65	6990.43	12918.5	16650.3	13690.3	10672.8	0.942914	13.5368	2.13724	0.0498157	0.514924	-4.03834	Enriched
Rnf11	Rnf11	1541.05	1172.27	1205.53	984.706	1277.05	2690.09	1858.86	8296.96	1.15615	11.1342	2.13624	0.0499093	0.514924	-4.03995	Enriched
Rac1	Rac1	3617.45	4171.94	10826.8	4278.63	10234.8	9323.79	14895.5	6648.96	0.93907	13.1785	2.1361	0.0499226	0.514924	-4.04018	Enriched
Rpl36	Rpl36	669.232	586.858	660.221	649.471	928.606	1576.8	1807.41	760.962	0.894021	10.1476	2.12318	0.0511508	0.520968	-4.06098	Enriched
Krt2	Krt2	168297	29244.3	86586.4	121689	94029	857874	371156	563148	2.0862	17.2911	2.12188	0.0512753	0.520968	-4.06306	Enriched
Dync1h1	Dync1h1	33679.1	41825.1	65551.7	18160.7	41937.1	70680.9	75263.4	77475.7	0.841368	15.793	2.1204	0.051418	0.520968	-4.06544	Enriched
Elmod1	Elmod1	3750.74	3285.22	6350.27	7465.3	9427.38	11885.4	5789.17	7519.56	0.765316	12.718	2.11922	0.0515319	0.520968	-4.06733	Enriched
Myh13	Myh13	1083.45	2190.07	38892.4	11234.8	35947	8932.57	82560.7	21864.8	2.28125	13.5523	2.10883	0.0525462	0.520968	-4.084	Enriched
Rab31	Rab31	1082.19	1103.12	4608.28	1357.5	3106.05	2209.11	11032.3	9988.23	1.66477	11.1735	2.10818	0.0526107	0.520968	-4.08504	Enriched
Nmral1	Nmral1	553.079	1236.23	2257.52	1369.43	4900.03	1916.14	5322.74	5750.8	1.7708	10.9581	2.10786	0.0526426	0.520968	-4.08556	Enriched
Wnk1	Wnk1	417.539	535.529	271.202	1160.88	2443.76	1391.78	1796.25	483.233	1.34571	9.94824	2.10767	0.0526608	0.520968	-4.08586	Enriched
Pgd	Pgd	1524.9	1916.14	1662.78	3825	2858.75	3795.33	4562.64	3271.9	0.780582	11.6137	2.10668	0.0527584	0.520968	-4.08744	Enriched
Igkv13-84	Igkv13-84	3540.34	4632.53	929.05	929.05	28710.1	1781.39	7473.09	13033.4	2.11408	11.6776	2.10576	0.0528497	0.520968	-4.08892	Enriched
Igkv13-85	Igkv13-85	3540.34	4632.53	929.05	929.05	28710.1	1781.39	7473.09	13033.4	2.11408	11.6776	2.10576	0.0528497	0.520968	-4.08892	Enriched
Dpp8	Dpp8	909.937	968.876	1731.8	1521.06	3286.89	2924.3	2566.42	4519.67	1.39554	10.251	2.10472	0.0529533	0.520968	-4.09059	Enriched
Pip4p2	Pip4p2	3189.3	1918.39	2864.06	1776.28	4180.43	3352.92	5142.84	4608.28	0.853664	12.0551	2.10312	0.0531121	0.520968	-4.09315	Enriched
Slc1a3	Slc1a3	3215.44	9923.07	13025.7	13091	34276.3	10978.9	20539	27735.4	1.32491	13.7516	2.10043	0.0533798	0.522026	-4.09744	Enriched
Dhrs13	Dhrs13	503.32	923.692	521.581	1208.9	1758.14	1445.4	1244.4	808.285	0.780149	10.2215	2.09942	0.053481	0.522026	-4.09906	Enriched
Cotl1	Cotl1	3902.25	2765.14	3906.5	2722.17	4925.98	13566	10892.6	6319.7	1.33104	12.4025	2.09567	0.0538575	0.524423	-4.10505	Enriched
Lap3	Lap3	1427.72	455.179	1421.22	2327.12	3617.45	2524.44	3234	1947.93	1.18466	10.9334	2.09066	0.0543645	0.5245	-4.11304	Enriched
Dst	Dst	130598	41447.4	1.12553e+06	33025.4	3.22022e+06	136741	1.01761e+06	1.12553e+06	2.82286	18.3576	2.09042	0.0543897	0.5245	-4.11343	Enriched
Ptprm	Ptprm	516.278	967.058	971.997	2211.29	2260.63	1696.22	1488.74	2768.41	0.969238	10.5836	2.07541	0.055935	0.531234	-4.13732	Enriched
Psmc6	Psmc6	4348.78	4893.06	13756.1	11141.8	15124.9	9780.42	20347	16562.7	0.983411	13.2528	2.07268	0.0562207	0.531234	-4.14165	Enriched
Cp	Cp	186.77	412.475	437.163	456.725	1006.91	728.254	306.997	1653.12	1.14698	9.21256	2.07257	0.0562329	0.531234	-4.14184	Enriched
Ankrd13a	Ankrd13a	186.77	189.804	1039.81	1759.6	3821.92	776.659	2495.07	3059.26	2.10855	9.10725	2.07103	0.0563944	0.531234	-4.14428	Enriched
Myadm	Myadm	1784.37	2047.42	11441.3	2246.76	29428.9	2384.35	4254.45	59746.5	1.892	12.5297	2.06822	0.05669	0.531234	-4.14873	Enriched
Adcy5	Adcy5	8217.37	4812.42	3362.74	16724	16259.4	5990.13	19424.6	19736	1.01723	13.2736	2.06476	0.0570569	0.531234	-4.15422	Enriched
Fryl	Fryl	1676.34	4802.26	12362.3	4772.94	5233.6	12918.5	25536.6	17062.5	1.4884	12.5306	2.06388	0.0571511	0.531234	-4.15563	Enriched
Dnaja3	Dnaja3	1480.79	1682.73	6180.59	4455.86	5009.45	20170.1	4370	4755.43	1.2335	12.1248	2.05873	0.0577009	0.531234	-4.16377	Enriched
Clcc1	Clcc1	186.77	189.804	646.059	1097.93	2442.05	696.69	3489.3	546.441	1.74955	9.35062	2.05559	0.0580396	0.531234	-4.16875	Enriched
Yes1	Yes1	1633.04	1481.95	2650.55	2666.32	2122.55	3727.6	6920.41	3964.59	0.916144	11.7308	2.05233	0.0583918	0.531234	-4.17389	Enriched
Naxe	Naxe	737.699	1001.83	17.5075	117.685	1979.52	640.082	611.027	542.016	2.00465	9.15111	2.05189	0.0584395	0.531234	-4.17458	Enriched
NARS1	NARS1	11559.5	13194.4	23160.7	31267.3	42093.4	24506.1	32285.2	32070.7	0.818343	14.4533	2.04917	0.058736	0.531234	-4.17888	Enriched
Tenm2	Tenm2	2530.28	943.313	2045.34	1612.12	4768	2615.72	4683.44	4278.63	1.24668	11.57	2.0445	0.0592474	0.531234	-4.18625	Enriched
Skp1	Skp1	720.59	419.392	4952.24	669.755	6186.64	1533.01	2803.26	3633.24	1.64617	10.8752	2.04407	0.0592953	0.531234	-4.18693	Enriched
Gstp1	Gstp1	4792.05	2864.06	6720.68	6209.31	32070.7	101239	6868.95	5553.16	1.93893	13.4444	2.03878	0.0598797	0.531234	-4.19526	Enriched
Cpne3	Cpne3	2628.77	3186.24	3006.64	2240.98	5990.13	3528.85	4313.93	3330.17	0.606788	11.6262	2.03803	0.0599631	0.531234	-4.19644	Enriched
Thap11	Thap11	186.77	189.804	843.249	117.685	323.286	1531.72	1218.62	259.897	1.36531	8.93657	2.03383	0.0604316	0.531234	-4.20304	Enriched
Rab2b	Rab2b	1170.86	754.969	698.637	1391.78	2939	1890.9	2097.54	1088.71	0.970283	10.6246	2.02077	0.061911	0.534564	-4.22355	Enriched
Canx	Canx	5095.69	5766.9	4367.09	23998.8	23418.4	10473.2	21552.7	11121.7	1.06353	13.3753	2.02053	0.0619384	0.534564	-4.22392	Enriched
Dclk1	Dclk1	10489.5	11885.4	22688	36313.2	72836.2	22283.4	36155.5	26050.4	0.973851	14.545	2.01682	0.0623653	0.535422	-4.22974	Enriched
Acaa2	Acaa2	1178.51	1920.79	3039.34	3056.66	3608.63	3455.32	4738.93	2971.09	0.765033	11.4888	2.01564	0.0625017	0.535422	-4.23159	Enriched
Slc25a3	Slc25a3	67187.5	64686.1	52353.5	67187.5	144691	94029	64240.3	101239	0.633254	16.2956	2.01304	0.0628018	0.535422	-4.23564	Enriched
Sub1	Sub1	2687.91	2059.32	1153.98	968.042	1307.07	12114.3	19854.7	4635.26	1.96956	11.387	2.00917	0.0632526	0.535422	-4.2417	Enriched
Prmt7	Prmt7	186.77	651.972	325.584	544.972	822.918	3422.25	278.61	1377.62	1.40902	9.27402	2.00777	0.0634159	0.535422	-4.24388	Enriched
Slc25a12	Slc25a12	1922.5	2779.91	10078.8	9797.06	22806.8	57399.4	3984.3	18380	1.87602	12.965	1.99811	0.0645563	0.536326	-4.25895	Enriched
Plxna4	Plxna4	3170.51	3727.6	2504.11	2820.07	6015.64	7169.76	3681.67	3880.67	0.720899	12.4693	1.99778	0.064595	0.536326	-4.25946	Enriched
Ptprz1	Ptprz1	641.368	783.2	1488.74	2524.44	4551.73	3046.89	3338.89	1103.12	1.18872	11.2065	1.99182	0.0653083	0.541126	-4.26874	Enriched
Plxna1	Plxna1	5251.58	3866.5	7496.33	8126.57	24451.7	6267.94	7548.37	11768.8	0.864974	12.9809	1.9907	0.0654436	0.541126	-4.27048	Enriched
Aprt	Aprt	186.77	189.804	550.678	855.315	754.969	608.49	935.814	512.719	0.927911	8.98409	1.98618	0.0659903	0.543846	-4.27751	Enriched
Ankrd28	Ankrd28	627.514	598.732	1158.96	2077.62	4777.41	750.141	3271.9	4620.39	1.47512	10.7129	1.98573	0.0660442	0.543846	-4.2782	Enriched
Hectd3	Hectd3	186.77	189.804	274.416	533.594	932.876	238.881	460.809	945.213	1.05347	8.69922	1.98138	0.0665741	0.546379	-4.28494	Enriched
Vps26b	Vps26b	5467.98	4238.81	5851.9	4467.91	6813.4	9017.14	6520.94	9574.22	0.665418	12.8013	1.98097	0.0666249	0.546379	-4.28558	Enriched
Ahsa1	Ahsa1	581.32	1193.77	2011.01	1587.12	2154.68	2454.54	5163.54	2709.69	1.26473	10.7882	1.97123	0.0678277	0.554601	-4.30067	Enriched
Wdr77	Wdr77	2272.74	8136.69	2436.99	1188.88	6928.97	5036.28	2830.78	11506.5	1.10138	12.158	1.96943	0.068052	0.554601	-4.30345	Enriched
Kif5c	Kif5c	29014.8	40518.7	32070.7	20286.7	42528	44148.6	38664.1	60216.7	0.628674	15.2342	1.96839	0.0681819	0.554601	-4.30506	Enriched
Prkra	Prkra	3068.97	2340.69	1534.27	3063.77	4115.24	2551.87	4030.45	13061.3	1.00801	11.9349	1.96289	0.0688723	0.559081	-4.31354	Enriched
Atg7	Atg7	19650.1	30416.3	26118.5	9192.27	65551.7	34755.7	60216.7	62979.1	1.47794	14.6929	1.96116	0.0690908	0.559719	-4.31621	Enriched
Ube2v1	Ube2v1	7465.3	2836.72	4448.64	3355.83	8664.92	6143.43	6311.06	7138.08	0.73064	12.6945	1.95908	0.0693549	0.560409	-4.31942	Enriched
Ppp2r5b	Ppp2r5b	5803.39	5137.27	4087.04	5875	8631.89	13603.6	8983.95	9439.44	0.949389	12.7208	1.95718	0.069596	0.560409	-4.32234	Enriched
Mecr	Mecr	886.997	1651.22	2968.75	2976.97	6560.75	1407.32	13603.6	8874.33	1.60654	11.4097	1.94971	0.0705535	0.561072	-4.33383	Enriched
Acbd3	Acbd3	2864.06	1048.83	3503.55	1641.74	5490.18	4264.92	3264.65	2497.47	0.866085	11.6049	1.94963	0.0705638	0.561072	-4.33395	Enriched
Snap29	Snap29	440.321	1045.06	412.475	681.016	943.313	1236.23	1029.75	1012.96	0.807383	9.73864	1.94926	0.070612	0.561072	-4.33453	Enriched
Usp46	Usp46	1715.46	189.804	1211.41	777.161	1338.59	1518.6	2883.73	1183.37	1.1231	10.1924	1.94828	0.0707382	0.561072	-4.33603	Enriched
Gnb5	Gnb5	8370.72	12940.6	13787.8	14113.3	16911.3	16632.6	17784.4	28295.1	0.686799	13.9487	1.94446	0.0712339	0.561072	-4.3419	Enriched
Aco2	Aco2	23367.2	26180.5	38664.1	91181.5	164306	48494.9	69144.2	58183.1	0.973389	15.7646	1.94377	0.0713228	0.561072	-4.34294	Enriched
Dhrs1	Dhrs1	3222.97	5090.45	3023.4	7283.54	9298.23	11099.2	6501.16	5885.51	0.86239	12.4441	1.94353	0.0713542	0.561072	-4.34331	Enriched
Dpysl2	Dpysl2	371156	268818	305599	413352	516091	607135	493018	433495	0.602407	18.5401	1.93766	0.0721229	0.56151	-4.35231	Enriched
Phb2	Phb2	5982.5	7713.14	13299.1	15064	30284.4	17034.5	18406.2	12266.1	0.913739	13.7297	1.9375	0.072144	0.56151	-4.35256	Enriched
Atp2a2	Atp2a2	44773.2	21864.8	28930.3	35351.6	77475.7	41825.1	57399.4	60431	0.872186	15.5086	1.93609	0.0723302	0.56151	-4.35472	Enriched
Ap3s1	Ap3s1	643.207	2147.82	2799.11	1310.27	1609.34	4074.53	3920.66	4102.41	1.09426	11.4258	1.93495	0.0724801	0.56151	-4.35646	Enriched
Plxnb2	Plxnb2	5818.78	7663.04	7436.03	7310.03	7450.73	22955.9	18887.4	10265.4	0.943461	13.5415	1.93451	0.0725389	0.56151	-4.35714	Enriched
Bet1l	Bet1l	186.77	425.058	439.494	997.129	1150.3	514.256	790.932	1277.05	1.02334	9.36534	1.93181	0.0728962	0.56248	-4.36126	Enriched
Acly	Acly	9192.27	10504.7	37519.5	14228.6	23089.1	24314.9	24163.4	35636.6	0.807267	14.612	1.93144	0.0729453	0.56248	-4.36183	Enriched
RtcA	RtcA	747.148	894.668	748.145	426.772	1640.33	1185.73	823.694	1391.78	0.845273	9.81887	1.92698	0.0735402	0.563111	-4.36864	Enriched
Arhgef7	Arhgef7	2120.62	2976.97	7724.33	9026.13	17205	4979.64	6129.04	14568.9	1.02966	12.5581	1.92698	0.0735403	0.563111	-4.36864	Enriched
Sh3gl2	Sh3gl2	3762.3	5653.99	6635.5	16632.6	21369.8	13512.4	17062.5	12362.3	1.17419	13.0029	1.9263	0.0736319	0.563111	-4.36968	Enriched
Shisa7	Shisa7	1905.19	1135.87	6748.77	4339.23	6001.79	3425.25	5026.92	10797.8	1.03416	12.0448	1.91909	0.0746041	0.566422	-4.38068	Enriched
Ndufa13	Ndufa13	3523.28	3063.77	9465.36	1074.77	4137.76	10106.4	8719.04	5302.8	1.03415	12.508	1.91671	0.0749271	0.566422	-4.38429	Enriched
Arl1	Arl1	835.161	595.722	136.433	117.685	1684.45	626.227	2145.83	2124.84	2.30286	9.4362	1.91611	0.0750091	0.566422	-4.38521	Enriched
Syncrip	Syncrip	2063.76	2720.25	3380.68	4635.26	5063.42	3804.42	6464.52	4221.46	0.644589	11.9116	1.91567	0.0750687	0.566422	-4.38588	Enriched
H1f10	H1f10	571.152	483.233	187.243	326.789	578.933	596.047	917.324	750.141	0.951087	9.97426	1.91348	0.0753677	0.566883	-4.3892	Enriched
Dnajc6	Dnajc6	2796.71	8082.34	6742.62	3920.66	8136.69	7187.61	6837.96	11324.9	0.730371	12.8399	1.90754	0.0761853	0.567858	-4.39823	Enriched
Mcc	Mcc	186.77	189.804	583.065	117.685	1121.41	443.022	3158.37	284.576	1.87507	8.71733	1.90716	0.0762378	0.567858	-4.39881	Enriched
Cdk5	Cdk5	3473.22	7161.44	9134.86	8438.74	11932.7	6154.54	14319.1	14049.1	0.736363	13.2506	1.90557	0.0764575	0.567858	-4.40121	Enriched
Rpl21	Rpl21	2482.98	3397.27	16029.8	13690.3	18940.1	9036.04	17405.5	17311.1	1.19979	13.139	1.90438	0.0766226	0.567858	-4.40302	Enriched
Tardbp	Tardbp	18834.2	9560.03	7884.03	4313.93	13320.2	18717.9	14181.9	20882.5	0.897867	13.9179	1.90104	0.0770887	0.569205	-4.40809	Enriched
Pramel15	Pramel15	26227.1	11932.7	21135.9	5251.58	28853.6	27633.9	53177.6	19526.2	1.14365	14.9264	1.89927	0.0773362	0.569981	-4.41077	Enriched
Brox	Brox	594.309	520.692	821.171	724.864	1199.17	2392.45	2070.32	515.335	1.01275	10.2705	1.89189	0.0783766	0.574682	-4.42193	Enriched
Lmtk2	Lmtk2	1677.85	2204.55	3489.3	2122.55	16947	2623.24	1622.08	10947.3	1.21197	11.407	1.88772	0.0789688	0.576538	-4.42821	Enriched
Rab39b	Rab39b	2512.05	1641.74	1519.91	2430.82	4161.53	6171.09	3684.01	1805.19	0.871331	11.7057	1.88193	0.0797996	0.577313	-4.43694	Enriched
Cnp	Cnp	2084.98	19609.4	3838.36	2646.37	13399.5	6774.51	7683.31	11837.1	1.07803	12.5672	1.88158	0.0798493	0.577313	-4.43746	Enriched
Syt11	Syt11	22283.4	4192.57	9382.23	4030.45	13864.6	13538.5	14006.7	16316.4	0.900375	13.6384	1.88138	0.0798784	0.577313	-4.43777	Enriched
Cacna1e	Cacna1e	2143.93	1324.81	2006.94	2366.14	5546.5	1717.71	4504.75	4748.01	0.978974	11.1574	1.87812	0.0803506	0.577313	-4.44268	Enriched
Pan3	Pan3	593.873	2401.26	1028.32	843.249	1266.81	3934.84	1604.96	4525.01	1.21705	10.0415	1.8683	0.0817852	0.585518	-4.45742	Enriched
Rras2	Rras2	4000.09	3697.52	3473.22	6267.94	6635.5	12247.1	5523.29	7187.61	0.83104	12.8779	1.86684	0.0820012	0.586015	-4.45962	Enriched
Ube2v2	Ube2v2	787.545	667.133	1023.02	1328.12	4275.08	1669.06	1801.71	1268.61	1.12764	10.2416	1.86287	0.082588	0.588109	-4.46555	Enriched
Clptm1	Clptm1	5910.57	5022.02	4262.22	3720.51	5910.57	8688.47	6479.57	10587.9	0.725872	12.7449	1.86148	0.0827955	0.588539	-4.46764	Enriched
Rpl26	Rpl26	21135.9	31634.5	25396.6	24401.4	26180.5	469881	356772	21195.4	1.95263	16.6348	1.85903	0.0831609	0.589044	-4.4713	Enriched
Pxdn	Pxdn	1286.25	1131.77	906.55	774.204	6290.3	1234.76	1395.44	1688.16	1.03999	10.0088	1.8555	0.0836903	0.589663	-4.47658	Enriched
Ap1b1	Ap1b1	1932.77	1613.67	2275.12	691.948	1588.59	2989.83	3940	2164.83	0.760657	11.407	1.85351	0.0839903	0.589979	-4.47955	Enriched
Ssb	Ssb	458.557	189.804	1315.51	2987.1	5602.68	448.127	2254.72	4768	1.5736	10.1789	1.85325	0.0840301	0.589979	-4.47994	Enriched
Spr	Spr	630.451	863.163	1232.62	117.685	1655.04	5343.69	1986.27	1217.59	2.0169	10.4141	1.8457	0.0851757	0.593629	-4.49119	Enriched
Brcc3	Brcc3	186.77	189.804	1975.54	117.685	1156.58	634.277	904.444	900.095	1.53941	9.2077	1.84486	0.0853047	0.593629	-4.49244	Enriched
Pitpnm2	Pitpnm2	9587.69	5920.15	5190.34	9515.85	12998	13320.2	9970.52	9836.16	0.649558	12.9369	1.84406	0.0854258	0.593629	-4.49362	Enriched
Cox7a2	Cox7a2	1461.01	909.937	532.282	4586.15	13690.3	627.514	71380.7	13299.1	2.82303	12.2277	1.844	0.085436	0.593629	-4.49372	Enriched
Ppp2r5e	Ppp2r5e	2860.96	3591.44	5456.29	9134.86	12467.6	6434.75	7615.03	6143.43	0.718239	12.8755	1.84285	0.0856127	0.593629	-4.49544	Enriched
Uggt2	Uggt2	611.727	588.87	2752.74	978.388	31415.8	710.294	10965.5	1823.22	2.21029	9.98005	1.84035	0.0859966	0.593629	-4.49915	Enriched
Bdh1	Bdh1	7594.04	17513.8	8336.97	9749.82	13468.9	30544.3	17924	12688.7	0.778316	14.0711	1.84024	0.0860131	0.593629	-4.49931	Enriched
Tpt1	Tpt1	7713.14	2828.08	4234.41	8283.54	18023.4	8746.16	6858.22	7762.93	0.863692	12.7841	1.83645	0.0865987	0.595514	-4.50493	Enriched
Sdhb	Sdhb	2117.24	4115.24	4968.54	2619.33	3869.8	4262.22	6560.75	7948.95	0.730638	12.3654	1.83642	0.0866039	0.595514	-4.50498	Enriched
Psmc1	Psmc1	5328.6	3710.68	4319.33	2989.83	5003.18	7291.4	8283.54	5982.5	0.705788	12.3531	1.8326	0.0871981	0.59685	-4.51065	Enriched
Letmd1	Letmd1	527.091	733.023	1483.12	811.024	1133.15	761.524	2731.85	2386.33	0.898576	10.3134	1.83113	0.0874276	0.59685	-4.51283	Enriched
Ptk7	Ptk7	1084.12	1321.66	1469.03	3174.55	4474.81	5789.17	2338.88	1689.92	0.983962	11.4252	1.82959	0.0876678	0.59685	-4.5151	Enriched
Pcdh19	Pcdh19	186.77	189.804	1058.43	557.56	1502.05	557.56	998.112	2668.8	1.68071	8.80949	1.82554	0.0883048	0.59685	-4.5211	Enriched
Rnf41	Rnf41	1440.93	1794.45	589.989	748.145	2042.75	1676.34	6342.56	2057.65	1.32188	10.4839	1.82527	0.0883473	0.59685	-4.52149	Enriched
Atat1	Atat1	3573.58	3183.08	9813.63	6022.85	21698.7	4313.93	11977.7	8459.03	0.954434	12.6	1.82389	0.0885651	0.59685	-4.52353	Enriched
Isca2	Isca2	186.77	839.282	670.371	117.685	456.226	304.75	1628.99	1944.54	1.28501	9.22573	1.82236	0.0888089	0.59685	-4.52581	Enriched
Borcs5	Borcs5	186.77	576.007	1470.29	4738.93	5814.03	777.161	3458.55	3724.11	1.56754	10.1801	1.81872	0.0893867	0.59685	-4.53117	Enriched
Sarnp	Sarnp	1338.59	1250.19	710.294	1145.17	3278.82	1662.78	1000.54	5313.41	1.10245	10.935	1.81669	0.0897111	0.59685	-4.53417	Enriched
Plppr2	Plppr2	1655.04	1241.56	4385.56	2257.52	2936.26	3974.24	6368.45	2690.09	0.823837	11.5859	1.81474	0.090023	0.59685	-4.53704	Enriched
Syn2	Syn2	6742.62	4519.67	7395	21135.9	15589.3	11733.1	10123.6	28853.6	0.87181	13.1951	1.81125	0.0905856	0.59685	-4.54219	Enriched
Csrp1	Csrp1	3758.99	4221.46	3510.72	3352.92	4134.08	9046.85	6434.75	6434.75	0.762718	12.0753	1.8111	0.0906095	0.59685	-4.5424	Enriched
Cyrib	Cyrib	2141.71	2296.37	2090.12	3520.74	4335.81	5220.41	2674.99	3125.36	0.596411	11.8777	1.81054	0.0906998	0.59685	-4.54323	Enriched
Kcnq3	Kcnq3	219096	216365	209721	1763.18	245206	371156	293164	245206	2.13577	17.1908	1.81029	0.0907405	0.59685	-4.5436	Enriched
Cct5	Cct5	5003.18	5227.5	16911.3	32285.2	35047.9	10918.8	24096.5	31634.5	1.08802	13.665	1.80926	0.0909063	0.59685	-4.54511	Enriched
Ywhaz	Ywhaz	65172.3	106072	76256.2	180259	170596	332864	150483	118421	0.853158	17.1702	1.80924	0.0909095	0.59685	-4.54513	Enriched
Ddx1	Ddx1	2442.05	2234.1	5659.24	2628.77	3450.28	7959.2	4677.82	4344.14	0.695166	12.0788	1.80727	0.0912299	0.59685	-4.54804	Enriched
Trim67	Trim67	2898.4	10247.8	9734.76	3974.24	9734.76	7815.85	12131.1	14471.4	0.884599	13.1034	1.80711	0.0912554	0.59685	-4.54827	Enriched
Pgm3	Pgm3	186.77	189.804	1140.7	1442.29	3271.9	639.291	2065.63	1673.93	1.73525	9.40824	1.80692	0.0912868	0.59685	-4.54855	Enriched
Myef2	Myef2	3960.58	5818.78	14436.4	8948.82	20943.4	7345.81	16000.7	13707.3	0.875524	13.1334	1.80666	0.0913277	0.59685	-4.54892	Enriched
Ykt6	Ykt6	1172.27	1752.14	1810.48	2250.54	9046.85	677.888	5343.69	6938.55	1.1908	11.0043	1.80416	0.091735	0.59685	-4.5526	Enriched
Sod2	Sod2	1892.69	1269.66	963.709	371.223	5717.91	1548.92	1979.52	1390.43	1.2053	10.4256	1.80306	0.0919156	0.59685	-4.55422	Enriched
Spats2l	Spats2l	186.77	189.804	1352.14	831.415	140755	1509.48	3189.3	1190.31	3.57235	7.8183	1.79974	0.0924586	0.59685	-4.55908	Enriched
L1cam	L1cam	1454.93	3098.78	6154.54	15563.9	16371.5	8631.89	7496.33	10392.3	1.1677	12.8506	1.79905	0.0925729	0.59685	-4.5601	Enriched
Slc25a18	Slc25a18	2678.02	1224.82	9803.92	1223.96	11121.7	4748.01	8779.85	5633.79	1.51252	12.6701	1.79777	0.0927838	0.59685	-4.56198	Enriched
Atp5f1b	Atp5f1b	87139.7	42093.4	71820.8	255317	322531	147005	135514	135514	0.923577	16.9616	1.79662	0.092974	0.59685	-4.56367	Enriched
Xkr4	Xkr4	1794.45	2799.11	2349.64	1744.94	10858.9	3453.41	2680.15	3377.97	1.01048	11.694	1.79401	0.0934057	0.598095	-4.56749	Enriched
Itm2c	Itm2c	2875.88	4755.43	1635.1	2264.32	5553.16	6780.32	2924.3	3984.3	0.77851	11.9353	1.79162	0.0938018	0.599672	-4.57097	Enriched
Cmip	Cmip	186.77	828.138	2354.89	1677.85	2152.68	4595.2	2008.83	1051.58	1.27195	11.4722	1.78758	0.0944759	0.601081	-4.57687	Enriched
Hspg2	Hspg2	413.089	405.838	2296.37	1206.45	1046.95	2099.43	966.521	4257.17	1.06959	10.3075	1.78697	0.0945786	0.601081	-4.57777	Enriched
Idh3b	Idh3b	22131.1	31527.8	104836	8972.67	52353.5	245206	157184	70680.9	1.94083	16.2764	1.7864	0.0946746	0.601081	-4.5786	Enriched
Impact	Impact	1271.62	902.216	2124.84	1934.34	2020.14	2374.2	4303.24	4406.89	1.06687	10.9091	1.78338	0.0951832	0.601081	-4.58301	Enriched
Hacd3	Hacd3	186.77	646.961	17.5075	1582.94	7073.58	726.618	874.885	1369.43	2.68964	8.42967	1.78261	0.0953119	0.601081	-4.58412	Enriched
Ran	Ran	14319.1	11161.6	11281	19912.5	21433.1	18160.7	34614	16767.6	0.663372	13.9326	1.78172	0.0954624	0.601081	-4.58542	Enriched
Rmdn3	Rmdn3	186.77	189.804	17.5075	942.086	541.087	437.917	675.254	626.227	1.8336	8.46864	1.78144	0.0955093	0.601081	-4.58583	Enriched
Snd1	Snd1	6800.07	6560.75	12918.5	8383.02	18479.3	14295.7	8177.93	14606.9	0.676789	13.4768	1.77961	0.09582	0.601997	-4.5885	Enriched
Mtap	Mtap	1203.6	189.804	747.148	4376.28	5818.78	859.603	2430.82	3596.3	1.4658	10.4221	1.77322	0.0969092	0.605914	-4.59779	Enriched
Pafah1b1	Pafah1b1	53374	33859.9	30544.3	19383.3	40217.5	62979.1	44148.6	50493.9	0.599918	15.5442	1.76602	0.09815	0.605914	-4.60824	Enriched
Shisa9	Shisa9	636.807	776.659	268.549	117.685	764.954	943.313	1627.54	897.428	1.51487	9.58211	1.76429	0.09845	0.605914	-4.61075	Enriched
Prex1	Prex1	1572.98	1584.46	2428.27	2040.61	2454.54	3743.05	3046.89	2231.2	0.58434	11.2424	1.76198	0.098851	0.605914	-4.61408	Enriched
Mapk1	Mapk1	2262.35	3292.74	9220.69	35522.7	48749.4	7211.9	17702.3	18272	1.3854	13.1926	1.7611	0.0990051	0.605914	-4.61536	Enriched
Tab1	Tab1	186.77	189.804	657.337	370.675	686.045	548.143	631.987	643.207	1.03334	8.93762	1.75997	0.0992018	0.605914	-4.61699	Enriched
Ap2s1	Ap2s1	522.616	189.804	915.279	324.996	4030.45	370.675	1137.69	659.168	1.30954	9.46795	1.75991	0.0992131	0.605914	-4.61708	Enriched
Smg8	Smg8	904.444	946.581	1585.49	1851.68	5114.57	1829.78	2436.99	1393.65	0.914619	10.6188	1.75565	0.0999602	0.605914	-4.62324	Enriched
Cbr3	Cbr3	790.932	843.67	22955.9	977.519	89488	55133.1	659.168	39297.5	3.2641	11.8184	1.74785	0.101341	0.605914	-4.63447	Enriched
Larp4b	Larp4b	186.77	189.804	1082.19	117.685	259.897	810.269	3124.12	637.445	1.62966	9.18939	1.74585	0.101699	0.605914	-4.63736	Enriched
Ptpdc1	Ptpdc1	186.77	3664.46	2979.14	571.903	1567.83	4207.63	2836.72	3621.55	1.463	10.4244	1.74572	0.101722	0.605914	-4.63755	Enriched
Ppfia3	Ppfia3	6305.73	7841.03	13168.2	19267.1	27026.8	11596.7	15231.5	16837.1	0.669883	13.5625	1.74455	0.101932	0.605914	-4.63923	Enriched
Cndp2	Cndp2	3063.77	1720.05	1080.1	117.685	885.834	4142.74	5578.19	2202.76	1.51523	10.9572	1.74423	0.101987	0.605914	-4.63968	Enriched
Ppfia4	Ppfia4	2781.82	494.641	943.313	1782.1	2646.37	2628.77	3549.72	2989.83	1.24813	10.5231	1.74181	0.102423	0.605914	-4.64316	Enriched
Gatd3	Gatd3	186.77	189.804	504.69	1248.96	2063.76	942.086	1603.26	589.233	1.58682	9.51007	1.74	0.102749	0.605914	-4.64577	Enriched
N4bp1	N4bp1	618.635	517.127	550.181	321.062	1409.81	1585.49	578.933	1212.92	1.19728	9.68836	1.73889	0.10295	0.605914	-4.64736	Enriched
Ptpn9	Ptpn9	4077.68	6319.7	4984.49	2887.79	4802.26	10091.6	5313.41	8948.82	0.658655	12.6788	1.73637	0.103406	0.605914	-4.65098	Enriched
Map7	Map7	1798.09	2812.51	3705.45	5920.15	5620.08	4888.67	5943.14	5705.39	0.767269	12.0493	1.73578	0.103513	0.605914	-4.65182	Enriched
Copb1	Copb1	1043.67	1105.54	3861.02	4478.76	34496.4	1124.73	4932.71	5523.29	1.43147	11.5626	1.73238	0.10413	0.605914	-4.65668	Enriched
Mras	Mras	1312.11	10211.1	1693.24	117.685	3315.6	11861.1	3799.31	3750.74	1.92516	11.655	1.72875	0.104795	0.605914	-4.66188	Enriched
Lrrc57	Lrrc57	186.77	189.804	513.703	750.84	547.782	732.247	1338.59	410.459	0.999943	9.21333	1.72636	0.105234	0.605914	-4.66529	Enriched
H1-1	H1-1	763.16	189.804	2020.14	24163.4	11141.8	6429.7	7117.85	3008.42	1.93801	11.9018	1.72621	0.105262	0.605914	-4.66551	Enriched
Gm7075	Gm7075	1346.58	1266.2	652.245	321.492	6097.67	1939.84	941.817	848.257	1.17986	10.3814	1.7261	0.105283	0.605914	-4.66567	Enriched
Rnf7	Rnf7	1346.58	1266.2	652.245	321.492	6097.67	1939.84	941.817	848.257	1.17986	10.3814	1.7261	0.105283	0.605914	-4.66567	Enriched
Bub3	Bub3	923.692	2119.15	4511.63	4189.11	5527.89	3326.11	3659.89	5123.36	0.804664	11.8965	1.72523	0.105442	0.605914	-4.6669	Enriched
Vps4a	Vps4a	1918.39	4462.95	16058.1	8903.11	11810.1	8258.85	12452.2	14436.4	0.959906	12.681	1.72513	0.105461	0.605914	-4.66705	Enriched
Gpsm1	Gpsm1	6237.54	9988.23	13041.1	18060.6	36724.2	7465.3	16596.8	54894.4	1.02227	14.1595	1.72398	0.105674	0.605914	-4.6687	Enriched
Alg5	Alg5	549.136	2029.38	1896.08	1823.22	5286.06	1321.66	2519.56	2881.1	0.929028	10.7282	1.72094	0.106237	0.606508	-4.67303	Enriched
Lmnb2	Lmnb2	1005.93	1130.11	196.068	645.475	1141.7	1454.93	663.29	1763.18	0.937036	9.91916	1.71564	0.107225	0.60923	-4.68058	Enriched
Eif4g2	Eif4g2	1643.64	1436.4	1363.83	1479.04	2213.19	2103.57	2881.1	1966.48	0.617045	11.0385	1.71329	0.107665	0.60923	-4.68391	Enriched
Avl9	Avl9	1569.37	1639.17	1639.17	1896.08	4972.65	1684.45	3218.36	3681.67	0.908096	10.6861	1.71322	0.107679	0.60923	-4.68402	Enriched
Stk4	Stk4	4968.54	18887.4	2678.02	2349.64	9382.23	18341.3	9734.76	19035.1	1.43846	12.1559	1.71154	0.107994	0.60923	-4.68639	Enriched
Fam92a	Fam92a	186.77	189.804	460.311	117.685	612.859	283.565	431.839	718.658	1.19847	8.28801	1.71101	0.108095	0.60923	-4.68715	Enriched
Exoc2	Exoc2	3134.83	3008.42	2157.21	6298.14	5149	3967.22	7092.5	5421.05	0.65377	11.8132	1.70966	0.10835	0.60923	-4.68907	Enriched
Gfod1	Gfod1	398.007	416.09	273.742	576.995	1897.72	450.022	750.141	642.741	0.992451	9.12419	1.70209	0.109789	0.612414	-4.6998	Enriched
Fam131b	Fam131b	186.77	189.804	1354.12	575.231	2025.09	428.926	601.267	3132.16	1.46915	9.46722	1.69685	0.110793	0.614422	-4.7072	Enriched
Anxa2	Anxa2	11810.1	9100.9	27140.5	22879.6	69638.2	22879.6	22065.5	24732	0.925828	14.2483	1.69388	0.111368	0.614422	-4.71141	Enriched
Pex19	Pex19	408.658	879.902	1177.04	1185.73	3170.51	1245.55	1718.75	802.042	0.858982	10.3258	1.69336	0.111467	0.614422	-4.71213	Enriched
Vps29	Vps29	2640.42	2226.82	3176.89	1012.96	5609.3	6357.59	2382.51	2033.88	0.797451	12.0458	1.69267	0.111602	0.614422	-4.71311	Enriched
Zdhhc5	Zdhhc5	497.313	941.548	197.892	864.054	876.636	1503.96	905.99	1553.12	1.1315	9.80355	1.68971	0.112176	0.614422	-4.71728	Enriched
Ttn	Ttn	2828.08	3335.19	1918.39	707.193	4399.73	4242.37	4134.08	4149.36	1.16068	11.4708	1.68491	0.113114	0.616914	-4.72403	Enriched
Ola1	Ola1	3161.54	1576.8	2246.76	2779.91	4483.47	5367.67	2809.17	2371.61	0.590897	11.6909	1.68438	0.113217	0.616914	-4.72477	Enriched
Grcc10	Grcc10	1844.91	2306.83	5875	3278.82	2930.45	5322.74	8153.58	5951.2	0.801442	12.3582	1.68396	0.113301	0.616914	-4.72537	Enriched
Cyria	Cyria	8358.54	5277.11	5705.39	3633.24	4015.69	17484.6	11733.1	9560.03	0.776558	13.2942	1.68173	0.11374	0.617157	-4.7285	Enriched
Dicer1	Dicer1	2070.32	1942.86	1839.13	117.685	4087.04	1588.59	3642.48	2942.07	1.57705	10.4995	1.67936	0.114209	0.617157	-4.73184	Enriched
Agtpbp1	Agtpbp1	760.962	858.198	1547.8	885.834	509.16	5063.42	2040.61	2473.59	0.964895	10.7027	1.67705	0.114666	0.617157	-4.73507	Enriched
Igf2bp3	Igf2bp3	186.77	450.022	831.415	1523.1	522.165	1569.37	2035.33	1111.14	1.02853	9.45191	1.67639	0.114796	0.617157	-4.73599	Enriched
Cdh20	Cdh20	608.49	492.707	280.572	979.665	855.753	718.658	727.568	1240.47	0.686679	9.61022	1.67367	0.115337	0.617157	-4.7398	Enriched
Cers2	Cers2	757.297	796.378	564.722	909.124	3124.12	798.395	1320.44	697.329	0.722127	9.74306	1.67283	0.115505	0.617157	-4.74097	Enriched
Csk	Csk	5509.55	5405.5	4620.39	2765.14	3455.32	7436.03	8996.57	8755.6	0.602695	12.8077	1.672	0.115672	0.617227	-4.74215	Enriched
Ccdc25	Ccdc25	186.77	189.804	630.037	778.488	623.415	677.001	658.153	2843.62	1.37332	9.56432	1.66982	0.116109	0.61774	-4.74519	Enriched
Ubqln2	Ubqln2	2286.15	648.806	2093.9	4909.81	10152.4	5798.21	3754.45	2426.21	1.28339	11.5225	1.66446	0.117188	0.61774	-4.75267	Enriched
Ndufb9	Ndufb9	1073.26	1315.51	1215.03	3006.64	3154.68	6290.3	927.749	35260.5	1.74345	11.1177	1.66391	0.1173	0.61774	-4.75344	Enriched
Rpl14	Rpl14	1145.17	948.709	2649.18	957.462	1958	1587.12	4327.65	1749.8	0.773028	11.0655	1.66007	0.118078	0.618589	-4.75879	Enriched
Slc6a1	Slc6a1	2824.87	4997.31	4664.35	10659.1	18627.7	8058.76	7237.96	6735.64	0.845435	12.7495	1.65858	0.118383	0.61916	-4.76087	Enriched
Dhx57	Dhx57	944.364	189.804	487.267	913.199	924.785	1182.08	1369.43	740.656	0.947329	9.56856	1.65689	0.118729	0.619495	-4.76322	Enriched
Amt	Amt	1656.57	1297.12	5490.18	1603.26	6357.59	2971.09	5339.1	6064.1	1.25327	11.3601	1.64708	0.120749	0.623532	-4.77683	Enriched
Gng4	Gng4	1958	2101.52	1500.07	1768.86	2317.84	1646.66	3843.04	5717.91	0.73508	11.1206	1.64144	0.121924	0.62798	-4.78463	Enriched
Ccpg1	Ccpg1	1183.37	406.616	1277.05	1274.74	1924.79	1108.75	1326.49	3492.58	0.913604	10.247	1.63754	0.122744	0.62906	-4.79002	Enriched
Ly6h	Ly6h	24732	3678.37	62594.6	97455.7	108521	29428.9	52059.5	174816	1.42759	15.0991	1.63578	0.123115	0.62906	-4.79245	Enriched
Rpl10a	Rpl10a	1007.35	691.948	3300.61	5047.64	6789.64	1178.51	4952.24	5322.74	1.04517	11.414	1.63532	0.123212	0.62906	-4.79308	Enriched
Adap1	Adap1	1570.79	2956.14	10355.2	13787.8	16882.8	6148.5	8916.34	13140	1.04905	12.6403	1.63342	0.123614	0.62906	-4.7957	Enriched
Map6	Map6	82005.2	79531	78221	88694.3	147005	96760.1	77475.7	184191	0.541358	16.3294	1.63162	0.123995	0.62906	-4.79817	Enriched
Atp2b4	Atp2b4	11183.8	10169.4	9202.88	16562.7	22469.4	17924	11281	17702.3	0.553446	13.8859	1.62918	0.124515	0.629974	-4.80153	Enriched
Pcyt2	Pcyt2	761.524	1497.29	3072.01	2141.71	2040.61	2589.33	3496.14	3295.89	0.754715	11.2327	1.62661	0.125064	0.631156	-4.80507	Enriched
Cd47	Cd47	446.139	504.127	581.32	3230.35	2820.07	1017.56	1555.78	1338.59	0.9544	10.3043	1.62586	0.125224	0.631167	-4.80609	Enriched
Ndufa12	Ndufa12	1076.45	1857.67	2384.35	958.554	3790.86	2268.39	3245.58	1717.71	0.847233	10.7642	1.62452	0.125512	0.631822	-4.80793	Enriched
Dyrk1a	Dyrk1a	2003.33	1430.97	1917.64	2310.99	11032.3	2243.67	1975.54	2547.54	0.823151	11.2659	1.62295	0.125849	0.632726	-4.81009	Enriched
Mrpl14	Mrpl14	9162.23	3831.27	2946.66	643.682	7829.34	2841.12	5270.93	11596.7	1.08747	11.8606	1.61899	0.126702	0.635223	-4.8155	Enriched
Cops4	Cops4	2661.21	6875.62	1991.12	2502.99	4313.93	7893.09	5068.37	3349.41	0.66585	12.318	1.61496	0.127578	0.638209	-4.82103	Enriched
Stxbp1	Stxbp1	40841.5	32070.7	106965	17658.2	73591.2	66444.7	138961	51354.2	0.954498	15.5389	1.60672	0.129381	0.644808	-4.83226	Enriched
Plat	Plat	4645.98	7511.16	39682.1	13676.7	71380.7	5867.35	74241.4	52735.3	1.6089	14.2404	1.60243	0.130329	0.646361	-4.8381	Enriched
Tm7sf3	Tm7sf3	1916.14	3724.11	1627.54	1516.77	1433	5875	6850.49	2910.83	0.812861	11.6216	1.59823	0.131263	0.646361	-4.84381	Enriched
Uqcrc2	Uqcrc2	19736	91852	7138.08	49870.8	83685.3	29701	164306	78665.1	1.40934	15.2661	1.59775	0.13137	0.646361	-4.84446	Enriched
Ap1s1	Ap1s1	1939.31	837.517	883.485	2809.17	831.415	2329.64	5609.3	4394.9	0.891142	11.0252	1.59712	0.13151	0.646361	-4.84531	Enriched
Akt2	Akt2	372.669	660.221	228.241	428.187	1253.27	264.569	1257.26	1643.64	1.20639	9.28257	1.59361	0.132297	0.646361	-4.85007	Enriched
Htra1	Htra1	1733.51	5532.86	3054.06	12586.4	15724	3754.45	22207.6	16947	1.47804	12.8942	1.59151	0.13277	0.646361	-4.85292	Enriched
Get3	Get3	7321.04	6520.94	5827.42	6434.75	7511.16	14514.1	8826.83	7624.96	0.508731	13.0587	1.59071	0.13295	0.646361	-4.854	Enriched
Serinc5	Serinc5	528.426	554.287	276.326	460.809	971.442	487.267	660.837	594.309	0.578213	9.30692	1.59015	0.133076	0.646361	-4.85476	Enriched
Gorasp2	Gorasp2	2737.95	617.728	1172.27	1350.49	2204.55	1504.96	3203.56	2065.63	0.758286	10.7338	1.58933	0.13326	0.646361	-4.85586	Enriched
Usp10	Usp10	565.754	709.37	903.833	117.685	370.675	1393.65	2166.59	1401.45	1.29692	9.74083	1.58855	0.133437	0.646361	-4.85692	Enriched
Tubb2b	Tubb2b	11407.8	356772	371156	629528	857874	563148	469881	607135	1.79477	18.2733	1.58276	0.134752	0.646361	-4.86473	Enriched
Pbdc1	Pbdc1	642.741	574.453	370.3	1965.35	1257.26	577.565	2159.93	1939.31	0.874107	9.39058	1.58248	0.134816	0.646361	-4.86511	Enriched
Vat1	Vat1	6648.96	3489.3	3002.95	5627.57	12586.4	9803.92	7395	6656.37	0.988196	13.0031	1.58238	0.134838	0.646361	-4.86524	Enriched
Itpr1	Itpr1	2743.03	2936.26	1145.17	3264.65	8111.19	2424.91	3101.76	3245.58	0.679034	11.365	1.58128	0.135091	0.646361	-4.86673	Enriched
Mvb12b	Mvb12b	4990.53	3480.48	2497.47	2095.11	3563.84	7615.03	4768	4339.23	0.656599	12.0482	1.57988	0.135411	0.646361	-4.86862	Enriched
Gng2	Gng2	1808.85	1303.86	528.426	878.575	28295.1	2215.69	900.095	1062.04	1.44294	10.1839	1.57946	0.135506	0.646361	-4.86918	Enriched
Trappc10	Trappc10	371.223	726.618	1413.36	2942.07	2090.12	1183.37	2915.6	2157.21	0.947389	10.7399	1.57679	0.136119	0.64851	-4.87277	Enriched
Krt5	Krt5	56875.3	13446.9	55133.1	21650.2	38147.7	109266	129192	49324.8	1.21565	15.6012	1.56886	0.137955	0.651929	-4.88342	Enriched
Pdlim7	Pdlim7	1315.51	1582.94	5031.68	3446.55	3146.9	3429.76	4827.67	4875.28	0.703297	11.6312	1.56825	0.138097	0.651929	-4.88424	Enriched
Map1s	Map1s	3492.58	3850.07	4399.73	1150.3	2211.29	7696.38	6990.43	4868.53	0.772076	12.3439	1.56727	0.138326	0.651929	-4.88555	Enriched
Rps10	Rps10	4540.81	1558.33	2690.09	15019	6115.95	8903.11	9836.16	6742.62	0.914462	12.4244	1.56389	0.139115	0.651929	-4.89007	Enriched
Eif4a1	Eif4a1	2809.17	6820.78	21650.2	28497.6	22879.6	9601.21	24996.6	41628.1	1.06816	14.167	1.56297	0.139331	0.651929	-4.89129	Enriched
Prmt1	Prmt1	4743.5	2250.54	4557.26	5937.23	10947.3	3161.54	8459.03	7237.96	0.718619	12.2831	1.56285	0.13936	0.651929	-4.89146	Enriched
Sccpdh	Sccpdh	577.565	1242.9	2215.69	3066.75	2401.26	3166.8	4427	1373.47	0.8106	11.1359	1.55953	0.140141	0.651929	-4.89589	Enriched
Ncbp1	Ncbp1	186.77	514.775	765.876	1187.72	2003.33	312.299	1184.25	1847.24	0.990437	9.45683	1.55809	0.140481	0.651929	-4.89782	Enriched
Mif	Mif	32285.2	38060.8	29090.8	13734.7	67650.2	35522.7	58815.9	64686.1	1.0547	15.3398	1.55755	0.140608	0.651929	-4.89853	Enriched
Hectd1	Hectd1	457.86	2887.79	437.538	722.56	718.037	2257.52	3967.22	1363.83	1.09654	9.42115	1.55582	0.141018	0.651929	-4.90084	Enriched
Slmap	Slmap	2276.47	2288.83	2582.58	1317.8	5451.48	3066.75	5246.84	2221.05	0.864108	11.1675	1.54728	0.143055	0.651929	-4.91219	Enriched
H2bc14	H2bc14	5750.8	10742	29627.7	7548.37	20614.7	11201.6	28763.6	26479.3	0.917471	14.2693	1.54656	0.143227	0.651929	-4.91314	Enriched
H2bc15	H2bc15	5750.8	10742	29627.7	7548.37	20614.7	11201.6	28763.6	26479.3	0.917471	14.2693	1.54656	0.143227	0.651929	-4.91314	Enriched
H2bc3	H2bc3	5750.8	10742	29627.7	7548.37	20614.7	11201.6	28763.6	26479.3	0.917471	14.2693	1.54656	0.143227	0.651929	-4.91314	Enriched
H2bc8	H2bc8	5750.8	10742	29627.7	7548.37	20614.7	11201.6	28763.6	26479.3	0.917471	14.2693	1.54656	0.143227	0.651929	-4.91314	Enriched
H2bc9	H2bc9	5750.8	10742	29627.7	7548.37	20614.7	11201.6	28763.6	26479.3	0.917471	14.2693	1.54656	0.143227	0.651929	-4.91314	Enriched
Hist1h2bp	Hist1h2bp	5750.8	10742	29627.7	7548.37	20614.7	11201.6	28763.6	26479.3	0.917471	14.2693	1.54656	0.143227	0.651929	-4.91314	Enriched
Hist2h2bb	Hist2h2bb	5750.8	10742	29627.7	7548.37	20614.7	11201.6	28763.6	26479.3	0.917471	14.2693	1.54656	0.143227	0.651929	-4.91314	Enriched
Suclg2	Suclg2	47045.1	17890.9	45408.3	29321.8	39559	64240.3	55544.8	49051.5	0.65679	15.3472	1.54594	0.143377	0.651929	-4.91397	Enriched
Ezr	Ezr	1190.31	4437.34	2352.62	7748.1	16090.7	2216.96	6148.5	7303.41	1.01381	11.9254	1.54536	0.143516	0.651929	-4.91474	Enriched
Fam210a	Fam210a	186.77	189.804	17.5075	307.599	800.976	174.013	305.936	507.705	1.6857	7.93406	1.54172	0.144394	0.654202	-4.91956	Enriched
Ahnak2	Ahnak2	1551.37	903.833	1801.71	790.932	1727.17	1494.29	2936.26	2130.25	0.753008	10.5859	1.53991	0.144833	0.654202	-4.92196	Enriched
Ptpra	Ptpra	186.77	1211.41	310.99	117.685	309.023	515.335	1277.05	785.091	1.06346	9.3234	1.53918	0.14501	0.654262	-4.92292	Enriched
Ocrl	Ocrl	1186.76	1843.53	1081.17	2981.67	3453.41	2143.93	2130.25	3189.3	0.708184	10.9931	1.53846	0.145186	0.654316	-4.92388	Enriched
Ngef	Ngef	6311.06	3960.58	1900.94	2551.87	7480.87	4134.08	3947.98	8045.05	0.754323	11.9232	1.53726	0.145476	0.654828	-4.92546	Enriched
Lrpprc	Lrpprc	4875.28	2442.05	3256.24	1794.45	5963.28	5803.39	4433.01	3762.3	0.76291	11.9338	1.53622	0.145729	0.654828	-4.92683	Enriched
Pik3r1	Pik3r1	1088.71	189.804	2420.5	1645.03	3409.99	1417.63	1847.24	1626.43	1.03361	10.4335	1.53314	0.146481	0.655201	-4.93089	Enriched
Atrn	Atrn	538.659	566.879	1212.92	1414.72	1212.92	1451.24	894.668	1655.04	0.577933	10.1278	1.52845	0.147634	0.656394	-4.93707	Enriched
Lztfl1	Lztfl1	1281.68	1100.55	4406.89	2706.48	3596.3	1286.25	8643.11	4180.43	0.827798	11.2355	1.52655	0.148103	0.656394	-4.93957	Enriched
Pex11b	Pex11b	730.054	710.294	917.993	767.991	2870.28	1173.82	1264.39	625.518	0.715853	10.2962	1.52455	0.148599	0.656394	-4.94221	Enriched
Ampd2	Ampd2	798.395	1042.27	5185.6	8345.27	41825.1	5068.37	1004.54	38147.7	1.95391	12.3435	1.52004	0.149718	0.66061	-4.94811	Enriched
Npm1	Npm1	1060.49	189.804	2323.71	4038.48	10091.6	1288.05	2286.15	4275.08	1.51598	10.2635	1.5192	0.149929	0.660809	-4.94922	Enriched
0610012G03Rik	0610012G03Rik	1653.12	1438.15	395.058	117.685	652.98	2562.22	902.216	1376.02	1.05492	10.1653	1.51631	0.150652	0.661366	-4.953	Enriched
Rnf34	Rnf34	1222.94	720.59	1148.96	1936.1	1613.67	1870.93	1744.94	1844.91	0.576956	10.2207	1.5147	0.151056	0.661366	-4.9551	Enriched
Tsc2	Tsc2	1199.17	2933.28	6903.2	7604.84	5168.55	5602.68	11121.7	7637.69	0.933586	12.2856	1.51262	0.151579	0.661366	-4.95782	Enriched
Krt85	Krt85	4091.37	2192.42	4020.51	6464.52	16724	10355.2	7696.38	2434.7	0.949612	12.3153	1.5119	0.151762	0.661366	-4.95877	Enriched
Sacm1l	Sacm1l	4192.57	4531.29	8916.34	5082.27	6342.56	11083.6	15064	9780.42	0.89704	12.4898	1.50904	0.152485	0.661366	-4.9625	Enriched
Ndrg2	Ndrg2	2994.98	1622.08	3008.42	11391.4	15188.1	5052.68	4013.06	5798.21	0.855494	12.0173	1.50825	0.152683	0.661366	-4.96352	Enriched
Syn1	Syn1	24234	46658.9	30095.8	94029	255317	42528	22521.8	255317	1.07157	15.6577	1.50798	0.152752	0.661366	-4.96387	Enriched
Pdxp	Pdxp	869.772	1293.43	2159.93	2580.46	5659.24	3025.36	2734.4	1913.7	0.958698	11.0941	1.50367	0.153849	0.661366	-4.96949	Enriched
Slc25a11	Slc25a11	626.227	621.833	511.976	723.263	890.197	1814.66	869.772	570.552	0.618028	10.1383	1.50156	0.154388	0.662927	-4.97223	Enriched
Tcea1	Tcea1	543.481	189.804	17.5075	834.372	1451.24	302.682	436.506	420.12	1.41518	8.90338	1.5002	0.154737	0.662927	-4.974	Enriched
Stx1a	Stx1a	2025.09	2623.24	22990.7	33148.2	22955.9	21552.7	24732	22283.4	1.51813	13.2335	1.49957	0.154898	0.662927	-4.97481	Enriched
Apc2	Apc2	3326.11	1295.7	2866.83	3500.18	5041.23	4575.56	3091.22	5026.92	0.762506	11.3833	1.49297	0.156599	0.666004	-4.98337	Enriched
Rps20	Rps20	33583.6	47446.4	58815.9	49051.5	90420.4	40841.5	65172.3	73591.2	0.486471	15.7659	1.48635	0.158321	0.669061	-4.99191	Enriched
Suclg1	Suclg1	39297.5	60216.7	20882.5	23038	71820.8	66104	61989.2	42677	0.865902	15.052	1.48357	0.15905	0.669823	-4.9955	Enriched
Osbpl2	Osbpl2	186.77	677.001	286.827	117.685	283.863	737.699	680.202	321.062	0.852019	9.10017	1.48297	0.159206	0.669823	-4.99627	Enriched
Rabgap1	Rabgap1	3659.89	6529.44	6401.21	3667.42	4254.45	7117.85	7372.59	15298.4	0.651405	12.8298	1.48285	0.159238	0.669823	-4.99643	Enriched
Trim9	Trim9	2216.96	1548.92	4478.76	4262.22	3432.68	2930.45	6875.62	14080.7	0.973008	11.745	1.48157	0.159575	0.669823	-4.99807	Enriched
Naa15	Naa15	186.77	785.091	1546.42	2754.94	2151.14	1667.44	2193.25	2196.06	1.19534	10.6569	1.48124	0.159661	0.669823	-4.9985	Enriched
Rufy2	Rufy2	701.916	1221.19	271.693	952.03	691.948	8023.27	12339.9	282.693	1.61153	10.3655	1.48083	0.159768	0.669823	-4.99902	Enriched
Plch2	Plch2	2846.62	2968.75	3210.09	5818.78	4690.99	4932.71	7083.13	6423.66	0.684238	11.9508	1.48054	0.159847	0.669823	-4.9994	Enriched
Ttll12	Ttll12	3046.89	3253.79	3166.8	3492.58	4262.22	3132.16	5434.18	5851.9	0.488121	12.0168	1.47769	0.160597	0.669823	-5.00306	Enriched
Ubxn1	Ubxn1	5262.87	3576.94	1436.4	1993.26	2397.3	5484.92	7248.82	4271.75	0.729072	12.3204	1.4771	0.160754	0.669823	-5.00382	Enriched
Mmp17	Mmp17	186.77	189.804	718.037	606.314	597.348	410.459	626.876	834.372	0.761265	9.27726	1.47648	0.160919	0.669823	-5.00462	Enriched
Ddx3x	Ddx3x	1993.26	2012.53	3825	2838.95	4932.71	7271.87	1924.79	4415.5	0.701568	11.7667	1.47424	0.161514	0.669823	-5.00749	Enriched
Adck1	Adck1	658.153	764.954	261.606	117.685	813.887	717.32	450.022	695.052	0.886426	9.17933	1.47121	0.162319	0.671695	-5.01136	Enriched
Gfap	Gfap	356772	413352	493018	433495	662315	449599	607135	741672	0.522231	18.7641	1.4676	0.163285	0.672688	-5.01598	Enriched
Snx4	Snx4	4353.28	4919.44	3678.37	6581.36	5982.5	6875.62	8856.55	6010.55	0.519512	12.6497	1.46746	0.163322	0.672688	-5.01616	Enriched
Cstf2t	Cstf2t	186.77	652.98	10892.6	38060.8	14080.7	42093.4	53374	11861.1	3.21191	12.7704	1.46399	0.164256	0.673164	-5.0206	Enriched
Lrrc49	Lrrc49	862.211	500.619	200.904	945.213	411.619	1241.56	1121.41	2580.46	1.04164	9.83873	1.46368	0.164338	0.673164	-5.02098	Enriched
Prkca	Prkca	4399.73	3079.28	3253.79	6029.85	10355.2	4130.43	4777.41	6986.82	0.606178	12.1214	1.46087	0.165097	0.675002	-5.02457	Enriched
Ssu72	Ssu72	719.968	557.56	992.11	497.313	1294.2	501.281	1340.7	1079.09	0.560504	9.42573	1.46078	0.165124	0.675002	-5.02469	Enriched
Dipk1b	Dipk1b	1894.49	2411.75	2313.89	2855.68	3831.27	2734.4	2585.76	6571.01	0.639724	11.7395	1.45868	0.165692	0.675999	-5.02736	Enriched
Pgam1	Pgam1	11912.7	11407.8	28497.6	91852	88694.3	31804.2	53757.7	44923.5	1.06478	14.9692	1.45616	0.166377	0.675999	-5.03056	Enriched
Cops2	Cops2	580.921	539.81	1932.77	3179.75	2262.35	1242.9	2473.59	4841.86	1.03088	10.6807	1.45602	0.166416	0.675999	-5.03074	Enriched
Wdr7	Wdr7	14837.5	7859.27	9090.64	7321.04	21604.9	7528.64	16090.7	14939.7	0.583179	13.1112	1.45545	0.166571	0.675999	-5.03146	Enriched
Igsf11	Igsf11	1807.41	1800.46	796.378	719.293	10405.3	1973.74	1154.52	1165.9	0.972099	10.5123	1.45452	0.166825	0.675999	-5.03265	Enriched
Ago1	Ago1	885.834	911.238	1608.04	11952.6	3558.96	1620.21	23367.2	11465.5	1.65874	10.9905	1.45429	0.166888	0.675999	-5.03294	Enriched
Ndufb4	Ndufb4	6259.81	6938.55	8438.74	7360.78	9813.63	8623.25	12888.8	10106.4	0.507598	13.122	1.45231	0.167429	0.676432	-5.03545	Enriched
Tkt	Tkt	11161.6	26387.6	31415.8	5367.67	21789.6	34367.9	27735.4	22207.6	0.803736	14.5073	1.45205	0.167501	0.676432	-5.03578	Enriched
Adgrb3	Adgrb3	4519.67	4335.81	2589.33	8746.16	56640	3286.89	46343.9	1949.95	1.31108	12.1627	1.45087	0.167825	0.676432	-5.03728	Enriched
Tnpo3	Tnpo3	358.194	189.804	17.5075	117.685	1246.61	408.658	498.701	56.0639	1.64926	7.87879	1.4499	0.16809	0.676432	-5.0385	Enriched
Elmod2	Elmod2	186.77	189.804	371.223	301.992	267.08	520.692	549.136	688.746	0.928802	8.38638	1.44568	0.169253	0.677349	-5.04384	Enriched
Czib	Czib	1147.36	770.748	17.5075	117.685	1382.63	580.921	688.087	323.286	1.63255	8.42836	1.44367	0.169809	0.677544	-5.04638	Enriched
Fth1	Fth1	186.77	189.804	1433	2033.88	1754.06	1080.1	1857.67	1759.6	1.47304	9.49347	1.44102	0.170543	0.678866	-5.04972	Enriched
Ndufa8	Ndufa8	2349.64	4006.72	5700.96	5789.17	4620.39	8613.35	12783.7	4642.57	0.731438	12.611	1.43912	0.171074	0.679459	-5.05212	Enriched
Zzef1	Zzef1	2053.61	1271.62	1805.19	1814.66	2582.58	3489.3	2340.69	2491.53	0.654442	11.2992	1.43806	0.171369	0.679459	-5.05346	Enriched
Gnao1	Gnao1	293164	305599	216365	195032	312918	928195	305599	240597	0.624484	18.5812	1.43606	0.171926	0.679459	-5.05596	Enriched
Trps1	Trps1	884.13	821.171	202.911	781.499	17136.7	423.655	271.202	36817.4	2.32373	10.4978	1.43578	0.172005	0.679459	-5.05632	Enriched
Sirt2	Sirt2	2685.36	4411.01	1312.11	305.572	3289.53	5334.18	1676.34	2678.02	1.01184	11.3144	1.43514	0.172186	0.679459	-5.05713	Enriched
Mlst8	Mlst8	1897.72	3583.16	2407.8	2794.13	2815.72	4246.37	5111.07	3834.17	0.588974	12.0406	1.43479	0.172284	0.679459	-5.05757	Enriched
Mia3	Mia3	3259.8	1538.09	1794.45	28853.6	37111.5	7648.78	3359.35	10078.8	1.30222	12.4876	1.43105	0.173334	0.681262	-5.06226	Enriched
Fam133b	Fam133b	186.77	435.335	7869.2	5296.16	47799	1069	671.949	25160.9	1.99653	9.99853	1.42982	0.173681	0.681262	-5.06381	Enriched
Tcp1	Tcp1	21789.6	19650.1	14471.4	9633.25	11324.9	45709.6	37942	19424.6	0.669022	14.7305	1.42747	0.174345	0.681262	-5.06675	Enriched
Esd	Esd	5068.37	7704.72	32664.7	24732	24234	19696.7	24935.8	28497.6	0.856548	13.9283	1.42735	0.17438	0.681262	-5.0669	Enriched
Atl2	Atl2	3732.42	1848.95	2634.04	1858.86	2770.71	2875.88	4238.81	3866.5	0.48742	11.4905	1.42661	0.17459	0.681262	-5.06783	Enriched
Chl1	Chl1	1371.93	2349.64	5105.81	5490.18	27354.1	3956.83	4152.59	3323.21	1.01149	11.951	1.42503	0.175038	0.681262	-5.0698	Enriched
Nfs1	Nfs1	728.254	726.26	520.692	2866.83	1688.16	1616.81	1767.01	1246.61	0.731346	10.3982	1.42458	0.175165	0.681262	-5.07036	Enriched
Flot1	Flot1	10106.4	6429.7	23686.7	12980.4	7663.04	24573.2	25091.2	31804.2	0.727695	13.8115	1.42168	0.175992	0.681262	-5.07399	Enriched
Anxa1	Anxa1	900.84	788.967	401.28	2029.38	1119.19	1641.74	1388.88	2420.5	0.852971	10.4752	1.42045	0.176342	0.681262	-5.07552	Enriched
Lrrc58	Lrrc58	890.197	2786.9	1321.66	2563.68	1858.86	3894.46	2714.37	3799.31	0.78726	11.1892	1.42013	0.176435	0.681262	-5.07593	Enriched
Camk2a	Camk2a	24634.9	38664.1	20347	17205	150483	74901.7	26634.5	21479.3	1.06833	14.8053	1.41848	0.176906	0.681262	-5.07798	Enriched
Chmp4b	Chmp4b	15418.8	6755.39	12085.1	11579.6	15097.7	16489.4	20170.1	12940.6	0.539052	13.7777	1.41815	0.177001	0.681262	-5.07839	Enriched
Hcn2	Hcn2	793.085	802.042	1247.64	862.211	5174.46	1170.86	958.554	4004.43	1.27096	9.83079	1.41672	0.17741	0.681262	-5.08017	Enriched
Ofd1	Ofd1	3176.89	2630.46	35260.5	109266	180259	13110.7	58183.1	38060.8	1.83597	13.9084	1.41564	0.17772	0.681262	-5.08151	Enriched
Arhgef12	Arhgef12	2699.49	1076.45	1563.87	4545.1	3342.76	10001.9	2061.3	3587.32	0.894967	11.4236	1.41025	0.179278	0.683958	-5.08822	Enriched
Clta	Clta	3091.22	3956.83	16090.7	43328.6	39428.6	7283.54	23298	27488.5	1.10754	13.4389	1.40242	0.181558	0.689569	-5.09791	Enriched
Chchd1	Chchd1	1065.22	1096.72	1527.99	874.142	1330.93	1566.28	1504.96	1582.94	0.417198	10.4187	1.40224	0.18161	0.689569	-5.09813	Enriched
Itch	Itch	186.77	1277.05	412.101	117.685	790.932	591.805	400.517	770.748	0.907011	8.98531	1.39915	0.182516	0.689719	-5.10194	Enriched
Hspa8	Hspa8	148533	135514	197200	92316.6	115389	305599	276287	176898	0.558418	17.6718	1.39899	0.182564	0.689719	-5.10214	Enriched
Chchd3	Chchd3	11977.7	27735.4	12433	13493.2	16316.4	31938.4	27354.1	17405.5	0.538572	14.1986	1.39693	0.18317	0.689719	-5.10468	Enriched
Arl8b	Arl8b	1071.07	189.804	17.5075	1940.37	3091.22	1475.62	273.557	1865.03	2.07855	9.32505	1.39683	0.183201	0.689719	-5.10481	Enriched
Rab15	Rab15	186.77	189.804	644.439	517.127	748.771	263.467	884.13	1001.11	0.968939	8.50339	1.39509	0.183713	0.690997	-5.10694	Enriched
Abi2	Abi2	3250.72	7496.33	5396.01	8217.37	11733.1	6311.06	7637.69	8711.03	0.547123	12.7363	1.39439	0.183921	0.691127	-5.10781	Enriched
Ube2o	Ube2o	8126.57	13299.1	14080.7	21698.7	17741.3	26118.5	18207.2	14869.3	0.481376	14.0422	1.39332	0.184237	0.691577	-5.10912	Enriched
Rpl35a	Rpl35a	1142.77	2661.21	4738.93	1855.46	2623.24	3152.57	7051.79	2625.47	0.629091	11.6549	1.38944	0.185392	0.694048	-5.1139	Enriched
Map1lc3b	Map1lc3b	186.77	2993.78	3621.55	6971.35	8964.11	1727.17	4348.78	9496.29	1.37347	11.3986	1.38608	0.186392	0.697143	-5.11801	Enriched
Aspscr1	Aspscr1	455.179	189.804	1792.05	1121.41	5885.51	1385.86	1210.02	461.318	1.17639	9.95903	1.38233	0.187516	0.697838	-5.1226	Enriched
Map2k4	Map2k4	17890.9	3032.93	2898.4	9923.07	13626.1	4645.98	16210.6	25342.5	1.01452	12.9855	1.37892	0.188545	0.697838	-5.12677	Enriched
Rab5c	Rab5c	2722.17	5434.18	10344.7	1459.2	6607.94	6560.75	6883.88	7869.2	0.848399	12.2697	1.37781	0.18888	0.697838	-5.12812	Enriched
Hsd17b10	Hsd17b10	1735.43	1896.08	373.305	1307.07	9134.86	770.748	2502.99	2981.67	1.25723	10.7366	1.37649	0.189279	0.697838	-5.12972	Enriched
Lmnb1	Lmnb1	5302.8	5527.89	5495.79	4359.49	6986.82	15418.8	8058.76	5578.19	0.696312	12.9656	1.37563	0.18954	0.697838	-5.13077	Enriched
Ap3b2	Ap3b2	6543.94	6071.58	4389.58	2872.12	2338.88	17784.4	11932.7	10978.9	0.860773	13.056	1.37534	0.189628	0.697838	-5.13113	Enriched
Hpcal1	Hpcal1	186.77	189.804	849.896	2031.77	1423.33	646.059	1052.91	1408.74	1.11643	9.15966	1.37419	0.189975	0.697838	-5.13252	Enriched
Osbp	Osbp	2204.55	2213.19	2049.35	4507.52	2349.64	3276.4	4792.05	5291.4	0.528507	11.6979	1.37417	0.189982	0.697838	-5.13255	Enriched
Tubgcp2	Tubgcp2	186.77	189.804	871.242	591.805	631.987	628.642	783.2	533.961	0.793503	8.9243	1.37208	0.19062	0.69859	-5.1351	Enriched
Dnm1	Dnm1	7893.09	12492.7	8888.44	6965.54	5687.75	23998.8	12835.8	20472	0.638622	13.6246	1.37043	0.191123	0.699134	-5.1371	Enriched
Kctd16	Kctd16	4144.91	4359.49	15589.3	6203.11	8045.05	8017.12	17034.5	12850.5	0.753475	12.9786	1.3701	0.191222	0.699134	-5.1375	Enriched
Ift74	Ift74	569.627	418.815	786.633	681.897	1714.31	270.654	2912.61	22688	1.97531	9.77974	1.36987	0.191292	0.699134	-5.13778	Enriched
Snca	Snca	8459.03	16457.2	45896	32070.7	56875.3	17565.8	98543.6	78221	1.30795	14.0348	1.36915	0.191512	0.699231	-5.13865	Enriched
Surf4	Surf4	1651.22	1662.78	189.968	117.685	577.565	1485.06	2053.61	807.514	1.12969	9.88459	1.36864	0.191668	0.699231	-5.13927	Enriched
Eloc	Eloc	6708.26	3971.7	3458.55	4152.59	6571.01	7802.24	6416.76	5827.42	0.581091	12.5345	1.36746	0.19203	0.699912	-5.1407	Enriched
Mta2	Mta2	433.589	586.26	2260.63	2640.42	1767.01	1217.59	1673.93	3483.23	0.760954	10.7558	1.36411	0.19306	0.700382	-5.14476	Enriched
Sult4a1	Sult4a1	1120.26	584.602	977.519	1073.26	1428.98	1530.41	2407.8	619.195	0.56121	10.2339	1.36363	0.193207	0.700382	-5.14534	Enriched
Lsm12	Lsm12	3317.86	3513.6	18341.3	1723.31	1371.93	16519.9	16882.8	28930.3	1.22711	12.5935	1.3616	0.193833	0.700382	-5.14779	Enriched
Atp5me	Atp5me	8405.09	2449.74	965.698	15668.2	6837.96	7778.23	11491.1	12409.3	1.15094	12.3775	1.36014	0.194283	0.700382	-5.14955	Enriched
Cbx4	Cbx4	596.553	612.859	705.555	1323.13	736.86	1720.05	2727.13	1714.31	1.02851	9.76456	1.35751	0.195097	0.700382	-5.15273	Enriched
Krt1	Krt1	794185	794185	629528	356772	741672	1.01761e+06	1.34463e+06	629528	0.543267	19.393	1.3571	0.195225	0.700382	-5.15322	Enriched
Dnajb2	Dnajb2	814.576	189.804	1046.95	609.804	911.238	1237.95	2692.35	882.174	1.18859	9.46135	1.35661	0.195377	0.700382	-5.15381	Enriched
Siae	Siae	3956.83	1387.43	2377.42	11016.1	1393.65	9465.36	33392.9	46343.9	1.78718	12.3667	1.35622	0.195499	0.700382	-5.15428	Enriched
Matk	Matk	186.77	189.804	730.054	117.685	1080.1	189.64	412.101	2020.14	1.44767	8.40628	1.35511	0.195844	0.700382	-5.15562	Enriched
Cep20	Cep20	455.448	189.804	275.702	621.128	437.538	971.442	594.949	632.921	0.856429	8.7669	1.3527	0.196595	0.700382	-5.15852	Enriched
Rngtt	Rngtt	418.071	1328.12	275.142	765.538	428.926	1199.17	2101.52	990.207	0.797282	9.84045	1.35155	0.196955	0.700382	-5.1599	Enriched
Grn	Grn	469881	607135	1.77224e+06	1.01761e+06	1.34463e+06	1.34463e+06	1.77224e+06	857874	0.604402	20.0043	1.3512	0.197067	0.700382	-5.16033	Enriched
Tagln2	Tagln2	1459.2	189.804	1404.57	969.761	1880.98	1942.86	1475.62	2672.81	1.31192	9.73355	1.34993	0.197463	0.700382	-5.16185	Enriched
Ddah2	Ddah2	6735.64	9341.85	8678.09	5692.86	9278.07	20025.3	11752.9	6672.9	0.557141	13.3005	1.34773	0.198153	0.700382	-5.16449	Enriched
Tanc2	Tanc2	4919.44	8045.05	10947.3	8177.93	12817	6683.08	15943.8	11161.6	0.526207	13.1547	1.3473	0.198287	0.700382	-5.165	Enriched
Hip1	Hip1	5553.16	6046.81	20084.3	16316.4	16990.3	8070.87	27559.2	24935.8	0.77449	13.6538	1.34676	0.198459	0.700382	-5.16565	Enriched
Ccdc92	Ccdc92	2026.61	905.236	1388.88	992.562	1922.5	2128.41	3023.4	2035.33	0.828357	10.9037	1.34535	0.198903	0.700796	-5.16734	Enriched
Daam1	Daam1	604.872	695.052	2151.14	4658.85	4455.86	1381.41	4802.26	1958	0.944233	10.9783	1.34527	0.198927	0.700796	-5.16743	Enriched
Impdh2	Impdh2	12339.9	9680.62	13091	5705.39	18532.4	17452.2	7450.73	24163.4	0.676513	13.2223	1.34037	0.200477	0.703631	-5.17329	Enriched
Ppp2r5a	Ppp2r5a	903.833	527.091	436.506	940.509	1541.05	842.69	1291.35	718.037	0.654691	9.54931	1.34012	0.200558	0.703631	-5.1736	Enriched
Actbl2	Actbl2	1.56566e+06	1.34463e+06	356772	1.56566e+06	711722	2.33129e+06	2.33129e+06	2.33129e+06	0.734736	20.6735	1.33879	0.200981	0.703631	-5.17519	Enriched
Gabra5	Gabra5	1737.87	1767.01	864.876	2724.39	2330.91	2580.46	2984.23	1905.19	0.559815	10.9881	1.33794	0.20125	0.703631	-5.17619	Enriched
Pmm2	Pmm2	186.77	189.804	321.062	877.756	424.026	564.297	1107.48	585.005	0.986029	8.8931	1.33734	0.201443	0.703631	-5.17692	Enriched
Fbxo21	Fbxo21	669.755	1240.47	988.314	529.863	258.238	2952.87	4335.81	1741.83	0.93155	10.6134	1.33719	0.20149	0.703631	-5.17709	Enriched
Cse1l	Cse1l	2858.75	8613.35	6529.44	3727.6	12000.5	6944.95	5750.8	7248.82	0.633706	12.7231	1.33461	0.202312	0.704635	-5.18016	Enriched
G3bp1	G3bp1	718.037	767.346	233.955	986.72	1160.88	1330.93	1334.56	1004.54	1.0047	9.78927	1.33399	0.20251	0.704635	-5.1809	Enriched
Ube2m	Ube2m	2984.23	1627.54	1144.26	1253.27	2243.67	1604.96	5847.14	1888.65	0.62802	11.2118	1.33352	0.202661	0.704635	-5.18146	Enriched
Rpl24	Rpl24	17262	13978	17605.5	4282.17	13654.2	24451.7	20025.3	16000.7	0.638942	14.0117	1.33301	0.202824	0.704635	-5.18206	Enriched
Tfg	Tfg	459.128	189.804	597.348	953.367	583.936	753.715	763.533	721.814	0.57069	9.34472	1.33277	0.202901	0.704635	-5.18235	Enriched
Ddb1	Ddb1	6129.04	5927.75	14568.9	8045.05	19267.1	9899.83	8241.74	12625.3	0.555089	13.0904	1.33247	0.202997	0.704635	-5.18271	Enriched
Usp15	Usp15	1413.36	1011.77	319.037	837.517	797.71	897.975	2394.58	3648.99	1.00742	10.0925	1.33167	0.203254	0.704724	-5.18366	Enriched
Nmt1	Nmt1	946.581	1232.62	1294.2	529.003	1656.57	2188.09	1594.97	1541.05	0.869057	10.0772	1.32985	0.203839	0.704724	-5.18582	Enriched
Rae1	Rae1	4932.71	2685.36	2646.37	7869.2	7039.16	7594.04	6290.3	7211.9	0.78383	12.5668	1.32852	0.204268	0.704724	-5.1874	Enriched
Fam98b	Fam98b	8035.25	2834.05	4226.09	6571.01	4489.83	10651.3	10355.2	6444.94	0.583751	12.5233	1.32532	0.2053	0.707067	-5.19119	Enriched
Rhof	Rhof	3869.8	2737.95	2630.46	1502.05	4171.94	8283.54	4474.81	2067.84	0.733112	11.8293	1.32196	0.206388	0.708028	-5.19516	Enriched
Uap1l1	Uap1l1	186.77	189.804	272.118	800.976	684.186	613.411	669.232	403.446	0.96554	8.44641	1.32178	0.206445	0.708028	-5.19537	Enriched
Rabepk	Rabepk	186.77	189.804	519.654	3778.02	33859.9	334.152	885.114	3210.09	2.20986	10.2719	1.32173	0.206464	0.708028	-5.19544	Enriched
Mib2	Mib2	2304.15	39115	3083.4	3008.42	4859.29	293164	110505	2685.36	2.24531	15.1419	1.32041	0.206893	0.708285	-5.19699	Enriched
Keap1	Keap1	450.601	408.658	182.218	490.153	371.223	846.947	839.978	321.659	0.590753	9.12335	1.31932	0.207246	0.708582	-5.19827	Enriched
Kctd12	Kctd12	1912.15	4000.09	5474.24	10690.4	9192.27	5927.75	10571.4	5185.6	0.684423	12.6684	1.31741	0.207871	0.708582	-5.20053	Enriched
Vkorc1	Vkorc1	925.583	971.442	409.72	311.352	277.027	2077.62	1844.91	1201.53	0.868046	10.4114	1.31706	0.207984	0.708582	-5.20094	Enriched
Tapt1	Tapt1	1953.71	640.758	1860.48	581.32	1653.12	1613.67	1428.98	1981.52	0.619311	10.4825	1.31611	0.208295	0.708582	-5.20206	Enriched
Mgrn1	Mgrn1	186.77	189.804	313.164	520.692	426.418	330.834	750.84	647.703	0.889578	8.24246	1.3161	0.208297	0.708582	-5.20207	Enriched
Ift22	Ift22	3158.37	8932.57	9956.26	684.186	7303.41	6494.64	13299.1	7291.4	1.1447	12.1615	1.31598	0.208337	0.708582	-5.20221	Enriched
Tcerg1	Tcerg1	1009.63	855.315	1973.74	1749.8	3906.5	1305.13	4462.95	4792.05	1.29742	10.988	1.31588	0.208371	0.708582	-5.20233	Enriched
Col8a1	Col8a1	513.199	546.441	446.139	1288.05	2193.25	436.506	752.957	2001.48	0.789792	9.46539	1.3158	0.208396	0.708582	-5.20242	Enriched
Ctbp1	Ctbp1	8903.11	5588.51	9298.23	4257.17	16767.6	10659.1	9680.62	7683.31	0.688616	13.0939	1.31451	0.208818	0.708879	-5.20394	Enriched
Prkag2	Prkag2	186.77	189.804	423.224	1031.85	710.804	417.539	574.453	609.025	0.683989	8.67263	1.31445	0.208838	0.708879	-5.20401	Enriched
Mpi	Mpi	529.863	189.804	494.641	428.926	2053.61	252.557	871.925	1264.39	1.18416	8.86468	1.31162	0.209767	0.709483	-5.20733	Enriched
Ksr1	Ksr1	411.183	963.072	1169.89	1114.49	1196.51	1244.4	1357.5	1403.51	0.613719	9.97674	1.31121	0.209902	0.709483	-5.20782	Enriched
Coro1a	Coro1a	22065.5	22360.6	13926.3	24234	60961.8	15589.3	20988.5	39682.1	0.562221	14.3823	1.31021	0.210234	0.709758	-5.209	Enriched
Nudcd3	Nudcd3	1387.43	638.584	612.368	1724.94	905.236	3705.45	10234.8	1606.97	1.46948	10.9968	1.3091	0.210597	0.709758	-5.21029	Enriched
Cep170	Cep170	12452.2	21479.3	55881.6	42677	50727.5	21135.9	51769.4	85355.8	0.723191	14.8514	1.30902	0.210627	0.709758	-5.21039	Enriched
Agap3	Agap3	5241.4	3366.14	8972.67	10123.6	9650.98	6209.31	10040.8	12492.7	0.55733	12.6779	1.30868	0.210736	0.709758	-5.21078	Enriched
Col3a1	Col3a1	511.976	674.226	17.5075	117.685	574.453	170.879	936.468	258.238	1.24539	8.69612	1.30825	0.210879	0.709758	-5.21129	Enriched
Zc3h18	Zc3h18	868.234	2777.12	4180.43	1117.27	8177.93	1145.17	1835.92	13269.1	1.08473	10.9754	1.30774	0.211048	0.709758	-5.21189	Enriched
Rps11	Rps11	262916	174816	276287	197200	344772	237175	312918	356772	0.466526	17.8542	1.30658	0.211433	0.709883	-5.21325	Enriched
Scg2	Scg2	506.784	716.343	515.335	537.477	569.988	650.153	1091.4	1880.98	0.729	9.51445	1.30602	0.211617	0.709883	-5.2139	Enriched
Tmem106b	Tmem106b	672.509	1015.43	1516.11	783.735	414.54	10633.7	2789.69	2143.93	1.25511	10.0979	1.30494	0.211977	0.710008	-5.21517	Enriched
Cnnm2	Cnnm2	1292.46	1491.2	567.392	586.26	1794.45	1362.23	983.944	1480.79	0.617784	9.81145	1.30418	0.212227	0.710008	-5.21605	Enriched
Hibadh	Hibadh	490.153	189.804	556.132	117.685	1772.44	1858.86	4060.17	607.728	2.59045	8.27996	1.30283	0.212678	0.710008	-5.21764	Enriched
Cops5	Cops5	186.77	1218.62	3298.76	1196.51	2392.45	2762.89	1240.47	1627.54	0.971388	10.3358	1.3026	0.212754	0.710008	-5.2179	Enriched
Atp6v1g1	Atp6v1g1	2266.25	16562.7	5569.98	10587.9	21864.8	7258.8	10672.8	12700.6	0.820042	12.8565	1.30208	0.212926	0.710008	-5.21851	Enriched
Uqcrfs1	Uqcrfs1	2663.88	5233.6	10265.4	23473.3	18834.2	6250.21	15689.8	16058.1	0.785411	13.1896	1.30067	0.213396	0.710008	-5.22015	Enriched
Srsf7	Srsf7	4595.2	6180.59	8856.55	4207.63	10633.7	8345.27	7283.54	6805.7	0.513738	12.6542	1.29898	0.21396	0.710008	-5.22212	Enriched
Stard7	Stard7	648.806	979.665	626.227	117.685	1397.96	1309.01	490.153	582.458	0.867172	9.27998	1.29765	0.214406	0.710896	-5.22367	Enriched
Rpn1	Rpn1	14349.2	13894.7	34614	27941.2	37519.5	24234	44923.5	30284.4	0.670335	14.5556	1.29574	0.215046	0.711252	-5.2259	Enriched
Sfpq	Sfpq	12029.8	9248.94	16837.1	22955.9	40676.2	10571.4	16947	32664.7	0.617127	14.0734	1.29289	0.216003	0.71265	-5.2292	Enriched
Hnrnpll	Hnrnpll	1442.29	3450.28	2418.57	3510.72	1868.87	6195.81	4275.08	4385.56	0.590104	12.1074	1.29133	0.216529	0.712805	-5.23101	Enriched
Prxl2a	Prxl2a	522.165	8229.31	862.211	853.774	1865.03	12998	1580.14	3534.35	1.35386	11.2449	1.29117	0.216584	0.712805	-5.2312	Enriched
Ilf2	Ilf2	3513.6	8258.85	4207.63	1506.66	3873.11	7353.41	7179.28	5095.69	0.625234	12.4803	1.28898	0.217326	0.713632	-5.23375	Enriched
Atxn2	Atxn2	4411.01	5213.92	3587.32	13110.7	5840.12	10742	13110.7	10617.3	0.753166	12.7701	1.28747	0.217837	0.713632	-5.23549	Enriched
Hk1	Hk1	5705.39	12659.5	7748.1	41825.1	43162.5	19979.4	9515.85	41937.1	0.96943	13.8117	1.28737	0.217869	0.713632	-5.2356	Enriched
Flii	Flii	8972.67	20322.2	29996.5	41937.1	43982.5	16911.3	41825.1	44373.5	0.647293	14.4096	1.28726	0.217906	0.713632	-5.23573	Enriched
Pex5	Pex5	2005.23	3370.12	2786.9	100151	59746.5	10078.8	3163.79	111774	1.70446	14.4176	1.28453	0.218836	0.713762	-5.23889	Enriched
Pmm1	Pmm1	2878.46	7884.03	5467.98	2377.42	5052.68	3583.16	9560.03	11441.3	0.686561	12.5503	1.28426	0.218925	0.713762	-5.2392	Enriched
Msn	Msn	3720.51	4030.45	7117.85	4271.75	12029.8	8351.33	4642.57	6586.99	0.687981	12.4442	1.28362	0.219145	0.713762	-5.23994	Enriched
Pccb	Pccb	2192.42	2211.29	2130.25	6800.07	5789.17	7604.84	3480.48	3222.97	0.703268	11.7777	1.28199	0.2197	0.713762	-5.24182	Enriched
Ndufs8	Ndufs8	7065.83	3042.71	695.052	974.186	5302.8	4221.46	1900.94	3419.92	0.829764	11.4208	1.28138	0.219908	0.713764	-5.24252	Enriched
Plcl1	Plcl1	1014.37	2090.12	3483.23	2320.26	3268.61	2313.89	5456.29	2151.14	0.592997	11.3444	1.27922	0.220647	0.714094	-5.24501	Enriched
Dtx3	Dtx3	1093.82	1330.93	787.545	1285.1	1140.7	4125.27	3809.62	622.395	0.729948	11.244	1.2789	0.220756	0.714094	-5.24538	Enriched
Amfr	Amfr	186.77	189.804	591.805	1475.62	1463.94	437.538	572.765	1593.12	1.05694	8.77922	1.27386	0.222491	0.717657	-5.25118	Enriched
Ppp1r3d	Ppp1r3d	448.772	662.599	2386.33	1868.87	2268.39	1250.19	2390.23	1129.27	0.631511	10.2036	1.26763	0.224647	0.71905	-5.25831	Enriched
Ptpro	Ptpro	1128.1	819.705	611.727	1623.99	2386.33	2781.82	549.691	1354.12	0.606456	10.3515	1.26384	0.225967	0.720363	-5.26264	Enriched
Taok2	Taok2	3778.02	810.269	1669.06	2905.44	2382.51	4841.86	1997.07	5009.45	0.739268	10.366	1.26239	0.226471	0.720363	-5.26428	Enriched
Rundc3a	Rundc3a	5313.41	1973.74	3110.7	3370.12	3245.58	4701.54	4984.49	4613.85	0.418469	11.9122	1.2585	0.227835	0.720642	-5.26871	Enriched
Ints11	Ints11	460.809	189.804	315.063	117.685	56.1593	1038.27	952.03	999.17	1.02463	8.93502	1.25807	0.227985	0.720642	-5.2692	Enriched
Chmp6	Chmp6	4030.45	3563.84	4722.75	3030.56	5334.18	4496.79	5390.78	4545.1	0.378754	12.1788	1.25774	0.228104	0.720642	-5.26958	Enriched
Hip1r	Hip1r	678.761	990.207	4673.36	527.091	14837.5	757.297	1832.22	1594.97	1.07674	10.6463	1.25385	0.229472	0.723679	-5.27399	Enriched
Pex6	Pex6	423.224	560.692	1147.36	2177.72	2270.53	1377.62	1508.04	803.177	0.668076	9.99889	1.25207	0.230105	0.724115	-5.27602	Enriched
Cops7a	Cops7a	424.693	649.471	326.41	597.767	1363.83	876.636	826.942	1064.25	1.07063	9.39732	1.25002	0.230829	0.724115	-5.27832	Enriched
Acaa1a	Acaa1a	7637.69	7624.96	6543.94	9202.88	8370.72	12409.3	11371.7	8383.02	0.374317	13.2601	1.24879	0.231269	0.724115	-5.27972	Enriched
Adss2	Adss2	659.168	6171.09	1768.86	5100.5	3795.33	2059.32	5867.35	9017.14	0.87301	11.6879	1.24868	0.231306	0.724115	-5.27984	Enriched
Slc4a7	Slc4a7	927.749	523.729	4056.76	1260.71	1912.15	2281.7	9418.67	1440.93	1.14283	10.3	1.24685	0.231957	0.724227	-5.28191	Enriched
Copa	Copa	6101.37	4589.82	7179.28	5451.48	12131.1	3342.76	10295.5	12339.9	0.558152	12.8609	1.24472	0.232718	0.724227	-5.28431	Enriched
Hvm61	Hvm61	1104.85	870.79	440.482	630.731	571.527	555.886	3471.22	2620.61	0.858042	9.64212	1.24422	0.232897	0.724227	-5.28488	Enriched
Ighv3-1	Ighv3-1	1104.85	870.79	440.482	630.731	571.527	555.886	3471.22	2620.61	0.858042	9.64212	1.24422	0.232897	0.724227	-5.28488	Enriched
Ighv3-6	Ighv3-6	1104.85	870.79	440.482	630.731	571.527	555.886	3471.22	2620.61	0.858042	9.64212	1.24422	0.232897	0.724227	-5.28488	Enriched
Ighv3-8	Ighv3-8	1104.85	870.79	440.482	630.731	571.527	555.886	3471.22	2620.61	0.858042	9.64212	1.24422	0.232897	0.724227	-5.28488	Enriched
Lrrc47	Lrrc47	1669.06	5578.19	5546.5	3321.16	6586.99	7637.69	4048.5	3598.61	0.523707	12.1112	1.24253	0.233502	0.725524	-5.28678	Enriched
Araf	Araf	2491.53	2734.4	2012.53	1358.98	2573.09	3106.05	1880.98	4381.38	0.455224	11.3746	1.24074	0.234143	0.726794	-5.28879	Enriched
Pde6d	Pde6d	1553.12	1426.06	1759.6	2979.14	1969.24	1816.59	3974.24	3902.25	0.563881	11.0062	1.23504	0.236196	0.728652	-5.29519	Enriched
Nsf	Nsf	72836.2	65551.7	58522.4	61462	154152	121689	66799.4	52353.5	0.483382	16.452	1.23354	0.236739	0.728652	-5.29686	Enriched
Psmd7	Psmd7	5367.67	7169.76	5421.05	5569.98	5013.66	14261.7	10078.8	7884.03	0.572345	12.9817	1.23265	0.237061	0.728652	-5.29786	Enriched
1110025L11Rik	1110025L11Rik	777.382	918.451	937.043	1272.53	31158.1	2050.05	1642.69	1677.1	1.92194	11.4923	1.23236	0.237165	0.728652	-5.29818	Enriched
Krtap6-5	Krtap6-5	777.382	918.451	937.043	1272.53	31158.1	2050.05	1642.69	1677.1	1.92194	11.4923	1.23236	0.237165	0.728652	-5.29818	Enriched
Mrps14	Mrps14	1348.37	1808.85	2473.59	1038.27	1622.08	2471.11	2815.72	3727.6	0.686555	10.761	1.22828	0.238649	0.731297	-5.30274	Enriched
Atrnl1	Atrnl1	186.77	500.039	518.2	644.439	502.419	758.187	556.132	630.037	0.522874	9.22149	1.22595	0.239497	0.732631	-5.30533	Enriched
Arvcf	Arvcf	8623.25	13061.3	8111.19	8605.85	14540.4	12940.6	8082.34	14514.1	0.37229	13.3953	1.22409	0.240178	0.73296	-5.3074	Enriched
Krt83	Krt83	1576.8	2157.21	1523.1	1986.27	9418.67	1774.78	3008.42	2894.45	0.955225	11.2655	1.22333	0.240457	0.73296	-5.30825	Enriched
Gdap1l1	Gdap1l1	2336.84	3129.62	3321.16	8826.83	9476.34	3059.26	6186.64	9633.25	0.752474	12.1638	1.22187	0.240992	0.733421	-5.30986	Enriched
Psd3	Psd3	3739.43	1121.41	10651.3	17924	8082.34	11977.7	25872.2	4932.71	0.986651	12.8645	1.22047	0.241509	0.733983	-5.31143	Enriched
Ppp1r7	Ppp1r7	1001.83	518.2	272.882	2663.88	2495.07	1360.52	2411.75	1527.99	1.261	10.0542	1.21998	0.241687	0.733983	-5.31196	Enriched
Sp9	Sp9	405.838	812.178	816.879	2401.26	2045.34	1470.29	982.542	1765.72	0.752184	10.031	1.21945	0.241881	0.733983	-5.31255	Enriched
Capn5	Capn5	5390.78	7030.74	6708.26	5334.18	16152.1	3465.41	11465.5	14295.7	0.689451	12.7831	1.21902	0.242041	0.733983	-5.31303	Enriched
Rpl38	Rpl38	3496.14	1289.68	4210.11	3981.12	8296.96	2789.69	6001.79	2963.86	0.611234	11.9578	1.21707	0.242761	0.733983	-5.31519	Enriched
Map3k7	Map3k7	186.77	457.247	17.5075	117.685	56.1593	313.164	797.71	607.09	1.38203	7.79168	1.21466	0.243649	0.733983	-5.31785	Enriched
Vps37b	Vps37b	1131.77	404.635	681.897	641.368	1553.12	1116.35	1696.22	1010.83	0.971749	9.74303	1.21444	0.243733	0.733983	-5.3181	Enriched
Lrrc40	Lrrc40	560.692	189.804	548.651	117.685	518.2	1114.49	193.4	567.992	0.798951	9.218	1.21239	0.244491	0.734022	-5.32035	Enriched
Crat	Crat	186.77	1601.52	1001.83	1916.14	1233.3	2358.47	920.7	2436.99	0.87495	10.224	1.21169	0.244751	0.734059	-5.32113	Enriched
Cdipt	Cdipt	1883.83	1469.03	2238.31	325.335	634.858	2786.9	4285.58	2500.18	0.807657	11.2138	1.21095	0.245026	0.734059	-5.32194	Enriched
Calr	Calr	9090.64	6720.68	7967.19	11885.4	41447.4	6015.64	12231.1	12541.9	0.681188	13.0963	1.20964	0.245514	0.734464	-5.32339	Enriched
Crtac1	Crtac1	775.197	919.846	1702.98	3995.85	1975.54	1805.19	3869.8	2313.89	0.679052	10.703	1.20855	0.245923	0.734464	-5.32459	Enriched
Abcf1	Abcf1	2206.45	2530.28	5976.59	3587.32	4909.81	3960.58	4551.73	5137.27	0.481233	12.0029	1.20736	0.246366	0.734471	-5.3259	Enriched
Hint3	Hint3	778.488	872.86	195.055	443.453	719.968	1168.95	873.612	664.013	0.76178	9.43513	1.20717	0.246435	0.734471	-5.3261	Enriched
Cntfr	Cntfr	186.77	189.804	625.518	1324.81	1146.37	531.804	1025.46	1016.18	1.10569	8.3994	1.20629	0.246766	0.734471	-5.32708	Enriched
Vps9d1	Vps9d1	1965.35	2087.44	8846.68	117.685	3389.36	2414.26	2428.27	4363.06	1.08284	11.0308	1.20608	0.246842	0.734471	-5.3273	Enriched
Bbs7	Bbs7	186.77	1461.01	718.658	920.7	549.136	1953.71	2151.14	1814.66	1.13208	9.55041	1.20482	0.247315	0.735085	-5.32869	Enriched
Por	Por	3342.76	5867.35	6129.04	25973.5	22065.5	4802.26	12409.3	18443.2	0.739253	13.0011	1.20455	0.247416	0.735085	-5.32898	Enriched
Nrbp2	Nrbp2	660.837	714.443	542.016	117.685	450.601	816.879	981.251	780.83	0.804109	9.38987	1.20066	0.248877	0.737479	-5.33325	Enriched
Cspg4	Cspg4	935.814	4792.05	2605.9	1784.37	2439.58	6765.09	1462.25	34496.4	1.32945	12.0286	1.20044	0.248959	0.737479	-5.33349	Enriched
Mybbp1a	Mybbp1a	186.77	189.804	861.323	718.037	1062.04	565.754	642.741	759.25	0.93261	8.80124	1.19844	0.249715	0.738626	-5.33568	Enriched
Srprb	Srprb	1816.59	1803.41	1743.84	5052.68	4370	2570.26	4091.37	2570.26	0.507966	11.1862	1.19756	0.250046	0.738638	-5.33664	Enriched
Smad1	Smad1	871.242	713.022	203.721	1511.66	575.231	1653.12	1105.54	1140.7	0.660587	10.09	1.19731	0.250139	0.738638	-5.33691	Enriched
Atp6v0a1	Atp6v0a1	9150.78	9046.85	17924	7092.5	11536.2	6550.11	31316.9	22879.6	0.590725	13.7598	1.19373	0.251496	0.740609	-5.34082	Enriched
Ecpas	Ecpas	186.77	189.804	2452.2	3268.61	513.703	1343.72	4015.69	2188.09	1.10112	10.5817	1.19309	0.25174	0.740782	-5.34152	Enriched
Pde2a	Pde2a	5199.37	6990.43	9650.98	4863.23	10055	6324.57	8166.48	10808.3	0.429508	13.0819	1.19249	0.251965	0.7409	-5.34216	Enriched
Vapa	Vapa	10842.5	7383.88	9314.45	8711.03	23367.2	6938.55	13168.2	12646.7	0.513812	13.297	1.19094	0.252557	0.742096	-5.34386	Enriched
Tubb3	Tubb3	143649	120082	78665.1	31129.6	187956	98543.6	74901.7	237175	0.740373	16.7662	1.1902	0.252837	0.742371	-5.34465	Enriched
Sfrp1	Sfrp1	2313.89	1291.35	552.136	1503.96	1983.21	4249.17	3072.01	973.156	0.835397	10.8475	1.18792	0.253707	0.742572	-5.34713	Enriched
Specc1	Specc1	6581.36	4900.03	11371.7	7012.18	14639.1	9970.52	10091.6	8111.19	0.55393	13.0009	1.18787	0.253727	0.742572	-5.34719	Enriched
Echs1	Echs1	2346.98	9813.63	6080.26	11324.9	20406.9	8358.54	15499.1	4939.13	0.760239	13.0299	1.18757	0.25384	0.742572	-5.34751	Enriched
Galnt1	Galnt1	186.77	189.804	17.5075	444.409	463.068	735.541	654.804	56.0639	1.35916	7.73442	1.18701	0.254055	0.742572	-5.34812	Enriched
Lancl2	Lancl2	6209.31	1636.64	7934.25	6064.1	10211.1	5199.37	8964.11	5495.79	0.604658	12.8261	1.18662	0.254204	0.742572	-5.34854	Enriched
Comt	Comt	680.202	824.931	1086.35	356.686	1717.71	1094.42	631.01	2587.37	0.953761	9.62536	1.18559	0.254601	0.742753	-5.34966	Enriched
Hyou1	Hyou1	2644.99	4540.81	2989.83	3271.9	7979.24	4972.65	6607.94	2103.57	0.557624	12.0181	1.18223	0.255888	0.745286	-5.35329	Enriched
Vav2	Vav2	653.427	1117.27	191.989	863.163	902.216	1294.2	511.221	3174.55	0.990656	9.98777	1.17958	0.256907	0.747197	-5.35615	Enriched
Rexo2	Rexo2	1606.97	553.977	1616.81	430.903	793.656	2101.52	1236.23	4313.93	0.959599	10.2894	1.17734	0.257773	0.748054	-5.35857	Enriched
Nomo1	Nomo1	1832.22	1023.6	2204.55	937.618	2057.65	1932.77	2067.84	1825.49	0.487954	10.8947	1.1764	0.258136	0.748054	-5.35958	Enriched
Get4	Get4	186.77	189.804	631.987	117.685	909.124	2338.88	1646.66	56.0639	1.55426	8.46949	1.17389	0.259111	0.749529	-5.36228	Enriched
Pde4b	Pde4b	1407.32	189.804	17.5075	11296	56.1593	3183.08	14436.4	61462	2.87228	9.68028	1.16972	0.260734	0.752854	-5.36676	Enriched
Rasgrp2	Rasgrp2	2344.68	3342.76	12646.7	3323.21	6203.11	5270.93	9118.81	4827.67	0.531723	12.1861	1.16734	0.261664	0.754451	-5.36931	Enriched
Usp53	Usp53	642.185	1551.37	237.929	1456.29	1578.82	2332.85	1672.59	529.863	0.809029	9.76343	1.16507	0.262553	0.755382	-5.37173	Enriched
Kcnq2	Kcnq2	715.322	1123.45	1584.46	905.99	1535.65	802.042	2432.64	1942.86	0.583357	10.2301	1.16271	0.263479	0.756415	-5.37425	Enriched
Aacs	Aacs	1851.68	750.141	363.409	595.722	1206.45	965.698	2105.91	1076.45	0.78258	10.2193	1.15917	0.264874	0.759331	-5.37802	Enriched
Eipr1	Eipr1	2476.4	2939	6203.11	32550.6	13787.8	4549.89	14758.2	15458.6	0.820756	12.6472	1.15818	0.265266	0.759589	-5.37908	Enriched
Sv2a	Sv2a	3152.57	1837.9	1428.98	6955.93	6868.95	4033.17	5875	2643.33	0.725008	11.564	1.15771	0.265452	0.759589	-5.37958	Enriched
Tmem35a	Tmem35a	3995.85	4077.68	8794.57	4504.75	4968.54	9633.25	7583.9	7648.78	0.526081	12.7679	1.1575	0.265534	0.759589	-5.3798	Enriched
Rabgap1l	Rabgap1l	2196.06	3049.97	1241.56	1531.72	7211.9	4832.75	1590.49	1924.79	0.766325	11.2747	1.15575	0.266226	0.760483	-5.38165	Enriched
Alg2	Alg2	8856.55	6664.5	14261.7	5474.24	9356.72	11810.1	13061.3	13379.3	0.516721	13.2979	1.15489	0.266568	0.760915	-5.38257	Enriched
Dnm3	Dnm3	2132.31	1059.59	1555.78	117.685	2729	1416.17	816.879	1587.12	0.89686	10.2446	1.15331	0.267195	0.761619	-5.38424	Enriched
Ppia	Ppia	200551	100151	203168	140755	240597	216365	563148	97455.7	0.578599	17.6774	1.15266	0.267454	0.761815	-5.38493	Enriched
Atp5po	Atp5po	19267.1	37744.2	31527.8	32921.2	44373.5	42872.9	38147.7	33859.9	0.425711	15.1799	1.15148	0.267921	0.762252	-5.38617	Enriched
Fry	Fry	11952.6	12888.8	19854.7	7979.24	15817.1	17658.2	18834.2	22360.6	0.567179	13.7087	1.15131	0.26799	0.762252	-5.38636	Enriched
Chordc1	Chordc1	683.398	851.667	1005.93	786.633	1283.92	1480.79	1708.68	1739.92	0.90352	9.80505	1.15084	0.268179	0.762252	-5.38686	Enriched
Emd	Emd	6774.51	8017.12	7161.44	10769.7	23160.7	11837.1	7704.72	10869	0.613538	13.3657	1.14391	0.27095	0.768911	-5.39416	Enriched
Trip12	Trip12	1404.57	2749.13	1599.79	1920.79	2201.45	2809.17	2601.99	2519.56	0.442949	10.9928	1.14291	0.271351	0.768911	-5.39521	Enriched
Kdsr	Kdsr	435.925	1547.8	421.777	845.279	2065.63	1066.49	615.705	891.81	0.581699	10.07	1.14211	0.271673	0.768911	-5.39605	Enriched
Mpo	Mpo	922.767	630.037	424.693	785.942	281.688	2416.1	1097.93	1500.07	0.63226	9.46921	1.14211	0.271674	0.768911	-5.39606	Enriched
Gja1	Gja1	69638.2	99331.4	157184	125776	184191	84498	91852	469881	0.574066	16.724	1.13901	0.272922	0.770074	-5.3993	Enriched
Flnc	Flnc	16424.5	5052.68	2960.68	5467.98	11686	9749.82	5516.96	11952.6	0.620744	12.9398	1.1387	0.273047	0.770074	-5.39963	Enriched
Ndrg4	Ndrg4	186.77	189.804	495.677	859.603	2250.54	953.367	754.969	448.772	1.39405	8.95819	1.13556	0.27432	0.77214	-5.40292	Enriched
Map1a	Map1a	36593.3	71820.8	144691	35260.5	62594.6	106072	170596	164306	0.948713	16.2502	1.13517	0.274477	0.77214	-5.40332	Enriched
Huwe1	Huwe1	3920.66	1653.12	2190.07	1567.83	2875.88	2987.1	2103.57	3843.04	0.41026	11.3971	1.13499	0.274552	0.77214	-5.40352	Enriched
Arrb1	Arrb1	3894.46	4303.24	7574.18	1065.22	12231.1	7321.04	4180.43	4772.94	0.930672	12.8498	1.13272	0.275473	0.772296	-5.40589	Enriched
Exoc4	Exoc4	8631.89	8856.55	14837.5	9150.78	15382.6	11768.8	10432	16210.6	0.390077	13.6197	1.13132	0.276044	0.772467	-5.40735	Enriched
Micos13	Micos13	186.77	1245.55	3125.36	1001.11	920.7	1670.75	3107.94	2223.84	0.965337	10.2786	1.12996	0.276598	0.772467	-5.40877	Enriched
Stk25	Stk25	826.412	1034.69	4076.11	2345.83	9775.44	4150.97	1367.64	1309.64	0.787647	11.2566	1.12948	0.276791	0.772467	-5.40926	Enriched
Stk26	Stk26	826.412	1034.69	4076.11	2345.83	9775.44	4150.97	1367.64	1309.64	0.787647	11.2566	1.12948	0.276791	0.772467	-5.40926	Enriched
Evpl	Evpl	1839.13	795.478	1129.27	1504.96	1058.43	6232.09	2807.02	1442.29	0.855821	10.6851	1.12752	0.277594	0.773159	-5.4113	Enriched
Syp	Syp	13654.2	9601.21	4906.96	1184.25	26563.9	9341.85	21369.8	1986.27	0.947151	13.4299	1.12719	0.277727	0.773159	-5.41164	Enriched
Tpm2	Tpm2	7919.58	8324.75	14181.9	8521.98	12835.8	11912.7	13041.1	11752.9	0.389076	13.1612	1.12699	0.277812	0.773159	-5.41186	Enriched
Pitpnm1	Pitpnm1	2987.1	1917.64	5199.37	1613.67	1952.53	6036.23	5233.6	3436.11	0.535019	12.1673	1.12544	0.278447	0.773859	-5.41347	Enriched
Vps36	Vps36	454.612	925.583	1042.27	1337.06	3877.81	809.45	2454.54	722.56	0.811125	9.76477	1.12467	0.27876	0.773859	-5.41426	Enriched
Gcn1	Gcn1	4483.47	1270.41	4120.57	3489.3	4695.26	2672.81	5082.27	7496.33	0.636158	11.7233	1.12323	0.279352	0.773859	-5.41575	Enriched
Fbxl20	Fbxl20	729.264	1234.76	719.293	1105.54	1907.76	1128.1	1739.92	1443.92	0.728515	9.89856	1.12243	0.279684	0.773859	-5.41659	Enriched
Spred1	Spred1	186.77	189.804	669.755	3406.67	856.966	670.371	888.911	1538.09	0.817035	9.59893	1.12224	0.27976	0.773859	-5.41678	Enriched
Micu2	Micu2	887.993	1259.38	745.336	117.685	1857.67	1682.73	770.748	441.759	0.857376	9.84359	1.12213	0.279804	0.773859	-5.41689	Enriched
Lamtor1	Lamtor1	5339.1	3215.44	2025.09	2956.14	2663.88	6472.88	6298.14	4006.72	0.520352	12.3762	1.1159	0.282376	0.77422	-5.42333	Enriched
Nectin2	Nectin2	370.675	1212.92	1587.12	462.614	1350.49	931.781	1575.25	1340.7	0.751158	9.8824	1.11318	0.283504	0.77422	-5.42613	Enriched
Srgap3	Srgap3	5682.4	6101.37	4107.17	8153.58	21927	7762.93	2930.45	15724	0.688966	12.8052	1.11099	0.284418	0.77422	-5.42838	Enriched
Ctsa	Ctsa	952.03	1530.41	1855.46	3671.22	6209.31	2120.62	2202.76	1776.28	0.593703	11.2658	1.1098	0.284915	0.77422	-5.42961	Enriched
Cyb5r3	Cyb5r3	7161.44	5047.64	4507.52	6944.95	12870.3	6064.1	8846.68	8826.83	0.607201	12.4332	1.10963	0.284984	0.77422	-5.42978	Enriched
Epb41l2	Epb41l2	189945	249923	127639	113482	209721	433495	168297	152293	0.440182	17.91	1.10857	0.285427	0.77422	-5.43086	Enriched
Cul4a	Cul4a	1019.97	991.28	1934.34	432.509	2590.42	2442.05	2420.5	560.692	0.835173	10.3062	1.10769	0.285796	0.77422	-5.43177	Enriched
Tkfc	Tkfc	605.594	1033.07	1010.83	117.685	454.198	1553.12	587.289	1518.6	0.767408	9.55153	1.10659	0.286255	0.77422	-5.43289	Enriched
Dync1li1	Dync1li1	18627.7	12870.3	13140	16090.7	18303	22990.7	13512.4	23794.4	0.354068	14.1435	1.10646	0.286308	0.77422	-5.43302	Enriched
Qdpr	Qdpr	3264.65	1192.62	814.576	856.966	1487.25	3555.6	1341.94	1829.78	0.563593	11.0702	1.10601	0.286496	0.77422	-5.43348	Enriched
Psmd4	Psmd4	5100.5	7907.55	6683.08	5390.78	7383.88	10587.9	10947.3	5451.48	0.420694	12.8879	1.10451	0.287128	0.77422	-5.43502	Enriched
Hint1	Hint1	1062.97	1008.73	3425.25	8082.34	7713.14	752.489	11810.1	11640.5	1.18686	11.3317	1.10416	0.287275	0.77422	-5.43538	Enriched
Dzank1	Dzank1	1206.45	1227.23	1062.97	762.67	2279.88	1302.28	1114.49	1259.38	0.448567	10.2526	1.10312	0.287711	0.77422	-5.43644	Enriched
Evi5l	Evi5l	875.657	189.804	1844.91	542.016	3330.17	1206.45	2134.35	456.725	1.13784	10.2607	1.1031	0.28772	0.77422	-5.43646	Enriched
Pgk1	Pgk1	39115	28763.6	25795.3	30284.4	42872.9	45896	47045.1	28076.2	0.391034	15.2119	1.10305	0.287739	0.77422	-5.43651	Enriched
Eml2	Eml2	5063.42	4242.37	1574.05	2281.7	11952.6	1144.26	5717.91	11810.1	0.89528	11.7632	1.10303	0.287748	0.77422	-5.43653	Enriched
Soga1	Soga1	13025.7	6971.35	11912.7	15382.6	15895.9	49051.5	17741.3	12131.1	0.833473	13.665	1.10215	0.288119	0.77422	-5.43743	Enriched
Pgbd5	Pgbd5	713.022	1079.09	749.501	1262.84	864.054	1018.55	2015.22	1210.02	0.389435	9.96332	1.10206	0.288158	0.77422	-5.43753	Enriched
Cdc42	Cdc42	28076.2	16650.3	4712.93	4519.67	30913	8605.85	14400.2	17034.5	0.677975	13.748	1.10075	0.288707	0.77422	-5.43886	Enriched
Park7	Park7	7227.75	5105.81	5286.06	10078.8	9026.13	8438.74	13420.7	8017.12	0.514799	13.077	1.09964	0.289174	0.77422	-5.43998	Enriched
Zfp362	Zfp362	675.432	560.091	2769.56	2254	2604.8	875.271	6668.7	3219.51	1.09261	10.2933	1.09914	0.289386	0.77422	-5.4405	Enriched
Zfp384	Zfp384	675.432	560.091	2769.56	2254	2604.8	875.271	6668.7	3219.51	1.09261	10.2933	1.09914	0.289386	0.77422	-5.4405	Enriched
Hnrnpdl	Hnrnpdl	7496.33	1865.03	6319.7	13566	11258.4	5902.6	12625.3	9680.62	0.689949	12.5404	1.09771	0.289991	0.77422	-5.44195	Enriched
Nsg1	Nsg1	3613.95	1868.87	1880.98	1673.93	2568.45	3598.61	3439.56	2260.63	0.43901	11.4645	1.0953	0.291011	0.77422	-5.4444	Enriched
Sec22b	Sec22b	11201.6	16911.3	6893.4	3659.89	12247.1	17205	9587.69	8903.11	0.477938	13.507	1.09467	0.291278	0.77422	-5.44504	Enriched
Mical3	Mical3	2358.47	3598.61	14155.3	6986.82	2362.67	8948.82	20406.9	15499.1	0.748408	12.8013	1.09428	0.291442	0.77422	-5.44543	Enriched
Ggh	Ggh	186.77	189.804	797.164	117.685	310.038	1790.38	2268.39	1724.94	2.33219	7.26134	1.09373	0.291676	0.77422	-5.44599	Enriched
Cops6	Cops6	186.77	868.79	2416.1	117.685	933.963	4658.85	748.771	732.247	1.41897	10.0146	1.09298	0.291992	0.77422	-5.44674	Enriched
Col18a1	Col18a1	1008.73	1285.1	2469.21	766.515	1051.58	2680.15	4226.09	1274.74	0.656977	10.541	1.09293	0.292017	0.77422	-5.4468	Enriched
Cops8	Cops8	4095	842.69	2211.29	4511.63	3473.22	4406.89	2149.23	6122.8	0.636797	11.6932	1.0887	0.293817	0.77422	-5.45108	Enriched
Rpl8	Rpl8	187956	104836	85862.6	417.539	75790.3	78221	58522.4	123941	1.48107	15.8632	1.08854	0.293884	0.77422	-5.45124	Enriched
Psmb4	Psmb4	1288.05	2459.97	2095.11	2176	2049.35	4000.09	4525.01	1486.07	0.482844	11.3107	1.08758	0.294293	0.77422	-5.4522	Enriched
Atp5pb	Atp5pb	13041.1	9026.13	11234.8	7738.33	15335.1	23794.4	17357.7	6080.26	0.477951	13.9035	1.08752	0.294319	0.77422	-5.45226	Enriched
Exosc1	Exosc1	1042.27	2033.88	446.872	1557.16	2570.26	850.697	1873.09	2283.76	0.665514	10.2551	1.08686	0.294603	0.77422	-5.45293	Enriched
Sptb	Sptb	1101.69	3278.82	2830.78	2164.83	2915.6	2063.76	3250.72	3629.5	0.42009	11.1204	1.08503	0.295386	0.77422	-5.45478	Enriched
Septin11	Septin11	5180.69	5851.9	7450.73	5434.18	12189.7	8696.74	6586.99	6154.54	0.451899	12.4938	1.08478	0.295491	0.77422	-5.45502	Enriched
Prmt5	Prmt5	1691.04	1139.18	585.69	3380.68	2141.71	2883.73	1715.46	5270.93	0.967303	11.3183	1.08423	0.295727	0.77422	-5.45558	Enriched
Eef2	Eef2	28569.3	26739.7	10791	42093.4	63577.2	55544.8	13676.7	42872.9	0.644247	15.1154	1.08381	0.295907	0.77422	-5.456	Enriched
Tuba4a	Tuba4a	3981.12	11183.8	5114.57	2500.18	8023.27	13041.1	4385.56	6977.7	0.622754	12.522	1.0818	0.29677	0.77422	-5.45802	Enriched
Carmil3	Carmil3	186.77	189.804	199.7	1200.36	681.897	311.352	508.194	412.101	0.594212	9.50784	1.08169	0.296818	0.77422	-5.45813	Enriched
Pabpc1	Pabpc1	16058.1	11686	11465.5	2836.72	9601.21	29627.7	12586.4	9382.23	0.615011	13.6395	1.08099	0.29712	0.77422	-5.45884	Enriched
C2cd5	C2cd5	1780.69	2112.36	2132.31	117.685	1662.78	1721.86	1516.11	1835.92	0.766699	10.5406	1.08018	0.297471	0.77422	-5.45965	Enriched
Ddx41	Ddx41	1453.61	1993.26	5564.05	1961.42	1873.09	2201.45	4859.29	6720.68	0.522415	11.3242	1.07722	0.298745	0.776621	-5.46261	Enriched
Ccn2	Ccn2	578.391	1454.93	826.942	2644.99	2110.71	1694.86	1601.52	1248.96	0.489172	10.787	1.07487	0.299765	0.777254	-5.46497	Enriched
Cox6b1	Cox6b1	776.659	580.27	598.174	1428.98	1538.09	1150.3	646.059	1433	0.521454	9.6916	1.07447	0.299935	0.777254	-5.46536	Enriched

## Sheet: Rab5-endosomal proteins
	Endosomal Proteins Detected in Rab5 Co-immunoprecipitates by Mass Spectrometry
Endosome protein PBS Rab5-IPenrich PFF Rab5-IPenrich	Rhob	Endosome protein PBS Rab5-IPenrich	Snap91	Endosome protein PFF Rab5-IPenrich	Nsg1
Endosome protein PBS Rab5-IPenrich PFF Rab5-IPenrich	Rab12	Endosome protein PBS Rab5-IPenrich	Abhd17b	Endosome protein PFF Rab5-IPenrich	Map1lc3b
Endosome protein PBS Rab5-IPenrich PFF Rab5-IPenrich	Rab3a	Endosome protein PBS Rab5-IPenrich	Rab9b	Endosome protein PFF Rab5-IPenrich	Arl8b
Endosome protein PBS Rab5-IPenrich PFF Rab5-IPenrich	Ap1s1	Endosome protein PBS Rab5-IPenrich	Nrp1	Endosome protein PFF Rab5-IPenrich	Lyst
Endosome protein PBS Rab5-IPenrich PFF Rab5-IPenrich	Bet1l	Endosome protein PBS Rab5-IPenrich	Pi4k2a	Endosome protein PFF Rab5-IPenrich	Tmem106b
Endosome protein PBS Rab5-IPenrich PFF Rab5-IPenrich	Snap29	Endosome protein PBS Rab5-IPenrich	Cemip	Endosome protein PFF Rab5-IPenrich	Ocrl
Endosome protein PBS Rab5-IPenrich PFF Rab5-IPenrich	Ykt6	Endosome protein PBS Rab5-IPenrich	Gria1	Endosome protein PFF Rab5-IPenrich	Ran
Endosome protein PBS Rab5-IPenrich PFF Rab5-IPenrich	Sh3glb1	Endosome protein PBS Rab5-IPenrich	Abca3	Endosome protein PFF Rab5-IPenrich	Dner
Endosome protein PBS Rab5-IPenrich PFF Rab5-IPenrich	Atat1	Endosome protein PBS Rab5-IPenrich	Rcc2	Endosome protein PFF Rab5-IPenrich	Arsa
Endosome protein PBS Rab5-IPenrich PFF Rab5-IPenrich	Uba1	Endosome protein PBS Rab5-IPenrich	Grin2b	Endosome protein PFF Rab5-IPenrich	Anxa2
Endosome protein PBS Rab5-IPenrich PFF Rab5-IPenrich	Snx4	Endosome protein PBS Rab5-IPenrich	Atg4b	Endosome protein PFF Rab5-Ipenrich	Chmp4b
Endosome protein PBS Rab5-IPenrich PFF Rab5-IPenrich	Rab15	Endosome protein PBS Rab5-IPenrich	Ostm1	Endosome protein PFF Rab5-IPenrich	Pak3
Endosome protein PBS Rab5-IPenrich PFF Rab5-IPenrich	Rab3b	Endosome protein PBS Rab5-IPenrich	Ubxn6	Endosome protein PFF Rab5-IPenrich	Sh3gl2
Endosome protein PBS Rab5-IPenrich PFF Rab5-IPenrich	Arl8a	Endosome protein PBS Rab5-IPenrich	Vac14	Endosome protein PFF Rab5-IPenrich	Vps35
Endosome protein PBS Rab5-IPenrich PFF Rab5-IPenrich	Vps26b	Endosome protein PBS Rab5-IPenrich	Fyn	Endosome protein PFF Rab5-IPenrich	Itch
Endosome protein PBS Rab5-IPenrich PFF Rab5-IPenrich	Vps29	Endosome protein PBS Rab5-IPenrich	Nisch	Endosome protein PFF Rab5-IPenrich	Gja1
Endosome protein PBS Rab5-IPenrich PFF Rab5-IPenrich	Rab6b	Endosome protein PBS Rab5-IPenrich	Snx27	Endosome protein PFF Rab5-IPenrich	Akt2
Endosome protein PBS Rab5-IPenrich PFF Rab5-IPenrich	Vps4a	Endosome protein PBS Rab5-IPenrich	Map2k1	Endosome protein PFF Rab5-IPenrich	Grb2
Endosome protein PBS Rab5-IPenrich PFF Rab5-IPenrich	Cacng8	Endosome protein PBS Rab5-IPenrich	Atp6v1f	Endosome protein PFF Rab5-IPenrich	Pip4p2
Endosome protein PBS Rab5-IPenrich PFF Rab5-IPenrich	Arrb1	Endosome protein PBS Rab5-IPenrich	Clcn4	Endosome protein PFF Rab5-IPenrich	Atp6v1g1
Endosome protein PBS Rab5-IPenrich PFF Rab5-IPenrich	Gnas	Endosome protein PBS Rab5-IPenrich	Rhoa	Endosome protein PFF Rab5-IPenrich	Msn
Endosome protein PBS Rab5-IPenrich PFF Rab5-IPenrich	Ap2s1	Endosome protein PBS Rab5-IPenrich	Sqstm1	Endosome protein PFF Rab5-IPenrich	Dync1li1
Endosome protein PBS Rab5-IPenrich PFF Rab5-IPenrich	Rnf11	Endosome protein PBS Rab5-IPenrich	Arrdc3	Endosome protein PFF Rab5-IPenrich	Cdc42
Endosome protein PBS Rab5-IPenrich PFF Rab5-IPenrich	Mapk1	Endosome protein PBS Rab5-IPenrich	Znrf2	Endosome protein PFF Rab5-IPenrich	Lmtk2
Endosome protein PBS Rab5-IPenrich PFF Rab5-IPenrich	Rab5a	Endosome protein PBS Rab5-IPenrich	Epn2	Endosome protein PFF Rab5-IPenrich	Chmp6
Endosome protein PBS Rab5-IPenrich PFF Rab5-IPenrich	Vps25	Endosome protein PBS Rab5-IPenrich	Ap2a1	Endosome protein PFF Rab5-IPenrich	Eipr1
Endosome protein PBS Rab5-IPenrich PFF Rab5-IPenrich	Ezr	Endosome protein PBS Rab5-IPenrich	Tmem9b	Endosome protein PFF Rab5-IPenrich	Atp9a
Endosome protein PBS Rab5-IPenrich PFF Rab5-IPenrich	Kif13a	Endosome protein PBS Rab5-IPenrich	Stmn2	Endosome protein PFF Rab5-IPenrich	L1cam
Endosome protein PBS Rab5-IPenrich PFF Rab5-IPenrich	Trappc10	Endosome protein PBS Rab5-IPenrich	Wdr48	Endosome protein PFF Rab5-IPenrich	Avl9
Endosome protein PBS Rab5-IPenrich PFF Rab5-IPenrich	Rala	Endosome protein PBS Rab5-IPenrich	Usp7	Endosome protein PFF Rab5-IPenrich	Grip1
Endosome protein PBS Rab5-IPenrich PFF Rab5-IPenrich	Syt11	Endosome protein PBS Rab5-IPenrich	Snx3	Endosome protein PFF Rab5-IPenrich	Hspa8
Endosome protein PBS Rab5-IPenrich PFF Rab5-IPenrich	Cltc	Endosome protein PBS Rab5-IPenrich	Osbpl6	Endosome protein PFF Rab5-IPenrich	Vps9d1
Endosome protein PBS Rab5-IPenrich PFF Rab5-IPenrich	Tpt1	Endosome protein PBS Rab5-IPenrich	Epha4	Endosome protein PFF Rab5-IPenrich	Vps36
Endosome protein PBS Rab5-IPenrich PFF Rab5-IPenrich	Rab3c	Endosome protein PBS Rab5-IPenrich	Exoc8	Endosome protein PFF Rab5-IPenrich	Dnm1
Endosome protein PBS Rab5-IPenrich PFF Rab5-IPenrich	Coro1a	Endosome protein PBS Rab5-IPenrich	Arpc2	Endosome protein PFF Rab5-IPenrich	Vps37b
Endosome protein PBS Rab5-IPenrich PFF Rab5-IPenrich	Bmpr2	Endosome protein PBS Rab5-IPenrich	Osbpl9	Endosome protein PFF Rab5-IPenrich	Anxa1
Endosome protein PBS Rab5-IPenrich PFF Rab5-IPenrich	Arl1	Endosome protein PBS Rab5-IPenrich	Vps26a	Endosome protein PFF Rab5-IPenrich	Flot1
Endosome protein PBS Rab5-IPenrich PFF Rab5-IPenrich	Gipc1	Endosome protein PBS Rab5-IPenrich	Sh3kbp1	Endosome protein PFF Rab5-IPenrich	Rabepk
Endosome protein PBS Rab5-IPenrich PFF Rab5-IPenrich	Epn1	Endosome protein PBS Rab5-IPenrich	Lrp1	Endosome protein PFF Rab5-IPenrich	Ecpas
Endosome protein PBS Rab5-IPenrich PFF Rab5-IPenrich	Lamtor1	Endosome protein PBS Rab5-IPenrich	Snx2	Endosome protein PFF Rab5-IPenrich	Usp10
Endosome protein PBS Rab5-IPenrich PFF Rab5-IPenrich	Rab5c	Endosome protein PBS Rab5-IPenrich	Clip3	Endosome protein PFF Rab5-IPenrich	Rabgap1l
Endosome protein PBS Rab5-IPenrich PFF Rab5-IPenrich	Mvb12b	Endosome protein PBS Rab5-IPenrich	Tbc1d10b	Endosome protein PFF Rab5-IPenrich	Grn
Endosome protein PBS Rab5-IPenrich PFF Rab5-IPenrich	Flot2	Endosome protein PBS Rab5-IPenrich	Ncdn	Endosome protein PFF Rab5-IPenrich	Ap1s2
Endosome protein PBS Rab5-IPenrich PFF Rab5-IPenrich	Rab23	Endosome protein PBS Rab5-IPenrich	Rap2c	Endosome protein PFF Rab5-IPenrich	Rab31
Endosome protein PBS Rab5-IPenrich PFF Rab5-IPenrich	Rac1	Endosome protein PBS Rab5-IPenrich	Synj1	Endosome protein PFF Rab5-IPenrich	Borcs5
Endosome protein PBS Rab5-IPenrich PFF Rab5-IPenrich	Mgrn1	Endosome protein PBS Rab5-IPenrich	Vps52	Endosome protein PFF Rab5-IPenrich	Mib2
Endosome protein PBS Rab5-IPenrich PFF Rab5-IPenrich	Ube2o	Endosome protein PBS Rab5-IPenrich	Abca1	Endosome protein PFF Rab5-IPenrich	Ap1b1
Endosome protein PBS Rab5-IPenrich PFF Rab5-IPenrich	Hip1r	Endosome protein PBS Rab5-IPenrich	Snf8
Endosome protein PBS Rab5-IPenrich PFF Rab5-IPenrich	Snx6	Endosome protein PBS Rab5-IPenrich	Optn
Endosome protein PBS Rab5-IPenrich PFF Rab5-IPenrich	Exoc4	Endosome protein PBS Rab5-IPenrich	Dnm2
Endosome protein PBS Rab5-IPenrich PFF Rab5-IPenrich	Ankrd13a	Endosome protein PBS Rab5-IPenrich	Ephb1
Endosome protein PBS Rab5-IPenrich PFF Rab5-IPenrich	Tsc2	Endosome protein PBS Rab5-IPenrich	Kifc2
Endosome protein PBS Rab5-IPenrich PFF Rab5-IPenrich	Spast	Endosome protein PBS Rab5-IPenrich	Dnm1l
Endosome protein PBS Rab5-IPenrich PFF Rab5-IPenrich	Rab35	Endosome protein PBS Rab5-IPenrich	Rnf13
Endosome protein PBS Rab5-IPenrich PFF Rab5-IPenrich	Kif5b	Endosome protein PBS Rab5-IPenrich	Arhgap44
Endosome protein PBS Rab5-IPenrich PFF Rab5-IPenrich	Clta	Endosome protein PBS Rab5-IPenrich	Hgs
Endosome protein PBS Rab5-IPenrich PFF Rab5-IPenrich	Vta1	Endosome protein PBS Rab5-IPenrich	Rab11fip2
Endosome protein PBS Rab5-IPenrich PFF Rab5-IPenrich	Adcy5	Endosome protein PBS Rab5-IPenrich	Lamtor5
Endosome protein PBS Rab5-IPenrich PFF Rab5-IPenrich	Rab14	Endosome protein PBS Rab5-IPenrich	Cpne6
Endosome protein PBS Rab5-IPenrich PFF Rab5-IPenrich	Rab33a	Endosome protein PBS Rab5-IPenrich	Snx16
Endosome protein PBS Rab5-IPenrich PFF Rab5-IPenrich	Ccz1	Endosome protein PBS Rab5-IPenrich	Itm2b
Endosome protein PBS Rab5-IPenrich PFF Rab5-IPenrich	Ap3b2	Endosome protein PBS Rab5-IPenrich	Nsg2
Endosome protein PBS Rab5-IPenrich PFF Rab5-IPenrich	Tbc1d10a	Endosome protein PBS Rab5-IPenrich	Agap2
Endosome protein PBS Rab5-IPenrich PFF Rab5-IPenrich	Ap3s1	Endosome protein PBS Rab5-IPenrich	Stx12
		Endosome protein PBS Rab5-IPenrich	Rnf126
		Endosome protein PBS Rab5-IPenrich	Vps37c
		Endosome protein PBS Rab5-IPenrich	Laptm4a
		Endosome protein PBS Rab5-IPenrich	Ankfy1
